# Supplementary material for: The EstroGene2.0 database for endocrine therapy response and resistance in breast cancer
Source: NPJ Breast Cancer. 2024 Dec 19;10:106. doi: 10.1038/s41523-024-00709-4 (PMC11659402; doi:10.1038/s41523-024-00709-4)
Supplement: Supplementary file 4 — Supplementary Data3 [file 41523_2024_709_MOESM4_ESM.xlsx]

## Sheet: All cell line ER RIME FC
Protein	ZR751_log2FC	ZR751_padj	ZR7530_log2FC	ZR7530_padj	MDAMB415_log2FC	MDAMB415_padj	T47D_log2FC	T47D_padj	MDAMB134_log2FC	MDAMB134_padj	MDAMB175_log2FC	MDAMB175_padj	MCF7_log2FC	MCF7_padj	KPL1_log2FC	KPL1_padj	BT483_log2FC	BT483_padj	BT474_log2FC	BT474_padj	CAMA1_log2FC	CAMA1_padj	EFM19_log2FC	EFM19_padj	EFM192A_log2FC	EFM192A_padj	HCC1419_log2FC	HCC1419_padj	HCC1428_log2FC	HCC1428_padj	Ishikawa_log2FC	Ishikawa_padj
ENPP6	16.39	1.3e-32	17.34	3.4e-37	17.02	1.1e-36	17.06	9.4e-37	16.75	3e-36	16.19	2.6e-35	16.81	2.5e-36	16.44	1e-35	16.74	3.1e-36	16.76	2.9e-36	2.64	0.00013	16.93	1.6e-36	15.98	6.1e-35	16.58	5.9e-36	16.83	2.3e-36	2.87	3.7e-05
DHX16	13.94	5.5e-29	11.35	6.8e-27	13.03	2.3e-30	13.97	4e-32	15.63	7.8e-35	13.96	5.7e-32	16.01	1.7e-35	14.63	4.7e-33	14.64	4.5e-33	13.49	4.7e-31	5.37	6.5e-12	14.04	4e-32	13.35	6.5e-31	13.84	7.3e-32	13.68	1.5e-31	5.1	3.5e-11
SRSF2	13.14	4.7e-28	14.32	5.6e-33	13.01	1e-30	13.23	3e-31	13.26	2.7e-31	13.37	2e-31	13.23	3.7e-31	13.6	7.1e-32	14.18	7e-33	13.36	4.1e-31	13.06	3.2e-30	14.58	1.9e-33	14.1	1.5e-32	14.29	6.5e-33	13.24	2.8e-31	13.21	1.6e-30
DPYSL3	15.73	1.3e-29	14.55	8.5e-31	15.64	1.8e-32	16.32	1.5e-33	16.53	4.5e-34	15.68	1.8e-32	15.32	4.9e-32	15.32	4.9e-32	14.41	1.5e-30	14.43	1.4e-30	13.16	7.1e-28	15.23	5.3e-32	14.81	3.9e-31	15.34	4.5e-32	15.59	2.5e-32	13.57	1.2e-28
HNRNPK	7.96	4.6e-26	9.37	5.6e-33	9.19	1.8e-32	9.2	1.7e-32	8.9	9.9e-32	7.96	6.6e-29	8.41	2.5e-30	7.88	1.2e-28	8.21	1e-29	7.85	1.5e-28	7.18	4.8e-26	8.17	1.4e-29	8.34	4.2e-30	8.47	1.7e-30	9.13	2.8e-32	6.55	9.1e-24
NONO	6.44	3.1e-22	7.06	4.6e-27	7.23	9.7e-28	6.47	4.6e-25	7.12	2.4e-27	6.23	4.9e-24	6.96	9e-27	6.81	3.3e-26	6.49	5.2e-25	6.73	6.1e-26	3.94	1.1e-14	6.86	2e-26	6.71	7.6e-26	7	6.3e-27	7.09	2.7e-27	3.56	5.3e-13
PTBP1	5.65	1.5e-16	7.62	1.4e-25	6.6	2.8e-22	7.21	3.5e-24	7.13	5.4e-24	6.56	5.8e-22	6.77	1e-22	6.59	5.3e-22	7.01	2.5e-23	6.38	2.2e-21	4.03	1.2e-12	6.48	8.3e-22	6.03	2.9e-20	6.61	3.6e-22	7.09	7.6e-24	3.94	2.6e-12
HNRNPU	6.02	2.8e-22	6.25	4.3e-26	5.96	7.9e-25	6.26	6.2e-26	5.96	6.8e-25	5.26	5.8e-22	5.89	1.5e-24	5.69	1.2e-23	5.51	5.9e-23	5.49	7.3e-23	3.94	7e-16	6.04	4e-25	5.75	5.9e-24	6.36	2.2e-26	6.39	1.4e-26	4.72	2.4e-19
HNRNPA3	6.75	1.3e-18	8.35	4e-26	7.77	2.4e-24	8.04	4.5e-25	7.61	5.4e-24	7.05	4.8e-22	7.2	1.2e-22	6.63	7.6e-21	7.26	1e-22	7.22	1.4e-22	5.79	1.2e-17	7.6	9.3e-24	7.52	1.4e-23	7.23	1.1e-22	8.45	1.9e-26	5.25	1e-15
SUMO1	9.83	5.8e-20	7.5	3.6e-17	9.15	3e-21	9.14	3e-21	10.79	7.1e-25	9.41	1.1e-21	11.16	1.5e-25	10.2	2e-23	9.55	5.9e-22	10.06	4.9e-23	10.44	1.1e-23	9.93	6.5e-23	9.88	8.4e-23	10.09	3.2e-23	10.15	1.6e-23	9.44	2.7e-21
HNRNPR	6.48	1.6e-17	8.48	4e-26	8.09	6.9e-25	7.77	4.4e-24	8.31	1.5e-25	6.66	1.4e-20	7.34	1e-22	6.86	3.9e-21	7.09	6.2e-22	6.84	3.5e-21	4.84	2.6e-14	7.69	9.8e-24	7.68	1e-23	7.66	1.3e-23	9.45	1e-28	5.05	7.4e-15
MATR3	6.59	1.5e-16	8.45	1.7e-24	8.02	3.7e-23	8.02	3.5e-23	7.28	4.8e-21	6.92	6.7e-20	7.05	2.5e-20	7.14	1.3e-20	7.61	6.2e-22	7.84	1.5e-22	5.74	6.8e-16	6.87	7.2e-20	6.91	6e-20	7.38	2.5e-21	7.59	5e-22	5.36	1.1e-14
SRSF1	5.78	2.3e-17	6.46	2.3e-22	6.5	1.8e-22	5.33	2.2e-18	5.62	2e-19	6.02	1.1e-20	5.98	1.5e-20	5.74	9.1e-20	6.36	6.6e-22	5.3	3.5e-18	4.15	1.6e-13	6.4	4.8e-22	6.33	9e-22	5.93	1.7e-20	6.07	5e-21	3.61	2.1e-11
SRSF7	5.62	4.8e-16	7.62	4.4e-25	7.42	2.5e-24	6.78	2.4e-22	6.54	1.5e-21	6.15	3.7e-20	6.12	4.2e-20	6.02	9.1e-20	6.55	1.6e-21	6.08	5.8e-20	4.12	1.2e-12	6.36	5.6e-21	6.39	5.2e-21	6.13	3.4e-20	7.32	4.7e-24	4.3	2.7e-13
HNRNPA2B1	7.89	2.9e-19	9.77	6.8e-27	8.49	1.2e-23	8.9	1.1e-24	8.59	5.4e-24	8.01	4.1e-22	8.03	2.3e-22	7.52	6.5e-21	7.66	2.5e-21	7.9	6.2e-22	5.84	1.3e-15	7.9	5.1e-22	7.76	1.3e-21	7.94	4e-22	8.84	1.4e-24	5.39	3e-14
ABCF2	11.89	4e-16	10.96	6.5e-17	12.16	5.7e-19	12.73	6.7e-20	12.37	2.3e-19	12.58	1.5e-19	12.32	3.1e-19	12.76	7.3e-20	13.55	3.6e-21	12.25	4.3e-19	9.28	9.7e-14	13.93	8.4e-22	13.59	3.2e-21	13.61	2.7e-21	12.39	2.2e-19	3.49	0.0008
NCOA6	5.36	8e-08	6.36	1.8e-11	6.47	1.1e-11	2.95	0.00042	8.11	2e-15	8.54	3.3e-16	6.65	3.5e-12	7.63	2.6e-14	10.71	9.9e-21	8.95	4.2e-17	8.62	5.6e-16	9.16	1.3e-17	8.28	1.1e-15	8.59	1.9e-16	6.91	9.5e-13	7.35	2.3e-13
HNRNPUL1	5.19	7.9e-15	5.53	2.9e-18	4.64	4.9e-15	5.7	6e-19	5.86	1.7e-19	5.48	4.7e-18	5.14	6.4e-17	4.65	5.1e-15	6.01	6.2e-20	6.2	1.4e-20	3.19	3e-09	7.07	1.9e-23	7.41	2.1e-24	6.4	2.7e-21	6.24	6.9e-21	3.08	7.7e-09
APTX	13.51	1.5e-16	11.8	2.2e-16	13.56	4.2e-19	13.76	2.3e-19	13.57	3.6e-19	13.41	8.5e-19	13.8	1.9e-19	13.86	1.7e-19	14.07	8.8e-20	13.76	2.6e-19	5.43	6.2e-06	14.02	8.3e-20	11.77	3e-16	14.07	7.6e-20	14.22	3.8e-20	8.27	1.8e-10
TARDBP	5.24	5.5e-15	6.56	5.5e-22	6.17	1.3e-20	6.36	3e-21	5.84	1.8e-19	5.29	2.3e-17	5.97	8.2e-20	4.32	7e-14	5.94	9.7e-20	5.75	4.3e-19	4.73	4.4e-15	5.54	2.2e-18	3.7	1.9e-11	5.82	2.3e-19	6.43	1.7e-21	4.64	1.1e-14
SRSF3	5.64	2.5e-16	7.48	6e-25	6.85	7.9e-23	6.86	7.3e-23	6.96	2.9e-23	5.72	6.2e-19	5.93	1e-19	6.36	4.1e-21	5.92	1.1e-19	5.75	4.3e-19	3.76	1.6e-11	5.95	7.2e-20	6.54	9.1e-22	5.99	6e-20	6.31	4.3e-21	4.25	2.7e-13
HIP1	11.6	7.9e-18	10.34	4e-18	4.8	5.5e-07	10.55	1.4e-18	11.44	3.4e-20	10.9	4.4e-19	11.07	1.6e-19	10.6	1.4e-18	10.94	3.1e-19	11.56	2.4e-20	11.05	5.8e-19	11.57	1.9e-20	9.95	2.6e-17	11.03	1.9e-19	11.77	6.9e-21	10.94	8.6e-19
KHSRP	7.28	1e-18	7.46	4.9e-22	7.71	1e-22	7.3	1.6e-21	8.55	5.7e-25	7.78	1.2e-22	7.76	1e-22	7.29	3e-21	6.44	7.6e-19	7.4	1.1e-21	4.9	1.2e-13	7.57	3.3e-22	7.06	8.9e-21	7.56	3.6e-22	7.82	4.6e-23	4.86	2.2e-13
DDX42	5.97	1.5e-14	4.19	5.4e-11	4.41	1.1e-11	4.28	3.1e-11	4.07	1.2e-10	4.5	6.3e-12	5.5	2.9e-15	5.18	3.1e-14	6.59	1.4e-18	3.12	2.1e-07	5.4	1.3e-14	5.96	9.4e-17	6.23	1.9e-17	5.52	2.5e-15	4.5	4.6e-12	5.59	4.7e-15
HNRNPH2	4.99	5.7e-11	7.28	1.5e-19	6.27	1.2e-16	6.02	6.3e-16	6.06	4.3e-16	5.89	1.9e-15	6.12	3.2e-16	6.31	1.2e-16	6.86	2.5e-18	5.31	1.2e-13	4.72	1.1e-11	6.15	2.4e-16	5.51	2.3e-14	6.77	3.8e-18	5.95	9.6e-16	4.93	2.6e-12
ILF3	6.24	6.5e-17	7.2	1.7e-22	6.94	1e-21	7.09	3.5e-22	7.42	3.3e-23	6.82	3.4e-21	7.06	5.2e-22	6.74	6.2e-21	5.91	2.5e-18	6.68	9.1e-21	4.29	1.9e-12	6.96	9.4e-22	6.69	7.5e-21	6.93	1.4e-21	7.16	2.2e-22	4.42	7.1e-13
PCBP2	6.65	3.5e-17	6.87	2e-20	7.26	1.2e-21	7.51	2.4e-22	6.91	1.5e-20	6.43	5.9e-19	6.94	1.5e-20	7.14	4.1e-21	6.14	4.3e-18	5.56	3.3e-16	4.95	6.2e-14	7	8.2e-21	6.4	6.8e-19	6.51	2.5e-19	7.79	3.4e-23	5.26	7.9e-15
WDR5	9.97	2.8e-16	1.77	0.033	4.6	3.5e-07	9.99	1e-18	9.46	1.1e-17	9.06	9.6e-17	10.33	2e-19	9.88	1.9e-18	9.59	7.2e-18	10.24	3.8e-19	9.9	5.5e-18	9.79	2.6e-18	8.72	4.7e-16	8.42	1.8e-15	9.3	2.3e-17	10.63	2e-19
LARP7	8.13	3.9e-15	5.96	3.9e-12	7.39	1.1e-15	7.53	4.4e-16	7.34	1.2e-15	6.54	1.5e-13	6.44	2.1e-13	7.97	5.3e-17	8.25	1e-17	8.02	3.7e-17	6.28	1.1e-12	7.81	9.4e-17	7.56	4.7e-16	7.86	6.8e-17	7.4	8.7e-16	6.44	4.4e-13
HNRNPA1	7.45	9.5e-15	7.23	2.2e-16	8.41	2.3e-19	8.35	3.4e-19	8.29	3.7e-19	7.4	9.4e-17	7.88	4.9e-18	7.1	5.4e-16	7.64	2.2e-17	7.03	7e-16	6.18	2e-13	7.34	9.5e-17	8.08	1.9e-18	7.21	2.1e-16	7.33	1e-16	5.79	2.3e-12
TAF15	7.41	6.2e-12	8.01	3.8e-15	9.59	1.4e-18	8.72	8.9e-17	7.73	1.4e-14	6.88	1.4e-12	8.25	1.1e-15	7.11	3.2e-13	8.98	3.1e-17	6.26	3.4e-11	7.54	6.8e-14	7.73	1.2e-14	7.42	6.3e-14	8.57	1.9e-16	9.12	1.2e-17	7.36	2.2e-13
ANXA3	13.18	1.6e-11	15.41	4.6e-16	14.7	3.4e-15	17.09	4.5e-18	13.02	3.2e-13	15.97	1.2e-16	14.67	3.4e-15	16.18	7.3e-17	16.4	3.5e-17	15.94	1.3e-16	2.64	0.078	16.76	1.2e-17	16.39	4e-17	16.75	1.1e-17	13.68	4.9e-14	0.99	0.49
LUC7L	12.04	3.2e-13	10.24	1.4e-12	11.52	1.8e-14	12.22	1.6e-15	12.09	2.1e-15	12.16	2.3e-15	11.75	7.8e-15	12.09	2.7e-15	13.23	6.1e-17	11.45	2.4e-14	8.53	8.8e-10	13.45	2.5e-17	13.13	9.3e-17	12.17	1.8e-15	11.87	4.7e-15	8.61	6.9e-10
THOC2	12.08	4.5e-14	10.47	9.8e-14	11.77	9.6e-16	12.33	1.2e-16	12.73	2.8e-17	8.71	7.2e-11	12.2	2e-16	12.38	1.3e-16	12.33	1.5e-16	11.99	4.5e-16	1.17	0.31	12.49	7.2e-17	11.72	1.2e-15	12.1	2.5e-16	12.95	1.3e-17	2.2	0.058
RBM14	5.53	5.6e-13	5.28	3.2e-14	6.35	1.5e-17	6.89	3.7e-19	5.73	1.1e-15	5.93	3.3e-16	5.67	2e-15	5.64	2.6e-15	6.03	1.7e-16	5.64	2.5e-15	6.15	1.9e-16	5.28	2.6e-14	5.26	3.5e-14	6.43	7.7e-18	5.71	1.3e-15	5.82	2e-15
HNRNPH1	5.94	2.3e-13	6.32	1.5e-16	5.26	2.4e-13	6.43	6.6e-17	5.97	1.4e-15	5.43	8.1e-14	6.41	7.5e-17	5.63	1.8e-14	6.21	3.6e-16	5.1	7.8e-13	6.22	7e-16	6.02	9.6e-16	6.22	3.6e-16	6.33	1.2e-16	6.48	4.2e-17	5.68	2.7e-14
ZNF326	5.88	1.8e-13	6.53	1.9e-17	6.64	7.8e-18	6.84	1.9e-18	6.22	1.3e-16	5.66	8.2e-15	5.52	1.7e-14	5.22	1.5e-13	6.08	4.3e-16	6.23	1.5e-16	4.78	6.4e-12	6.48	2.2e-17	5.56	1.3e-14	7.33	7.6e-20	5.43	3.2e-14	4.92	2.6e-12
ZNF638	4.61	4.1e-14	4.54	5.5e-16	4.65	1.9e-16	4.19	1.4e-14	4.46	1e-15	3.43	2.3e-11	4.34	3.3e-15	4.87	3.5e-17	4.53	7.2e-16	4.83	4.3e-17	3.65	3.9e-12	4.38	2.2e-15	4.59	4.2e-16	5.72	1.7e-20	3.66	1.9e-12	3.55	1e-11
DHX15	5.18	2.1e-14	5.1	2.8e-16	4.29	2.8e-13	4.11	1.2e-12	6.15	5.7e-20	5.14	2.3e-16	5.53	8.4e-18	5.36	4.2e-17	4.98	9e-16	4.82	2.9e-15	3.96	7.4e-12	5.76	1.4e-18	5.62	5.2e-18	5.52	7.8e-18	3.27	1.7e-09	3.05	1.9e-08
ENO1	4.84	2.1e-15	4.29	1.6e-15	4.66	4.4e-17	4.96	2.6e-18	5.17	3.7e-19	4.69	4.7e-17	4.95	3.3e-18	4.01	2.5e-14	4.34	1.2e-15	4.53	1.8e-16	4.2	7.9e-15	4.6	7.9e-17	4.4	6.2e-16	4.73	2.1e-17	5.22	2.3e-19	3.8	3.4e-13
HNRNPH3	7.58	9.8e-15	8.11	3.1e-18	7.63	4e-17	8.24	1.3e-18	8.2	1.4e-18	7.09	1.1e-15	8.01	5.1e-18	7.37	2.3e-16	7.08	1.2e-15	7.33	2.6e-16	5.11	2.3e-10	8.05	3.9e-18	7.77	2.4e-17	8.1	3e-18	8.54	2.3e-19	5.03	4e-10
DDX17	5.6	2.3e-12	6.72	1.4e-17	6.61	2.4e-17	6.25	2.6e-16	6.68	1.4e-17	6.37	1.5e-16	6.68	1.5e-17	6.02	1.6e-15	5.98	2.1e-15	6.71	1.5e-17	4.18	8.9e-10	6.34	1.4e-16	5.97	2e-15	7.22	4.5e-19	6.32	1.6e-16	3.5	9.3e-08
ESR1	6.1	4.5e-08	8.03	2.1e-13	6.18	1.3e-09	6.46	3.4e-10	9.1	1.3e-15	6.64	1.7e-10	9.77	7.5e-17	9	2.7e-15	9.06	2.1e-15	5.05	2.4e-07	10.29	2.5e-17	7.38	3.4e-12	4.57	1.7e-06	6.63	1.3e-10	7.43	2.9e-12	9.42	1.3e-15
MEMO1	9.77	1.8e-13	9.42	6.7e-15	6.61	1.4e-09	9.19	1.8e-14	10.19	2.4e-16	8.64	2.2e-13	10.19	2.6e-16	9.82	1.5e-15	9.72	2.2e-15	9.85	1.1e-15	9.06	6e-14	9.89	8.4e-16	7.4	4.1e-11	10.32	1.4e-16	9.7	1.8e-15	3.71	0.00024
DHX9	5.99	5e-15	6.63	2.6e-19	5.89	4.7e-17	5.87	5.8e-17	7.02	1.5e-20	6.21	5.9e-18	6.72	1.4e-19	6.38	1.6e-18	5.41	2.2e-15	5.98	3.1e-17	3.97	2.2e-10	6.13	9.4e-18	5.53	8.6e-16	6.26	3.2e-18	6.96	1.9e-20	3.76	1.1e-09
U2SURP	4.13	5e-09	3.19	1.5e-07	4.39	2.1e-11	3.56	1.1e-08	3.94	4.7e-10	3.81	1.9e-09	3.98	3.7e-10	4.74	1.3e-12	5.62	2.2e-15	3.9	8.9e-10	3.54	1.8e-08	5.03	1.2e-13	5.42	8.5e-15	4.78	9.1e-13	4.88	4.5e-13	3.25	1.4e-07
HNRNPAB	4.91	3.2e-08	6.41	1.7e-13	6.85	1.3e-14	6.92	8.6e-15	5.56	2.1e-11	5.99	2.4e-12	6.25	3.5e-13	5.55	2.5e-11	7.14	2.7e-15	6.35	2.7e-13	5.29	2e-10	5.65	1.1e-11	6.43	1.3e-13	6.01	1.6e-12	5.65	1.1e-11	4.57	1.3e-08
SERPINB4	11.9	7.5e-12	11.11	1.2e-12	12	6.9e-14	1.69	0.2	12.05	5.4e-14	10.64	6.3e-12	12.16	3.7e-14	13.35	1.2e-15	12.99	3.3e-15	12.65	9.8e-15	6.64	2.8e-06	11.77	1.1e-13	13.55	6.1e-16	12.73	6.7e-15	12.22	3.1e-14	3.97	0.0031
ADAR	5.39	3.9e-10	4.76	4.1e-10	5.37	1e-11	5.46	5.7e-12	3.73	2.2e-07	5.45	6.6e-12	4.76	3.7e-10	4.27	8.8e-09	6.64	4e-15	3.79	2e-07	3.3	5.4e-06	5.43	5.2e-12	6.94	6.3e-16	5.21	2.3e-11	6.37	1.7e-14	3.64	6.5e-07
HNRNPD	7.37	8.9e-14	10.14	2.3e-22	9.36	1.3e-20	9.23	2.6e-20	8.01	1.7e-17	6.83	1.8e-14	8.93	1.4e-19	7.46	5.2e-16	7.06	4.4e-15	6.71	3.5e-14	4.39	3.6e-08	7.55	2.3e-16	7.29	1.2e-15	7.43	4.4e-16	9.8	1.3e-21	3.85	7.7e-07
SRRM1	5.14	2.3e-08	4.5	3e-08	4.14	2.4e-07	3.61	4.3e-06	5.4	1.6e-10	4.33	9e-08	4.82	4.3e-09	5.68	3.3e-11	7.28	4.7e-15	3.99	5.5e-07	1.77	0.02	6.09	2.9e-12	5.78	2e-11	4.71	8.8e-09	4.45	3.5e-08	1.6	0.033
CFAP91	4.61	2.6e-05	3.98	4e-05	9.07	7.6e-15	9.65	5.2e-16	9.11	5.2e-15	8.91	1.7e-14	8.44	1e-13	9.03	8.6e-15	9.17	4.8e-15	9.95	1.8e-16	2.64	0.0059	1.3	0.15	1.12	0.23	8.82	2e-14	9.22	3.4e-15	2.87	0.0027
SFPQ	6.32	8.9e-14	7.58	2.2e-19	7.31	1.1e-18	6.77	3.7e-17	6.79	2.8e-17	5.07	4e-12	5.68	4.4e-14	4.98	5.6e-12	6.02	5e-15	5.18	1.7e-12	5.34	9.2e-13	5.21	9.4e-13	5.76	2.7e-14	5.81	1.9e-14	6.08	3.1e-15	4.89	1.7e-11
WRNIP1	8.96	4.5e-14	8.29	7.5e-15	7.61	2.1e-13	7.31	9.1e-13	8.98	2.4e-16	8.3	8.5e-15	8.65	1.4e-15	8.35	6.1e-15	8.34	6e-15	8.89	4.5e-16	8.2	2.2e-14	7.93	3.5e-14	9.67	1.5e-17	8.11	1.7e-14	7.65	1.4e-13	7.2	2.6e-12
CASS4	13.35	3e-12	5.61	0.00014	13.44	2.6e-14	13.62	1.5e-14	12.61	2.7e-13	10.47	1.9e-10	13.08	6.7e-14	13.48	2.3e-14	13.91	6.8e-15	12.68	2.7e-13	2.64	0.068	14.34	1.7e-15	13.99	5e-15	14.34	1.9e-15	13	8.5e-14	2.87	0.046
LSM4	11.14	2.3e-12	10.6	1.7e-13	9.79	3.2e-12	9.49	8.8e-12	10.16	6.7e-13	9.8	3.4e-12	10.39	3e-13	10.94	4.5e-14	11.48	7.4e-15	9.89	2.3e-12	8.49	4.7e-10	11.7	3e-15	11.28	1.4e-14	10.79	7.3e-14	10.77	8.2e-14	11.07	6.7e-14
KHDRBS1	7.37	2.8e-13	8.24	2.4e-17	7.79	2.5e-16	8.07	5.3e-17	8.75	1.3e-18	8.12	5.1e-17	7.76	2.8e-16	7.85	2.3e-16	7.12	1e-14	7.7	4.4e-16	7.2	1.3e-14	7.54	9e-16	7.28	4.2e-15	8.11	3.8e-17	8.45	6.5e-18	7.04	3.2e-14
OSTF1	8.59	1.9e-11	7.91	5e-12	8.95	5.8e-14	10.5	7.9e-17	6.88	3.9e-10	6.25	8.2e-09	9.83	1.4e-15	9.37	9.9e-15	9.35	1e-14	7.46	4.3e-11	7.96	6.7e-12	9.72	1.9e-15	8.99	4.4e-14	8.36	6.5e-13	9.99	6.6e-16	8.03	5e-12
NCBP2	9.95	1.4e-12	6.87	3.5e-09	8	4.1e-11	8.57	3.9e-12	8.47	4.9e-12	10	1.4e-14	9.97	1.3e-14	10.26	4.8e-15	10	1.2e-14	7.96	5.1e-11	9.98	2.4e-14	10.99	2.3e-16	9.13	3.4e-13	9.67	4.1e-14	9.91	1.6e-14	9.97	3e-14
TP53	6.86	6.9e-08	8	2.7e-11	9.43	8.2e-14	11.17	7.9e-17	10.38	1.6e-15	7	2e-09	9.76	2.1e-14	10.1	6.1e-15	9.91	1.2e-14	9.82	1.9e-14	15.2	1e-22	9.58	3.8e-14	10.15	4.6e-15	8.96	4.8e-13	9.75	2.1e-14	6.31	4e-08
EWSR1	5.06	1.4e-14	3.69	1.5e-11	4.67	2.5e-15	4.53	8.6e-15	4.04	5.8e-13	4.35	4.9e-14	4.38	3.1e-14	3.52	6.1e-11	4.46	1.6e-14	3.96	1.6e-12	4.69	4.4e-15	4.55	6.2e-15	4.51	1e-14	5.4	4.2e-18	4.86	4.6e-16	3.98	2.2e-12
ZFR	6.95	1.9e-12	7.4	1.6e-15	6.98	1.7e-14	7.02	1.3e-14	5.17	4.3e-10	5.5	9.3e-11	6.37	4.6e-13	6.44	3.2e-13	6.96	1.8e-14	6.97	1.9e-14	7.45	2.7e-15	6.29	6.7e-13	6.71	6.6e-14	6.5	2.2e-13	6.13	1.8e-12	7.17	1.3e-14
RUNX1	13.06	1.4e-16	11.71	6.5e-17	13.15	3.2e-19	10.64	3.4e-15	12.19	9.6e-18	12.65	2.4e-18	12.91	7.5e-19	10.42	8.2e-15	10.19	1.9e-14	13.33	2.2e-19	9.09	2.4e-12	12.12	1.3e-17	11.69	8.1e-17	12.26	7.5e-18	12.38	4.8e-18	5.02	1.2e-05
HNRNPDL	6.87	1.6e-10	8.45	1.3e-15	6.83	4.4e-12	7.21	6.2e-13	8.47	1e-15	8.71	4.1e-16	7.49	1.3e-13	6.75	5.7e-12	7.86	2.3e-14	6.87	3.7e-12	6.97	3.4e-12	7.42	1.6e-13	7.23	4.6e-13	7.01	1.5e-12	9.01	7.4e-17	5.15	2.9e-08
TPD52L2	11.06	1.1e-10	4.94	0.00027	2.38	0.067	11.18	1.3e-12	11.09	1.6e-12	11.49	6e-13	11.45	5e-13	11.09	1.7e-12	12.37	3.2e-14	11.62	4e-13	10.66	1.2e-11	13.03	3.5e-15	12.96	5e-15	6.34	4.7e-06	12.23	4.5e-14	12.01	2.2e-13
DYNLL2	14.17	7.6e-12	13.54	5.5e-13	12.25	1.8e-11	15.53	2.7e-15	15.52	2.2e-15	12.2	2.3e-11	14.72	2.1e-14	14.42	4.6e-14	14.57	3.3e-14	13.99	1.9e-13	9.49	4.4e-08	14.9	1.2e-14	14.71	2.2e-14	14.66	2.4e-14	15.01	9.6e-15	10.08	9.7e-09
SLIRP	9.93	6.9e-11	8.39	3e-10	2.38	0.039	10.03	8.8e-13	10.7	7.1e-14	4.24	0.00039	11.71	2.2e-15	10.92	3.4e-14	10.93	3.3e-14	9.96	1.3e-12	11.28	1.9e-14	11.25	1e-14	11.08	1.9e-14	10.51	1.4e-13	10.49	1.4e-13	9.31	1.9e-11
SNRPD1	5.34	5.6e-10	7.51	2.4e-17	6.3	3.3e-14	5.75	9.7e-13	6.3	2.9e-14	5.17	4.3e-11	5.3	1.3e-11	5.79	7.3e-13	6.28	3.4e-14	4.71	7.7e-10	4.19	2.6e-08	6.66	3.1e-15	7.06	3.9e-16	6.25	4.1e-14	7.16	1.6e-16	4.28	1.5e-08
PSPC1	5.69	1.3e-13	4.73	1.3e-12	4.91	3.5e-13	5.06	1.1e-13	4.7	1.5e-12	5.14	7.2e-14	5.24	2.8e-14	5.64	1.8e-15	5.21	3.4e-14	4.72	1.6e-12	4.66	3.8e-12	5.42	6.5e-15	5.56	2.8e-15	6.57	2e-18	4.37	1.6e-11	4.48	1.4e-11
DDX5	5.22	2.1e-10	5.26	3.4e-12	5.23	4.6e-12	5.54	5.6e-13	5.77	1e-13	5.05	1.6e-11	5.5	5.9e-13	5.97	3.1e-14	5.89	5e-14	5.6	4.2e-13	3.85	5.3e-08	6.87	9.4e-17	6.15	9.4e-15	6.23	5.8e-15	6.58	5.9e-16	3.92	3.3e-08
RNF114	6.13	1.7e-06	8.57	7.7e-12	6.98	4.5e-09	8.06	6.3e-11	7.17	1.7e-09	7.63	4.1e-10	10.17	1.4e-14	10.04	2.5e-14	9.64	1.2e-13	8.83	3.3e-12	9.02	2.4e-12	10.06	1.9e-14	10.79	1.5e-15	10.67	2e-15	8.5	8.3e-12	8.33	3.3e-11
CMBL	7.23	1.4e-08	10.05	4.9e-15	7.03	1.2e-09	6.96	1.6e-09	9.37	6.5e-14	1.62	0.11	6.64	4.6e-09	8.23	7e-12	9.23	1.2e-13	8.13	1.3e-11	7.78	8.3e-11	8.68	9.4e-13	1.12	0.27	9.37	6.3e-14	9.16	1.4e-13	8.05	2.6e-11
GLRX3	7.77	1.6e-10	1.77	0.058	8.78	3.4e-14	5.63	5e-08	7.75	3e-12	3.64	0.00017	8.28	2.8e-13	8	1e-12	8.41	1.8e-13	1.98	0.035	8.03	1.7e-12	6.87	1.4e-10	8.56	7.8e-14	7.07	6.2e-11	9.12	6.9e-15	5.94	1.7e-08
SF3B3	6.47	5.8e-13	6.46	6.1e-15	6.07	6.9e-14	5.87	2.5e-13	7.54	8.2e-18	6.38	1.2e-14	7.52	9.6e-18	6.7	1.6e-15	5.92	1.8e-13	5.45	3.9e-12	4.39	4.8e-09	7.81	1.8e-18	5.65	8.9e-13	7.66	3.9e-18	7.51	8.9e-18	4.31	8.2e-09
PRPF40A	4.35	3.3e-09	4.77	4.5e-12	3.82	4.3e-09	3.01	1.3e-06	4.34	8.5e-11	3.76	7.9e-09	4.26	1.5e-10	5.04	6e-13	5.21	1.8e-13	4.14	4.9e-10	2.77	9.3e-06	5.3	8e-14	5.46	2.8e-14	4.66	8.7e-12	4.27	1.4e-10	2.81	6.6e-06
PPIA	4.34	6.2e-12	5.69	9.1e-19	5.29	2.2e-17	5.76	4.5e-19	6.05	4.6e-20	4.23	2.4e-13	5.18	5.5e-17	4.56	1.1e-14	4.24	1.8e-13	4.59	9.8e-15	3.63	6.9e-11	4.98	2.6e-16	4.71	3.2e-15	4.59	8.3e-15	6.14	1.9e-20	3.18	3.8e-09
SMARCA4	5.09	0.00022	9.52	1e-11	7.84	4.1e-09	8.46	4.7e-10	9.51	8.8e-12	7.94	3.2e-09	10.88	7.8e-14	8.8	1.2e-10	10.53	3e-13	7.19	4.2e-08	2.64	0.03	10.85	7.9e-14	10.58	2.1e-13	9.76	3.8e-12	9.97	1.8e-12	2.87	0.018
MLLT10	4.32	6.5e-06	6.15	4.4e-11	4.03	2.5e-06	1.9	0.019	6.62	3.6e-12	5.71	5.7e-10	6.33	1.5e-11	6.43	1e-11	7.11	3.2e-13	1.98	0.015	6.05	1.3e-10	7.92	4.1e-15	2.59	0.0015	6.08	6.2e-11	6.19	3.1e-11	6.38	2.3e-11
VAPA	2.78	0.042	10.61	5.6e-13	8.25	2e-09	1.69	0.17	2.23	0.063	1.67	0.17	2.4	0.045	8.47	8.2e-10	10.76	3.3e-13	1.98	0.11	5.31	4.1e-05	3.33	0.0057	8.52	7.2e-10	10.22	1.9e-12	7.76	8.7e-09	10.66	8.3e-13
AUTS2	9.19	3.3e-11	9.29	3.6e-13	7.78	1.5e-10	9.47	1.6e-13	9.76	4.9e-14	8.67	4.7e-12	10.24	7.9e-15	9.38	2.3e-13	9.28	3.5e-13	11.16	2.6e-16	8.59	8.6e-12	11.09	2.6e-16	10.6	2.1e-15	9.99	2e-14	10.1	1.3e-14	8.19	4.1e-11
MAPK3	9.82	5.1e-11	6.7	7.6e-08	9.26	7.3e-12	6.48	1.9e-07	9.26	5.6e-12	8.13	5.1e-10	8.48	9.8e-11	6.18	4.3e-07	10	4.3e-13	9.16	1.1e-11	9.51	4.3e-12	8.97	1.5e-11	8.73	4.3e-11	9.48	2.5e-12	2.65	0.019	9.65	2.6e-12
ILF2	6.85	2e-12	6.87	1.9e-14	6.96	1.2e-14	6.88	1.7e-14	8.06	2.2e-17	7.33	1.7e-15	6.93	1.4e-14	7.04	7.9e-15	6.29	5.6e-13	6.49	2.1e-13	3.4	1.2e-05	6.94	1.1e-14	7.32	1.6e-15	6.81	2.5e-14	8.84	3.1e-19	3.83	1.1e-06
SNRPB2	8.4	5.6e-09	8.76	4.1e-11	8.16	4.4e-10	4.45	0.00017	7.52	3.5e-09	9.04	1.9e-11	9.59	1.8e-12	9.78	9.5e-13	9.93	6.1e-13	6.33	3.3e-07	4.22	0.00042	9.79	8.1e-13	8.98	1.9e-11	8.66	5.7e-11	9.23	6.2e-12	4.8	6.9e-05
FUBP3	8.55	3.9e-15	7.38	8.8e-15	8.94	2.5e-18	8.42	3.7e-17	8.32	5.5e-17	6.96	1.1e-13	8.56	1.8e-17	7.91	6.5e-16	6.61	6.2e-13	7.8	9.7e-16	5.1	4.1e-09	8.33	5.8e-17	7.04	5.2e-14	8.2	1.1e-16	9.09	1e-18	3.92	1.9e-06
RPA2	10.87	3e-12	9.33	8.5e-12	11.16	1.3e-14	8.48	2e-10	10.86	3.3e-14	10.8	5.1e-14	10.86	3.2e-14	8.55	1.3e-10	10.02	7.2e-13	9.63	3.3e-12	8.73	1.3e-10	10.44	1.2e-13	8.53	1.5e-10	10.44	1.4e-13	8.89	3.6e-11	8.03	1.7e-09
DHX8	11.44	6.5e-17	10.24	3.2e-17	10.32	2.1e-17	10.95	1.4e-18	9.96	9.1e-17	11.1	9e-19	10.18	3.9e-17	11.38	2.7e-19	7.94	7.9e-13	11.01	1.3e-18	1.88	0.045	11.41	2.1e-19	10.43	1.8e-17	11	1.2e-18	10.27	2.3e-17	5.45	9.3e-08
SRRM2	6.16	5.3e-11	4.96	9.9e-10	5.99	2.7e-12	5.14	3.8e-10	5.9	3.5e-12	5.68	1.7e-11	5.85	4.6e-12	6.34	2.9e-13	6.17	8.2e-13	5.46	6.2e-11	2.46	0.00099	7.32	9.6e-16	6.44	1.6e-13	6.85	1.6e-14	6.47	1.3e-13	2.68	0.00034
IPO7	9.67	8.8e-08	9.31	1.1e-08	10.3	7.1e-10	9.47	7.7e-09	10.16	8.1e-10	6.67	1.6e-05	9.84	2.1e-09	11.33	3.1e-11	12.63	8.3e-13	9.53	6.7e-09	6.48	3.4e-05	11.84	6.2e-12	11.81	8.4e-12	11.78	8.3e-12	10.21	7.5e-10	2.39	0.11
PPHLN1	9.85	1.5e-10	6.74	1.6e-07	8.12	1.4e-09	8.28	8.2e-10	9.89	2.1e-12	9.34	2e-11	10.08	1e-12	9.77	3.4e-12	10.15	9.6e-13	10.13	1.2e-12	4.7	0.00016	10.71	1.1e-13	10.49	2.6e-13	10.93	5.4e-14	10.15	8.5e-13	3.89	0.0015
RALY	7.07	9.9e-14	8.3	7.3e-19	8.92	2e-20	9.36	2e-21	8.53	1.7e-19	7.61	4.2e-17	7.29	2.1e-16	6.38	4.4e-14	5.83	1.3e-12	8.15	1.6e-18	4.88	7.3e-10	6.5	1.9e-14	6.82	3.5e-15	5.98	4.7e-13	8.39	3.3e-19	5.67	6e-12
DDX46	6.77	4.8e-11	6.56	2.4e-12	5.47	8.8e-10	5.93	7.1e-11	6.88	3.9e-13	6.05	4.3e-11	6.28	8.7e-12	7.17	8.7e-14	6.61	1.8e-12	5.77	1.9e-10	2.99	0.00028	6.06	2.7e-11	8.66	5e-17	7.41	2.3e-14	8.07	7.5e-16	3.16	0.00013
RBM8A	6.46	1.5e-09	8.41	2.3e-15	10.66	5.6e-20	5.4	8e-09	7.12	1.1e-12	6.93	4.3e-12	5.99	3.1e-10	6.81	5.7e-12	7.04	2e-12	5.5	4.9e-09	5.17	3.4e-08	7.08	1.3e-12	7.18	8.7e-13	6.96	2.5e-12	5.34	8.5e-09	4.53	7.4e-07
GPATCH8	7.66	9.9e-10	3.01	0.0025	5.24	6.8e-07	8.01	5.6e-12	7.11	2.1e-10	6.53	3.5e-09	8.55	4.4e-13	8.73	2.3e-13	8.23	2.1e-12	5.2	8.3e-07	7.24	2.3e-10	8.94	8e-14	8.64	3.2e-13	3.1	0.0017	8.36	1e-12	7.98	1e-11
NCKAP5L	5.65	7.2e-05	5.04	6.7e-05	9.39	3.7e-11	9.99	4.7e-12	2.23	0.063	7.08	1.1e-07	7.26	4.7e-08	8.49	7.3e-10	10.18	2.4e-12	4.33	0.00056	6.83	3.4e-07	10.48	6.6e-13	10.16	2.2e-12	8.04	3.6e-09	8.28	1.4e-09	8.77	5.2e-10
PRDX2	6.5	4.1e-12	6.49	5.6e-14	5.69	7.3e-12	6.88	5.4e-15	6.23	2.3e-13	6.38	1.1e-13	5.93	1.2e-12	5.85	2.2e-12	5.83	2.9e-12	5.95	1.5e-12	7.47	5.6e-16	7.25	5.4e-16	5.7	5.7e-12	6.76	1e-14	6.67	1.6e-14	7.87	6.1e-17
DNAJC8	10.12	8.7e-11	6.27	1e-06	9.78	5.9e-12	8.94	1.1e-10	9.52	1.1e-11	6.52	4.9e-07	10.55	3e-13	10.21	1.1e-12	9.95	3e-12	8.02	2.9e-09	9.42	3e-11	9.88	3e-12	7.88	4.3e-09	10.03	2e-12	9.54	9.7e-12	7.91	6.1e-09
TIAL1	6.61	1.3e-11	5.8	1.7e-11	6.6	1.9e-13	6.35	7.8e-13	6.02	4.3e-12	4.84	4.9e-09	5.95	5.9e-12	6.86	4.1e-14	6.1	3.3e-12	4.62	1.6e-08	4.51	4e-08	6.7	8e-14	6.09	3.1e-12	5.83	1.3e-11	6.19	1.7e-12	5.73	3.9e-11
SUGP2	5.72	2.5e-09	6.87	1.1e-13	5.94	2.1e-11	6.96	6.5e-14	6.95	6.5e-14	7.92	4.3e-16	6.23	3.2e-12	6.23	3.4e-12	6.25	3.4e-12	7.02	5.9e-14	2.87	0.0003	6.81	1.2e-13	6.5	7.8e-13	7.42	5.4e-15	6.3	2.3e-12	3.49	1.6e-05
GLUL	2.89	0.00022	3.32	3.5e-06	4.88	2.8e-10	3.14	1.1e-05	5.38	9.3e-12	3.45	1.8e-06	2.97	2e-05	2.3	0.00066	5.54	4.4e-12	2.48	0.00037	4.48	4.8e-09	6.7	2.9e-15	6.24	5e-14	5.63	2.1e-12	5.96	2.7e-13	5.27	3.6e-11
PTPA	6.76	5.5e-10	3.47	8.2e-05	3.88	1.4e-05	6.49	5e-11	7.62	1.6e-13	7.47	4.3e-13	7.49	2.9e-13	7	3.4e-12	6.93	5.4e-12	7.78	9.8e-14	3.56	7.3e-05	7.73	8e-14	1.12	0.18	7.23	1.1e-12	6.88	5.3e-12	2.87	0.0011
TRIM3	8.52	3.4e-09	8.68	4.8e-11	9.88	6.6e-13	8.49	1.1e-10	5.52	3.7e-06	7.06	2.3e-08	8.42	1.1e-10	3.95	0.00055	9.28	5.8e-12	8.15	4.2e-10	2.64	0.024	8.27	1.9e-10	8.56	7.7e-11	9.44	2.6e-12	7.81	1.1e-09	2.87	0.013
HNRNPA0	8.1	4.8e-12	7.55	8.1e-13	8.95	1.1e-15	8.12	5.1e-14	6.96	1.1e-11	6.86	2.6e-11	7.25	2.7e-12	7.43	1.3e-12	7.12	6.4e-12	7.01	1.2e-11	3.87	3.3e-05	7.7	3e-13	5.64	7.8e-09	7.81	2.1e-13	7.14	4.5e-12	4.6	1.3e-06
FUS	4.8	1.6e-07	6.04	6.7e-12	5.31	4.5e-10	5.15	1.1e-09	5.41	2.1e-10	5.42	2.7e-10	5.84	1.7e-11	5.5	1.3e-10	6.04	7.2e-12	4.43	6.2e-08	4.7	2e-08	4.02	4e-07	6.68	1.7e-13	5.63	6.1e-11	6.23	2e-12	4.73	1.7e-08
SNRNP70	6.39	1.7e-08	6.02	3e-09	5.28	1e-07	5.75	1.2e-08	6.31	6.8e-10	6.17	1.9e-09	6.17	1.4e-09	7	3e-11	7.33	7.4e-12	7.29	1e-11	4.14	2e-05	7.34	5.4e-12	7.11	1.9e-11	7.38	5e-12	5.66	1.4e-08	3.73	9.3e-05
UFC1	2.78	0.043	1.77	0.15	4.71	0.00019	9.08	1.5e-10	2.23	0.066	1.67	0.17	4.85	0.00011	1.99	0.098	9.95	7.4e-12	9.36	6.2e-11	9.28	1.2e-10	10.63	5.8e-13	10.5	9.8e-13	4.14	0.00087	9.21	7.8e-11	4.46	0.0005
NOSIP	9.91	9.2e-09	10.35	7.2e-11	10.51	5.2e-11	8.71	1.3e-08	11.83	7.3e-13	8.81	1e-08	11.86	6.4e-13	11.45	2.4e-12	11.12	7.4e-12	7.64	3.1e-07	6.27	2e-05	10.89	1.1e-11	10.52	4.4e-11	11.53	1.9e-12	10.85	1.3e-11	4.59	0.0013
ALDH18A1	2.82	2.6e-06	3.97	1.2e-11	4.62	6e-14	4.94	4.1e-15	5.24	3.1e-16	4.11	4.7e-12	4.19	1.8e-12	5.3	2.7e-16	4.01	9.6e-12	3.8	6.2e-11	2.15	4.9e-05	4.8	1.2e-14	4.61	5.6e-14	3.52	5.6e-10	5.26	2.9e-16	2.91	1.4e-07
SSRP1	7.11	1.1e-06	6.66	3.3e-07	6.33	9.9e-07	2.48	0.041	8.86	1.4e-10	6.7	3.1e-07	9.07	6.8e-11	9.5	1.6e-11	9.63	1.1e-11	7.7	1e-08	4.63	0.00025	8.55	4.1e-10	9.6	1.2e-11	6.6	3.4e-07	8.78	1.9e-10	5.73	9.1e-06
FUBP1	7.1	2.7e-12	6.1	7.2e-12	6.03	1.2e-11	5.51	2.2e-10	6.67	2.9e-13	5.27	9.5e-10	6.31	2e-12	6.24	3.3e-12	6.03	1.1e-11	5.61	1.4e-10	3.75	4.7e-06	6.47	7.9e-13	5.73	5.7e-11	6.29	2.3e-12	6.51	6.9e-13	3.9	1.9e-06
MRPL45	10.16	2.3e-09	11.66	5.4e-13	10.63	1.4e-11	11.16	2.5e-12	11.39	1.1e-12	11.01	4.7e-12	5.63	4.2e-05	10.84	6e-12	10.67	1.2e-11	10.21	5.8e-11	8.59	1.2e-08	11.67	4e-13	10.1	6.6e-11	11.18	2e-12	12.22	8.2e-14	10.55	2.6e-11
PRCC	6.09	2.8e-10	6.88	7.3e-14	4.64	2.2e-08	4.45	6.4e-08	5.3	4.1e-10	6.91	7e-14	6.39	9.3e-13	5.74	3.8e-11	5.95	1.3e-11	2.58	0.00082	4.32	1.8e-07	6.53	4.1e-13	4.86	5.9e-09	5.59	8.6e-11	2.86	0.00018	3.87	1.8e-06
EIF4A3	4.28	1.2e-08	5.37	1.9e-13	4.84	8.1e-12	3.57	6.3e-08	5.59	3.7e-14	5.31	3.2e-13	4.47	9e-11	5.08	1.4e-12	4.76	1.3e-11	3.73	2e-08	2.31	0.00024	5.69	1.8e-14	5.12	9.4e-13	4.4	1.5e-10	5.91	4e-15	3.25	6.8e-07
FKBP15	7.85	2.4e-12	8.16	5.8e-15	6.5	2.5e-11	5.77	1e-09	6.15	1.2e-10	7.47	2e-13	7.38	2.4e-13	7.93	1.8e-14	6.55	1.9e-11	4.25	1.9e-06	4.6	4.8e-07	7.03	1.3e-12	6.89	3e-12	7.28	4.2e-13	7.1	9.9e-13	3.39	0.00011
HEATR3	2.78	0.0011	7.29	5.8e-15	6.32	1.5e-12	2.79	0.00028	5.36	2.5e-10	1.67	0.024	2.4	0.0013	2.97	8.8e-05	5.83	2.1e-11	6.3	1.6e-12	4.44	7.7e-08	5.83	1.6e-11	5.75	3e-11	3.12	4.8e-05	6.07	4.3e-12	6.31	2.5e-12
HCFC1	10.35	6.4e-11	11.54	1.9e-14	10.87	1.9e-13	11.16	6.5e-14	10.75	2.6e-13	4.76	0.00015	11.15	6.5e-14	10.48	6.8e-13	9.5	2.2e-11	10.12	2.8e-12	7.68	1.8e-08	10.21	1.5e-12	9.58	1.6e-11	10.7	3e-13	9.91	4.2e-12	7.9	8.7e-09
EDC4	8.34	8.2e-15	5.97	1.7e-11	3.99	9.1e-07	6.08	1e-11	5.66	8.6e-11	5.42	4.7e-10	6.46	9.8e-13	6.85	1.3e-13	5.94	2.2e-11	5.8	5.4e-11	5.18	2.2e-09	9.71	4.4e-20	7.47	4.6e-15	6.96	6.4e-14	5.03	2.8e-09	4.91	1e-08
SCAF4	6.66	3.3e-11	6.68	4.5e-13	5.26	1.2e-09	2.78	0.00041	5.75	6.5e-11	6.88	1.8e-13	6.87	1.4e-13	5.7	8.8e-11	5.94	2.6e-11	6.06	1.5e-11	3.62	1e-05	6.56	6.9e-13	4.83	1.2e-08	5.97	1.9e-11	4.66	2.5e-08	3.54	1.4e-05
XRCC5	4.3	2e-10	3.91	9e-11	3.99	5.4e-11	3.98	5.6e-11	4.28	4.1e-12	3.6	1.3e-09	4.59	3.3e-13	3.72	4.1e-10	4.07	2.7e-11	3.98	6.2e-11	2.41	1.6e-05	4.89	2.9e-14	4.28	4.5e-12	4.37	2e-12	4.55	4.7e-13	2.42	1.5e-05
ADGB	10.69	1.4e-10	3.22	0.013	8.89	1.1e-09	10.26	1.1e-11	2.23	0.078	8.11	1.5e-08	10.57	3.3e-12	9.79	4.5e-11	9.99	2.7e-11	10.45	6.6e-12	0.61	0.63	9.56	8.8e-11	9.53	1.1e-10	9.64	7.2e-11	11.05	7.6e-13	0.76	0.55
ALYREF	3.79	4.3e-07	5.13	2.9e-12	5.93	1.3e-14	3.58	1.1e-07	4.72	3.8e-11	4.54	1.8e-10	3.83	1.6e-08	3.64	5.7e-08	4.77	3.2e-11	3.68	5.6e-08	2.73	3.2e-05	5.46	2.2e-13	5.18	1.7e-12	4.88	1.3e-11	5.18	1.7e-12	2.72	3.2e-05
ZNF830	4.96	0.0011	4.39	0.0012	2.38	0.069	8.58	7.7e-09	2.23	0.089	9.87	1.4e-10	4.61	0.00059	10.06	5.6e-11	10.28	3.3e-11	1.98	0.14	2.64	0.051	10.57	1e-11	10.41	2e-11	10.45	1.6e-11	10.87	4.1e-12	5.11	0.00024
USP15	2.78	0.002	7.11	1.8e-13	9.22	3.4e-18	1.69	0.034	8.6	7e-17	4.47	2.2e-07	3	0.00019	7.97	2.3e-15	6.11	3.6e-11	1.98	0.013	4.74	6.9e-08	7.81	3.8e-15	7.49	2.2e-14	7.54	1.7e-14	8.95	1.2e-17	8.58	3.1e-16
DBR1	10.07	1.4e-08	9.26	4.9e-09	8.53	4.7e-08	11.19	1.7e-11	10.96	2.8e-11	10.7	8.5e-11	10.84	4.1e-11	10.62	8.1e-11	10.93	3.7e-11	10.91	4.4e-11	5.98	6.8e-05	10.95	2.7e-11	11.12	1.9e-11	10.83	4.3e-11	9.75	1.1e-09	5.67	0.00014
NCOA5	11.36	2.9e-13	8.7	4.4e-11	8.84	2.9e-11	9.84	6.8e-13	9.52	2e-12	7.56	3.6e-09	9.87	5.1e-13	9.17	7.3e-12	8.73	4.1e-11	9.41	3.7e-12	5.12	2.5e-05	9.73	8.2e-13	8.45	1.1e-10	10.13	2.1e-13	8.64	4.8e-11	4.61	0.00011
PRDX1	5.65	6.1e-11	4.84	1.7e-10	5.12	3.3e-11	5.34	8.2e-12	5.54	1.8e-12	4.84	2.2e-10	4.95	7.8e-11	4.67	5e-10	5.07	4.3e-11	4.15	1.6e-08	6.83	1.6e-15	6.04	7.2e-14	5.62	1.1e-12	6.18	3.4e-14	5.85	2.6e-13	6.87	1.7e-15
EIF4A1	2.59	0.002	3.93	6.9e-07	5.36	2.4e-10	4.12	2.6e-07	3.97	4.3e-07	4.16	2.2e-07	2.91	0.0001	4.68	9.3e-09	5.63	4.7e-11	4	4.9e-07	7.18	1.3e-14	5.06	1e-09	7.02	1.6e-14	4.98	1.7e-09	4.47	2.8e-08	6.61	3.1e-13
RTCA	9.8	5.5e-09	3.3	0.014	6.61	3.1e-06	4.07	0.0028	7.53	1.6e-07	7.38	3.4e-07	6.94	9.5e-07	10.21	3.9e-11	10.16	5.2e-11	2.95	0.028	2.1	0.12	9.88	1e-10	9.09	1.5e-09	9.3	7.2e-10	3.77	0.0045	5.11	0.00024
PRR3	6.74	5.8e-11	7.18	9.8e-14	8.89	1.4e-17	7.31	4.8e-14	6.17	1.7e-11	5.23	3.7e-09	6.77	7.1e-13	2.85	0.00033	5.97	6.2e-11	7.76	5e-15	6.47	6.7e-12	8.93	1.2e-17	5.89	9e-11	6.09	2.8e-11	6.35	6.2e-12	7.92	5.9e-15
ASH2L	7.46	7.2e-09	7.56	1.4e-10	3.82	0.00027	6.48	1.3e-08	8.46	3.3e-12	6.05	8.2e-08	7.39	2.5e-10	7.15	7.3e-10	7.74	7.3e-11	7.5	2.3e-10	6.6	1.2e-08	6.69	4.1e-09	2.57	0.012	6.77	3.6e-09	7.59	1.1e-10	4.31	6.9e-05
SFTPD	2.78	0.00017	5.47	8.6e-13	3.13	3.6e-06	3.64	1.7e-07	2.61	6.2e-05	4.45	8.6e-10	3.76	5.7e-08	4.29	2e-09	4.8	7.4e-11	2.42	0.00024	3.3	2e-06	4.26	2e-09	3.89	2.8e-08	4.47	5.7e-10	2.65	5.1e-05	2.87	2.2e-05
ADGRV1	10.51	2e-09	10.19	1.3e-10	4.94	0.00044	3.58	0.01	3.85	0.0051	10.1	2.2e-10	11.35	3.2e-12	10.87	1.6e-11	10.39	7.5e-11	4.52	0.0014	7.47	7.6e-07	11.24	4.3e-12	10.28	9.7e-11	10.64	3e-11	10.74	2e-11	8.78	1.5e-08
KIF21A	16.1	5.8e-11	6.57	0.00063	16.31	6.5e-13	16.26	7e-13	16.31	5.5e-13	16.1	1.2e-12	16	1e-12	15.64	2.5e-12	14.11	8.6e-11	6.75	0.0005	1.41	0.45	14.45	3.1e-11	14.75	1.9e-11	14.56	2.7e-11	16.13	8e-13	1.19	0.52
PEG3	10.84	1.4e-08	10.41	1.5e-09	11.32	1.4e-10	12.08	1.6e-11	10.84	3.9e-10	10.35	2.1e-09	11.21	1.4e-10	10.72	6.1e-10	11.44	9.4e-11	11.54	7.7e-11	5.12	0.0013	9.29	2.6e-08	11.97	2e-11	8.9	8.5e-08	11.09	2.1e-10	5.29	0.00085
SRSF4	9.59	6.3e-09	10.9	2.9e-12	9.13	8.7e-10	9.7	1.4e-10	10.43	1.1e-11	7.2	4.1e-07	7.45	1.4e-07	9.01	1.1e-09	9.8	9.9e-11	6.13	9.5e-06	6.48	5e-06	9.65	1.3e-10	8.9	1.7e-09	8.4	7.9e-09	9.99	4.2e-11	5.4	9.1e-05
DAZAP1	5.78	2.7e-09	6.22	6.3e-12	4.63	4.3e-08	5.33	9.6e-10	4.8	1.4e-08	5.26	1.5e-09	5.35	6.6e-10	4.71	2.2e-08	5.73	9.9e-11	4.7	3e-08	3.08	0.00014	5.41	4.5e-10	4.71	2.6e-08	6.24	5e-12	5.29	9.6e-10	3.19	7.8e-05
GAPVD1	12	5.5e-14	12.36	1.2e-16	8.72	6e-11	9.09	1.5e-11	11.88	5.4e-16	8.28	3.5e-10	10.22	2.1e-13	10.88	2.2e-14	8.57	9.9e-11	11.96	4.7e-16	7.06	3.6e-08	10.95	1.4e-14	10.55	6.3e-14	11.09	9.8e-15	10.31	1.4e-13	5.13	2.6e-05
TLK1	10.35	7e-15	7.37	1.7e-11	10.39	3e-17	8.69	5.1e-14	7.48	9.2e-12	9.34	3.3e-15	10.59	1.4e-17	10.24	7.6e-17	6.98	1.1e-10	10.01	1.8e-16	11.72	5.1e-19	8.66	4.7e-14	8.66	5.1e-14	8.4	1.6e-13	10.8	5.3e-18	12.07	1.3e-19
HMBS	3.76	1e-05	1.77	0.014	3.17	2.5e-05	5.71	1.4e-11	3.05	3.9e-05	1.67	0.02	6.45	1.7e-13	6.38	2.7e-13	5.35	1.1e-10	6.25	6.9e-13	2.95	0.0001	2.44	0.0007	4.16	1.1e-07	2.56	0.00045	5.56	2.8e-11	5.8	1.4e-11
S100A16	7.95	2.9e-06	10.23	2.6e-10	9.33	4.2e-09	12.29	6.3e-13	14.16	2.2e-15	12.05	1.5e-12	13.94	4.9e-15	10.57	9e-11	10.53	1.1e-10	10.33	2.4e-10	5.57	0.00018	9.49	2e-09	7.46	8.9e-07	6.99	2.9e-06	14	3.8e-15	4.42	0.0025
SRRT	6.08	3.3e-11	4.1	7.4e-08	4.64	3.2e-09	3.96	1.9e-07	4.98	3.3e-10	3.4	4.4e-06	4.69	2e-09	4.94	4.5e-10	5.16	1.3e-10	4.99	4e-10	3.42	5.7e-06	5.76	2.9e-12	5.04	2.6e-10	4.75	1.4e-09	3.24	8.3e-06	3.72	9.5e-07
ANP32A	10.39	1.6e-10	8.95	3.5e-10	10.15	7.6e-12	11.53	6.5e-14	8.32	2.7e-09	9.65	4.3e-11	10.45	2.1e-12	9.63	3.5e-11	9.26	1.4e-10	10.63	1.6e-12	9.8	3.5e-11	11.78	2.5e-14	10.55	1.6e-12	10.12	6.7e-12	10.51	1.8e-12	7.29	1.4e-07
RTF2	12.91	5e-09	11.81	1.9e-09	10.35	6.9e-08	12.65	2.8e-10	4.33	0.013	5.31	0.0027	10.47	4.2e-08	11.71	2.3e-09	12.93	1.4e-10	11.58	3.8e-09	2.64	0.14	12.9	1.2e-10	13.05	9.5e-11	13.21	6.1e-11	11.76	1.9e-09	4.6	0.01
ZNF346	10.2	3.2e-08	4.59	0.0023	11.06	1.1e-10	9.82	3.9e-09	9.55	6.3e-09	10.17	1.5e-09	10.75	2.1e-10	11.53	2.5e-11	10.93	1.5e-10	10.19	1.4e-09	5.22	0.00073	9.57	5.6e-09	11.96	7.9e-12	11.15	7e-11	11.35	3.7e-11	5.5	0.00038
NMRAL1	10.16	5.8e-07	7.75	1.1e-05	9.45	2.1e-07	12.35	1.5e-10	12.04	2.6e-10	10.94	5.8e-09	9.02	4.5e-07	10.3	2.1e-08	12.31	1.6e-10	10.07	4.7e-08	10.36	3.1e-08	12.57	6.7e-11	12.95	3e-11	13.02	2.3e-11	11.38	1.4e-09	8.35	3.6e-06
RPS15A	2.38	4.7e-06	2.04	9e-06	3.52	8.1e-12	2.53	1.1e-07	2.34	4.6e-07	2.53	1.1e-07	2.57	5.9e-08	2.96	1.5e-09	3.2	1.7e-10	2.71	2e-08	3.06	1e-09	3.58	3.3e-12	3.49	1e-11	2.97	1.4e-09	3.23	1e-10	2.71	2.7e-08
POLR2A	3.31	8.3e-05	4.95	1.1e-09	3.6	2.6e-06	1.82	0.013	4.23	6.6e-08	5.07	7.5e-10	3.52	3.3e-06	6.03	2e-12	5.27	1.8e-10	3.47	5.7e-06	5.39	1.5e-10	5.71	1.1e-11	5.03	7.3e-10	4.53	1.3e-08	5.14	3.5e-10	4.13	2e-07
MBNL3	11.49	5.6e-11	10.33	3.3e-11	12.5	4e-14	10.71	1.1e-11	11.77	3.6e-13	10.9	6.7e-12	9.88	1.3e-10	11.51	8.1e-13	9.79	2e-10	5.45	9.3e-05	11.43	2e-12	12.09	1.1e-13	11.75	3.6e-13	11.61	5.7e-13	8.73	4.6e-09	11.26	3.2e-12
SRSF10	4.67	2.4e-06	5.53	2.4e-09	5.27	1e-08	4.67	2.1e-07	5.13	1.6e-08	4.33	1.1e-06	4.81	7.9e-08	4.47	4.1e-07	6.02	2e-10	4.65	2.3e-07	4.84	1.2e-07	6.72	4.5e-12	5.11	2.1e-08	6.52	1.4e-11	5.03	2.7e-08	4.41	9.1e-07
XRN2	5.29	1.1e-05	7.33	2.4e-10	7.69	6e-11	7.69	6e-11	7.37	1.8e-10	6.2	3.1e-08	7.37	1.8e-10	5.63	2.4e-07	7.37	2.2e-10	7.15	6.1e-10	4.52	2.8e-05	6.79	1.9e-09	6.56	6.2e-09	6.32	1.5e-08	4.86	4.8e-06	4.24	7.3e-05
SNRNP200	6.36	6.9e-12	5.03	2.4e-10	3.82	3.8e-07	1.5	0.033	3.72	5.1e-07	4.96	4.9e-10	4.25	2.4e-08	5.28	5.1e-11	5.06	2.2e-10	3.87	2.9e-07	2.87	9.2e-05	5.62	5.6e-12	6.16	2.4e-13	3.82	3.2e-07	5.66	4.6e-12	3.23	1.4e-05
SF3B1	4.63	2.4e-10	3.96	6.7e-10	3.36	6.7e-08	2.72	5.9e-06	3.2	1.6e-07	4.14	2.3e-10	3.75	3e-09	4.39	2.6e-11	4.11	2.5e-10	4.04	4.7e-10	2.67	1.1e-05	3.99	5e-10	4.01	4.7e-10	3.48	2.4e-08	3.53	1.5e-08	2.27	0.00013
RBMXL1	10.51	2.7e-09	12.26	3.8e-13	11.27	7.9e-12	11.23	8.4e-12	12.46	1.8e-13	9.35	2.8e-09	11.79	1.3e-12	10.79	2.8e-11	10.08	2.6e-10	10.33	1.4e-10	2.4	0.089	12.99	3.4e-14	10.26	1.4e-10	12.89	4.9e-14	12.29	2.8e-13	6.1	3.6e-05
DDX39A	10.3	9.8e-09	1.77	0.22	2.38	0.092	8.78	3.1e-08	10.48	1.6e-10	7.87	4.1e-07	10.52	1.4e-10	11.34	1.4e-11	10.37	2.6e-10	8.55	5.7e-08	5.56	0.00022	12.17	1.1e-12	7.13	2.7e-06	10.22	3.8e-10	10.4	2.1e-10	2.87	0.048
YLPM1	4.49	4.8e-11	5.13	5.3e-15	3.78	2.7e-10	5.29	1.4e-15	3.71	3.5e-10	5.19	3.3e-15	4.98	1.5e-14	4.72	1.2e-13	3.76	2.8e-10	4.67	2.2e-13	3.59	1.8e-09	4.24	4.5e-12	5.13	4.7e-15	4.82	5e-14	4.42	1.3e-12	3.73	6.4e-10
PRPF6	5.73	7.7e-14	4.08	1.3e-10	3.95	4.1e-10	3.71	2.7e-09	3.88	5.2e-10	3.55	9.1e-09	5.18	3.2e-14	5.44	5.1e-15	3.97	3.2e-10	4.5	6.6e-12	5.17	6.5e-14	4	2.1e-10	4.14	8.3e-11	4.6	2.4e-12	5	1.2e-13	5.02	2.3e-13
TDRD3	7.71	2.4e-09	8.25	6.1e-12	3.17	0.002	0.68	0.52	7.93	2e-11	7.95	2.5e-11	9.24	9.6e-14	8.58	1.5e-12	7.3	3.2e-10	1.13	0.27	8.2	1.2e-11	9.4	4.5e-14	6.74	3.4e-09	8.96	3e-13	8.26	4.8e-12	5.37	1.1e-06
PUF60	3.87	3e-06	3.6	1.2e-06	3.39	3.9e-06	2.4	0.00078	2.38	0.00067	3.46	2.9e-06	3.21	8.4e-06	3.5	1.8e-06	4.98	3.2e-10	3.14	1.7e-05	3.63	1.5e-06	4.37	1e-08	3.19	1.1e-05	3.92	1.6e-07	2.05	0.003	3.1	2.6e-05
DDX6	5.57	3.9e-10	5.6	6.7e-12	4.33	1.7e-08	4.78	1.1e-09	5.61	5.5e-12	4.87	7.3e-10	6.07	3.4e-13	5.22	6.1e-11	4.97	3.2e-10	4.33	1.8e-08	6.42	8.7e-14	5.66	3.8e-12	5.5	1.3e-11	6.05	4.2e-13	6.02	4.7e-13	4.9	8.1e-10
AK1	6.54	1.1e-07	6.54	5e-09	5.98	6.1e-08	6.18	2.6e-08	7.42	1.1e-10	4.91	4.3e-06	3.33	0.00093	5.74	1.2e-07	7.19	3.5e-10	6.7	3.1e-09	3.61	0.00058	7.67	3.8e-11	4.68	8.9e-06	5.88	7.3e-08	4.37	2.5e-05	6.06	5.6e-08
YTHDF1	5.17	0.0012	1.77	0.2	10.62	5.2e-11	1.69	0.23	2.23	0.1	1.67	0.23	8.94	6.6e-09	9.84	4.8e-10	9.96	3.6e-10	-1.27	0.37	5.06	0.00049	10.01	2.5e-10	9.66	9e-10	2.09	0.13	9.91	3.8e-10	4.41	0.0021
MAZ	4.5	0.004	4.03	0.0039	2.38	0.08	1.69	0.23	10.53	4.4e-11	3.95	0.0045	10	2.1e-10	9.4	1.5e-09	9.86	3.9e-10	4.36	0.002	10.42	1.2e-10	9.45	1.1e-09	1.12	0.42	9.59	8.4e-10	4.82	0.00054	2.87	0.04
PARP1	2.93	5.7e-06	3.43	1.1e-08	1.5	0.0055	2.39	2.7e-05	3.51	5.4e-09	1.91	0.00056	3.01	2.4e-07	3.47	7.5e-09	3.84	4.7e-10	2.53	9.9e-06	2.54	1.3e-05	3.58	3e-09	2.99	3e-07	3.57	3.6e-09	2.72	2.1e-06	2.79	1.9e-06
GATAD2B	4.59	0.0036	3.87	0.0058	2.58	0.059	8.33	5.4e-08	9.41	1.6e-09	3.89	0.0055	9.47	1.4e-09	8.67	1.5e-08	9.79	6.2e-10	9.16	4.6e-09	9.84	8.3e-10	8.71	1.2e-08	8.86	1e-08	4.28	0.0022	8.38	3.5e-08	2.87	0.041
TSNAX	8.44	2.7e-13	7.76	7e-14	4.4	1.1e-06	6.22	1.5e-10	5.54	3.5e-09	6.08	3.5e-10	5.75	1.3e-09	6.41	4.7e-11	5.92	6.3e-10	2.48	0.0038	2.64	0.0025	5.52	3.7e-09	1.4	0.095	5.61	2.8e-09	5.04	4.1e-08	2.87	0.001
ISOC1	5.66	6.8e-13	1.77	0.0026	2.38	7.4e-05	1.69	0.0043	5.03	5.4e-13	1.67	0.0043	5.64	7.9e-15	4.21	2.2e-10	4.06	7.2e-10	1.98	0.00088	4.11	7.8e-10	1.93	0.00086	1.12	0.052	3.72	7.7e-09	2.96	1.4e-06	2.87	4.2e-06
PRPF8	2.82	0.0001	2.84	1.4e-05	1.7	0.0062	2.41	0.00019	2.18	0.00053	2.59	6.4e-05	2.69	2.7e-05	3.66	6.4e-08	4.35	8e-10	1.89	0.0029	2.92	1.2e-05	5.21	1.8e-12	4.09	4.5e-09	2.8	1.6e-05	2.35	0.0002	3.32	1e-06
SYNE2	7.79	3.3e-11	9.33	4.4e-16	9.15	9.6e-16	8.27	5.2e-14	8.61	1e-14	7.01	2.3e-11	8.68	7.9e-15	7.9	2.9e-13	6.22	8.5e-10	8.75	6.5e-15	2.64	0.0042	7.24	5.2e-12	2.47	0.006	7.69	7.1e-13	8.41	2.6e-14	2.87	0.0018
SMCHD1	5.76	4.3e-08	3.54	5.8e-05	2.38	0.005	1.69	0.048	6.38	6.5e-11	5.41	1.1e-08	5.77	1.3e-09	6.36	7.5e-11	5.89	9.1e-10	4.5	7.9e-07	2.3	0.0085	5.31	1.2e-08	4.63	4e-07	5.56	4.2e-09	5.08	3.9e-08	3.21	0.00029
TP53BP1	6.65	2.6e-07	5.07	5.7e-06	3.51	0.0011	2.7	0.012	4.83	1.1e-05	4.47	5e-05	2.83	0.007	4.99	6.1e-06	7.33	9.6e-10	1.82	0.087	6.4	5.4e-08	6.07	1e-07	5.56	9.2e-07	5.61	6.7e-07	4.2	0.0001	7.04	4.8e-09
DHX36	7.35	3e-07	6.86	8.9e-08	7.03	5.6e-08	8.01	1.7e-09	7.13	3.1e-08	7.26	2.6e-08	8.9	5.5e-11	8.62	1.6e-10	8.15	9.6e-10	8.1	1.3e-09	5.62	9.2e-06	9.69	3.1e-12	8.07	1.2e-09	7.64	5.4e-09	7.98	1.5e-09	1.39	0.24
WDR46	13.2	5.9e-08	6.85	0.00067	11.47	1e-07	12.94	4.6e-09	12.29	1.5e-08	9.84	2.9e-06	7.36	0.00023	9.2	7.4e-06	13.58	1.1e-09	11.53	8.9e-08	8.59	4e-05	10.25	8.6e-07	12	3.1e-08	10.74	3.7e-07	12.16	1.9e-08	7.55	0.00024
SMARCE1	10.67	6.9e-07	11.11	1.5e-08	2.38	0.17	2.03	0.26	11.64	3.6e-09	4.89	0.006	10.09	1.4e-07	11.24	9.8e-09	12.21	1.1e-09	10.46	7.5e-08	8.05	2.1e-05	11.07	1.3e-08	10.87	2.6e-08	10.23	1.1e-07	8.83	2.4e-06	7.73	3.9e-05
NXF1	5.83	0.00012	6.11	8.3e-06	7.38	2e-07	8.03	2.6e-08	7.82	3.9e-08	6.23	6.5e-06	9.39	2.5e-10	7.87	3.3e-08	8.94	1.3e-09	6.53	2.7e-06	5.28	0.00012	8.53	3.8e-09	7.31	2.2e-07	6.89	7e-07	8.93	1.1e-09	8.28	1.6e-08
GRSF1	7.61	1e-06	7.68	5.6e-08	6.36	3.4e-06	6.51	2.3e-06	7.01	3.8e-07	5.31	7.6e-05	8.02	1.6e-08	8.61	2.5e-09	8.81	1.5e-09	7.55	9.1e-08	5.81	2.5e-05	7.87	2.4e-08	7.48	1e-07	9.19	3.9e-10	8.56	2.8e-09	4.59	0.00062
HIPK1	10.86	2.2e-10	4.37	0.0012	9.7	2e-10	10.27	3.1e-11	10.6	8.8e-12	1.67	0.21	9.97	6.5e-11	4.53	0.00065	9.04	1.5e-09	10.37	2.5e-11	2.64	0.051	9.92	7.2e-11	3.86	0.004	9.97	6.7e-11	11.05	2.1e-12	2.87	0.033
CLTC	5.07	2.6e-10	4.46	3.1e-10	4.3	1.1e-09	3.06	3.8e-06	3.61	9e-08	4.08	5.2e-09	4.31	8.4e-10	4.17	2.2e-09	4.24	1.5e-09	4.41	5.6e-10	6.29	3.6e-15	5.02	5.7e-12	4.95	1.2e-11	4.39	5.1e-10	4.59	1.2e-10	6.11	1.3e-14
CPSF2	5.02	4.4e-11	4.75	4.7e-12	4.66	9.7e-12	3.12	6.6e-07	2.48	3.4e-05	4.76	5.3e-12	3.79	4.5e-09	3.54	2.5e-08	3.95	1.7e-09	4.52	3e-11	2.04	0.00075	4.79	3e-12	5.05	5e-13	5.07	4.2e-13	2.81	4e-06	2.53	3.9e-05
INTS9	6.55	2e-09	6.5	5.8e-11	3.52	7.3e-05	4.95	1.3e-07	3.28	0.00017	6.01	8.2e-10	6.7	1.9e-11	6.57	3.9e-11	5.83	1.7e-09	6.04	6.6e-10	2.22	0.012	5.31	1.6e-08	-0.04	0.96	6.13	3.6e-10	2.65	0.002	4.69	5.6e-07
ERH	4.48	4.2e-06	4.87	5.1e-08	6.53	1.1e-11	4.1	2.5e-06	5.57	1.2e-09	5.46	3e-09	3.91	4.8e-06	5.06	1.7e-08	5.52	1.9e-09	4.45	4.5e-07	3.12	0.00027	5.87	2.5e-10	7.03	7.2e-13	6.55	8.1e-12	6.68	4.1e-12	3.54	4.2e-05
DRAP1	4.01	8.7e-05	7.28	2.9e-12	6.3	3.4e-10	5.56	1.2e-08	5.89	1.8e-09	2.75	0.0019	6	1.1e-09	5.91	1.9e-09	5.92	1.9e-09	6.11	8.5e-10	4.56	1.8e-06	6.07	7.7e-10	4.69	6.1e-07	5.75	4e-09	6.44	1.4e-10	5.28	5.7e-08
CPSF1	6.01	2.2e-07	5.17	4.4e-07	5.63	6.7e-08	4.45	9.2e-06	4.82	1.5e-06	4.18	2.7e-05	4.32	1.2e-05	5	7.5e-07	6.42	2e-09	7.03	1.4e-10	3.73	0.00018	6.94	1.5e-10	6.14	6.5e-09	6.84	2.8e-10	3.92	5.7e-05	5.61	9.3e-08
ZNF704	6.84	1.8e-08	5.91	3.3e-08	4.98	1.7e-06	6.07	1.9e-08	6.6	1.5e-09	5.92	3.8e-08	6.73	8.8e-10	6.85	5.5e-10	6.58	2e-09	6.12	1.6e-08	2.64	0.0085	7.44	3.8e-11	4.94	1.8e-06	7.64	1.7e-11	5.65	8.8e-08	4.42	2e-05
PDLIM1	9.91	5.8e-07	1.77	0.28	2.38	0.14	1.69	0.31	5.11	0.0018	10.74	4.9e-09	10.83	2.8e-09	11.04	1.8e-09	10.98	2.3e-09	8.13	3e-06	2.64	0.11	9.41	9.2e-08	5.64	0.00071	10.38	9.6e-09	10.89	2.4e-09	5.32	0.0016
ESRP1	4.32	9e-09	4.96	3e-12	4.84	7.6e-12	5.12	9.7e-13	6.34	2e-16	6.01	2.4e-15	5.59	3.3e-14	5.47	7.9e-14	4.01	2.6e-09	4.1	1.4e-09	3.87	1e-08	4.81	6.7e-12	3.85	7.7e-09	5.75	1.2e-14	5.33	2e-13	2.42	0.00012
MYBBP1A	11.8	6.2e-09	11.82	1.6e-10	11.48	4.6e-10	8.51	9.5e-07	13.92	6.5e-13	12.28	6.1e-11	10.82	2e-09	12.68	1.7e-11	10.77	2.9e-09	7.63	7.6e-06	4.07	0.014	10.06	1.3e-08	8.03	2.6e-06	11.53	3.5e-10	13.81	8.5e-13	2.32	0.15
RPS14	1.6	0.00017	2.19	5.1e-08	2.1	1.5e-07	1.19	0.0015	2.25	2.4e-08	1.87	1.9e-06	1.68	1e-05	2.22	3.3e-08	2.45	3.1e-09	1.11	0.003	2.3	2.3e-08	2.68	1.5e-10	2.77	6.9e-11	2.49	1.7e-09	2.26	2e-08	2.25	3.8e-08
TXNDC17	9.56	2.3e-07	9.89	4.6e-09	8.94	7e-08	10.94	2.7e-10	10.66	4.8e-10	7.09	9.3e-06	11.34	7.2e-11	10.27	1.6e-09	10.07	3.1e-09	10.82	4.2e-10	5.54	0.00046	11.17	1.1e-10	11.3	9.1e-11	9.85	5e-09	10.19	1.8e-09	4.56	0.0033
STRBP	5.55	7.6e-07	4.48	4.9e-06	3.01	0.0013	6.15	3.5e-09	5.59	3.5e-08	6.34	1.6e-09	6.5	5.5e-10	4.71	1.6e-06	6.16	3.2e-09	7.04	6.2e-11	2.91	0.0024	6.05	4e-09	5.72	2.2e-08	6.48	6.5e-10	7.48	6.1e-12	3.26	0.0007
RBM15	4.87	0.0028	5.51	0.00019	6.55	1.3e-05	6.49	1.7e-05	7.3	1.4e-06	5.58	0.00016	6.24	2.4e-05	7.16	2.1e-06	9.52	3.2e-09	6.15	4e-05	4.31	0.0036	8.87	1.6e-08	6.41	1.8e-05	6.55	1.2e-05	7.34	1.3e-06	3.91	0.0076
PIAS1	6.32	5e-09	6.86	9.4e-12	4.86	1.9e-07	2.3	0.0083	8.02	3.2e-14	6.97	6.6e-12	7.94	4.5e-14	6.78	1.3e-11	5.69	3.3e-09	6.52	6.1e-11	4.61	8.7e-07	6.28	1.4e-10	2.15	0.012	5.83	1.4e-09	6.25	1.7e-10	6.37	1.8e-10
EFTUD2	6.76	4.1e-10	5.61	2.9e-09	5.63	2.8e-09	5.37	1e-08	9.02	1.3e-16	5.5	5.9e-09	5.95	4.4e-10	6.02	3.4e-10	5.57	3.6e-09	4.93	8.8e-08	3.19	0.00029	6.63	1.3e-11	5.47	5.9e-09	5.55	3.6e-09	6.71	9.3e-12	3.01	0.00059
KDM6A	4.4	8.6e-05	6.87	3.3e-10	3.78	0.00013	5.26	4.2e-07	7.19	7.6e-11	6.87	4.4e-10	7.81	4.7e-12	5.89	2.2e-08	6.35	3.6e-09	5.92	2.4e-08	6.05	2e-08	6.49	1.5e-09	2.82	0.0036	5.18	4.6e-07	7.28	4.9e-11	5.48	2.2e-07
CDC40	4.58	0.0012	8.57	9.1e-10	4.33	0.00058	3.72	0.0033	8.3	2e-09	6.29	2e-06	8.52	9.9e-10	8.56	9.3e-10	8.18	3.7e-09	1.98	0.11	2.64	0.037	9.42	4.1e-11	7.36	5.6e-08	8.45	1.4e-09	2.65	0.03	4.45	0.00055
CDK2AP1	3.45	0.00061	6.03	1e-09	3.2	0.00035	2.45	0.006	2.23	0.01	5.38	2.9e-08	5.42	1.7e-08	3.34	0.00017	5.78	3.7e-09	5.85	2.9e-09	1.81	0.043	5.3	2.9e-08	1.12	0.2	5.08	9e-08	3.21	0.0003	5.26	6e-08
SYNCRIP	4.4	3.2e-05	6.41	4e-10	5.69	1.3e-08	6.05	2.5e-09	4.96	2.8e-07	6.39	5.5e-10	4.59	1.4e-06	5.45	3.2e-08	5.93	4.1e-09	5.62	1.8e-08	4.09	2.1e-05	6.12	1.4e-09	6.6	1.6e-10	4.96	2.9e-07	6.36	4.6e-10	4.89	6.4e-07
PSMD5	4.09	3.8e-06	5.14	8.9e-10	3.79	1.7e-06	5.82	2e-11	3.27	2e-05	4.14	2.8e-07	4.62	1.5e-08	3.94	6.2e-07	4.87	4.5e-09	5.79	2.7e-11	3.03	0.00011	4.64	1.3e-08	4.87	4.3e-09	3.84	1.1e-06	2.82	0.00018	3.92	1.1e-06
PLEKHA5	4.94	0.0017	1.77	0.2	9.26	2.5e-09	1.69	0.23	4.85	0.0005	4.01	0.004	2.4	0.076	1.99	0.14	9.05	4.7e-09	1.98	0.16	10.25	1.9e-10	8.89	5.7e-09	6.91	2.4e-06	10.04	2e-10	9.72	5.2e-10	9.37	2.9e-09
RAN	5.39	7.7e-12	5.6	2.3e-14	4.92	3.1e-12	5.67	1.4e-14	5.43	7e-14	3.86	5.9e-09	4.82	4.7e-12	4.24	3.3e-10	3.88	4.8e-09	4.68	1.7e-11	3.06	2.1e-06	4.94	2e-12	4.63	2e-11	3.75	1.1e-08	5.67	1.3e-14	3.39	1.9e-07
XPO7	8.21	9.4e-08	1.77	0.16	2.38	0.053	1.69	0.18	10.15	5.3e-12	7.14	1.7e-07	4.47	0.0004	3.97	0.0014	8.16	5.1e-09	8.37	2.8e-09	2.64	0.039	7.52	3.3e-08	6.5	1.1e-06	2.09	0.092	2.65	0.031	6.43	1.9e-06
BCLAF1	4.98	3.5e-07	3.95	3.4e-06	4.27	7.6e-07	3.6	1.9e-05	5.08	1e-08	4.38	4.6e-07	4.43	2.7e-07	5.56	8.7e-10	5.24	5.1e-09	4.38	4.5e-07	3.37	7.1e-05	6.24	2.1e-11	5.72	4e-10	6.05	6.3e-11	5.3	3.2e-09	4.26	1e-06
PTPN13	10.41	7.6e-08	9.67	2.3e-08	10.8	1.2e-09	10.38	3.9e-09	10.84	8.7e-10	8.24	1.1e-06	10.91	7.3e-10	12.37	1.6e-11	10.24	5.5e-09	10.53	2.7e-09	2.6	0.1	13.06	2.2e-12	9.89	1.3e-08	12.6	8.2e-12	11.27	2.9e-10	2.09	0.18
NUDT16L1	7.94	5.4e-06	7.69	9.9e-07	10.67	2.4e-10	6.24	4.7e-05	10.33	4.8e-10	8.47	1.3e-07	8.88	3.2e-08	10.08	1.1e-09	9.55	5.6e-09	7.52	1.7e-06	5.53	0.00031	11.2	3.8e-11	9.13	1.8e-08	9.24	1.2e-08	6.75	9.9e-06	3.03	0.041
STUB1	10.05	1.8e-08	11.23	1.8e-11	9.99	7.8e-10	3.99	0.0061	10.26	2.8e-10	2.82	0.047	10.38	2e-10	9.9	9e-10	9.31	5.6e-09	0.09	0.95	8.96	2.3e-08	9.81	1e-09	9.9	9.3e-10	9.96	7.3e-10	9.52	2.5e-09	8.78	3.7e-08
HSPA4L	4.6	0.0011	8.11	4.3e-09	4.46	0.0004	9.07	1.8e-10	8.81	3.5e-10	9.37	7.2e-11	9	1.8e-10	8.82	3.6e-10	8.04	5.7e-09	8.73	6e-10	2.64	0.037	10.1	3.9e-12	8.51	1.1e-09	4.64	0.00023	4.36	0.00047	2.87	0.022
SEC16A	4.18	9.8e-07	5.8	4.1e-12	6.62	3.3e-14	5.17	1.9e-10	3.93	2.2e-07	6.32	2.1e-13	4	1.5e-07	4.87	1e-09	4.59	5.8e-09	3.11	2.7e-05	6.18	8.2e-13	5.8	3.4e-12	5.33	6.8e-11	4.2	5.1e-08	4.9	7.8e-10	3.79	8.4e-07
GTF2I	3.04	0.00088	3.13	0.00015	3.94	3.4e-06	4.52	2.1e-07	4.31	4.2e-07	4.82	4.7e-08	6.08	4.5e-11	4.07	1.5e-06	5.17	6.5e-09	4.19	1e-06	5.38	3.3e-09	3.79	5.4e-06	4.78	4.8e-08	3.45	3e-05	3.26	6.9e-05	4.22	1.1e-06
STAM2	12.7	3.8e-14	6.12	1.8e-06	4.31	0.00043	9.42	2e-11	8.39	6.2e-10	11.26	3.9e-14	10.66	2.4e-13	10.62	2.9e-13	7.78	6.5e-09	7.73	8.4e-09	2.67	0.03	9.21	3.3e-11	10.36	6.7e-13	8.17	1.5e-09	10.85	1.2e-13	0.97	0.41
NUDT21	6.34	2.1e-08	7.54	2.9e-12	5.79	1e-08	5.92	5.7e-09	6.93	4.2e-11	6.28	1.2e-09	6.37	5.5e-10	6.13	1.8e-09	5.87	6.7e-09	5.95	5e-09	3.18	0.00078	7.06	2.1e-11	6.09	2.4e-09	6.94	4.2e-11	9.34	7.2e-16	3.07	0.0011
PCBP1	4.27	5.3e-05	5.43	4.1e-08	5.45	4.1e-08	5.18	1.5e-07	4.77	6.6e-07	3.81	5.1e-05	4.49	2.2e-06	4.24	6.6e-06	5.83	6.8e-09	5.39	5.5e-08	4.79	1.2e-06	6.17	1.1e-09	5.04	2.4e-07	4.19	8.6e-06	5.82	5.9e-09	5.14	2.3e-07
SMAD4	6.72	9e-11	6.85	8.4e-13	5.22	4.6e-09	4.85	3.5e-08	6.87	6.7e-13	6.81	1.3e-12	8.04	1.8e-15	6.96	4.5e-13	5.15	6.9e-09	7.05	3.3e-13	3.69	1.6e-05	6.17	2.4e-11	3.63	1.3e-05	6.01	6.3e-11	2.65	0.00093	7.76	1.7e-14
MYH10	1.25	0.16	2.28	0.0043	0.98	0.21	-1.57	0.049	1.67	0.033	0.79	0.32	1.21	0.12	1.16	0.14	5.11	7.1e-09	-0.1	0.9	2.29	0.0051	0.15	0.84	0.65	0.42	3.41	3.2e-05	0.88	0.26	3.44	4e-05
WDR43	13.16	2.6e-10	12.28	4.9e-11	13.38	3.3e-12	12.96	9.3e-12	14.02	5.1e-13	13.53	2.4e-12	8.91	2.7e-07	8.08	2.1e-06	10.37	7.9e-09	12.97	1e-11	14.25	5.7e-13	4.9	0.0022	9.59	5.5e-08	13.63	1.4e-12	12.89	8.4e-12	14.11	8.2e-13
FBL	3	6.3e-05	2.23	0.00065	3.69	1.3e-07	2.59	0.0001	3.8	5e-08	2.93	1.3e-05	3.22	1.8e-06	3.78	5.7e-08	4.1	8.6e-09	3.05	6.8e-06	1.86	0.0049	3.7	8.1e-08	3.63	1.7e-07	4.1	7.9e-09	4.03	1.1e-08	2.56	0.00014
SMU1	5.53	0.0011	6.43	3.3e-05	7.83	8.9e-07	6.73	1.6e-05	11.95	6.9e-12	5.73	0.00018	9.82	3e-09	11.51	2.6e-11	9.5	8.7e-09	7.11	6.1e-06	3.07	0.043	10.03	1.6e-09	8.59	1.1e-07	10.57	3.8e-10	9.09	2.3e-08	2.57	0.087
HSPA4	9.16	3.2e-07	7.11	4.9e-06	10.11	1.3e-09	8.66	8.2e-08	10.84	1.3e-10	6.8	1.2e-05	9.72	3.1e-09	9.08	2e-08	9.41	9e-09	9.47	8.2e-09	8.36	2.5e-07	9.26	1.1e-08	8.67	7e-08	8.68	6.3e-08	7.94	4.7e-07	7.46	2.6e-06
ATXN2L	7.3	1.1e-05	6.08	3.2e-05	8.95	1e-08	6.73	5.9e-06	8.18	7.7e-08	7.87	2.6e-07	6.16	2.1e-05	8.95	8.4e-09	8.96	9.1e-09	4.78	0.00092	6.91	5.4e-06	9.42	1.8e-09	9.44	2.2e-09	9.24	3.6e-09	7.96	1.5e-07	5.64	0.00013
TRA2B	6.59	1.5e-06	7.97	6.1e-10	10.81	1.9e-14	7.33	7.6e-09	5.54	3.3e-06	6.37	2.6e-07	5.71	1.8e-06	5.89	1e-06	7.23	1e-08	7.54	3.6e-09	5.13	2.3e-05	6.17	3.5e-07	7.49	4e-09	6.12	4.9e-07	9.26	4.3e-12	5.58	4.8e-06
U2AF2	3.39	7.2e-05	3.84	9.3e-07	3.86	8.6e-07	3.44	8.7e-06	3.31	1.3e-05	3.9	7.5e-07	3.85	7.1e-07	5.73	1.7e-11	4.65	1e-08	4.8	4.8e-09	3.52	7.8e-06	3.8	8.4e-07	3.78	1.2e-06	4.48	2.4e-08	5.23	3.1e-10	3.2	3.6e-05
HNRNPM	4.52	2.2e-06	5.14	6.4e-09	5.38	2.1e-09	4.44	2.8e-07	4.3	4.3e-07	4.41	3.3e-07	4.17	8.2e-07	4	1.9e-06	5.06	1e-08	5.46	1.4e-09	4.53	2.4e-07	4.35	3.1e-07	3.81	5.5e-06	4.76	4.6e-08	3.44	2.9e-05	4.18	1.3e-06
RREB1	3.75	4.2e-05	0.82	0.3	2.38	0.0025	1.69	0.032	6.08	2.1e-11	1.67	0.032	6.13	1.6e-11	2.84	0.00031	4.96	1.1e-08	2.68	0.00086	3.84	5.5e-06	2.45	0.0016	1.99	0.011	5.08	5.2e-09	2.65	0.00074	6.46	5.4e-12
CSTF1	7.98	4.7e-07	9.66	1.1e-10	5.84	1.9e-05	8.34	9.4e-09	7.39	1.5e-07	5.78	2.4e-05	9.86	5.5e-11	8.29	9e-09	8.27	1.1e-08	7.8	5.3e-08	3.15	0.019	9.05	7.2e-10	6.25	5.4e-06	8.14	1.5e-08	10.45	7.5e-12	2.89	0.029
RBMX	6.43	2.2e-07	8.91	3.9e-13	8.46	2.7e-12	6.89	1.7e-09	8.27	4.7e-12	6.39	1.5e-08	6.74	2.7e-09	6.4	1.1e-08	6.43	1.1e-08	6.35	1.7e-08	6.14	5.3e-08	6.01	4.8e-08	7	1e-09	6.34	1.5e-08	8.7	8e-13	5.71	2.8e-07
RSRC2	10.49	9.2e-07	12.01	1.6e-09	9.77	3.3e-07	11.93	2.2e-09	8.21	8.2e-06	9.99	2.2e-07	10.49	5.3e-08	11.17	1.1e-08	11.21	1.1e-08	9.31	9.5e-07	4.46	0.014	10.28	7.3e-08	6.32	0.00048	12.22	9.5e-10	8.22	8.4e-06	3.86	0.032
ZRANB2	10.39	4.1e-08	9.38	2.5e-08	9.78	9.2e-09	7.43	4.7e-06	10.05	3.5e-09	9.47	2.4e-08	8.71	1.3e-07	9.07	5.1e-08	9.68	1.1e-08	8.34	4.5e-07	2.14	0.16	9.85	5.6e-09	10	4.7e-09	8.78	1.2e-07	10.3	1.8e-09	9.89	1e-08
BRAT1	6.56	2e-08	1.77	0.058	2.92	0.002	2.72	0.0045	6.75	2.6e-10	1.67	0.074	7.11	5e-11	6.21	3.1e-09	5.94	1.1e-08	5.64	4.7e-08	4.79	2.6e-06	3.5	0.00022	1.89	0.043	2.09	0.025	5.36	1.3e-07	5.7	4.8e-08
RBM25	4.05	1.3e-05	4.66	5.8e-08	4.5	1.4e-07	4.66	6.5e-08	4.82	2.2e-08	7.46	2.2e-14	4.25	4e-07	4.48	1.3e-07	4.96	1.2e-08	4.88	2e-08	4.62	1e-07	5.38	1e-09	5.43	9.8e-10	4.49	1.3e-07	4.34	2.7e-07	4.53	1.6e-07
MEPCE	7.5	4.1e-05	6.66	4e-05	8.19	9.2e-07	7.8	2.6e-06	7.55	3.7e-06	7.34	8.2e-06	9.17	6.2e-08	10.16	4.5e-09	9.84	1.2e-08	5.67	0.00042	6.62	5.8e-05	8.42	3.8e-07	8.83	1.7e-07	6.98	1.6e-05	8.07	1.1e-06	4	0.012
DDX39B	9.39	3.7e-06	8.5	2.5e-06	8.76	1.4e-06	5.97	0.00064	6.41	0.0002	6.68	0.00014	6.43	0.00019	11.08	4.5e-09	10.72	1.2e-08	8.98	8.7e-07	3.32	0.055	7.29	2.9e-05	5.63	0.0011	7.89	8.6e-06	8.76	1.2e-06	5.09	0.0035
CRAT	5.69	0.0031	1.77	0.3	5.48	0.0014	11.44	2.1e-09	11.85	5.8e-10	1.67	0.33	11.36	2e-09	5.01	0.0029	10.68	1.2e-08	5.04	0.0034	2.64	0.12	11.03	4.2e-09	1.12	0.51	10.91	6.7e-09	12.11	3.1e-10	2.87	0.093
NAP1L4	5.25	1.4e-05	5.61	3.8e-07	3.34	0.0013	4.44	3.5e-05	5.67	2.5e-07	2.49	0.015	3.02	0.0031	4.99	3.4e-06	6.46	1.3e-08	1.98	0.054	3	0.0046	5.09	2.2e-06	2.96	0.0043	3.06	0.0029	3.35	0.0011	2.55	0.015
VEZF1	5.33	5.6e-07	7.17	4.7e-12	2.38	0.0066	4.19	6.5e-06	3.55	7.8e-05	3.75	4.2e-05	6.95	1.2e-11	5.64	7e-09	5.53	1.3e-08	5.4	2.6e-08	2.64	0.0036	5.99	1.2e-09	2.89	0.0012	5.17	6.5e-08	5.17	5.8e-08	5.85	4.5e-09
ABHD11	7.15	2.4e-09	7.18	4.8e-11	2.38	0.011	5.29	2.5e-07	2.23	0.017	3.49	0.00031	4.72	2e-06	2.76	0.0032	5.93	1.3e-08	3.71	0.00015	1.88	0.051	4.29	1.1e-05	3.97	4.9e-05	5.38	1.3e-07	4.6	3.5e-06	2.87	0.003
S100A11	5.14	5.9e-08	5.73	9.2e-11	6.44	2.3e-12	5.95	3.1e-11	10.14	1e-20	5.26	1.5e-09	5.34	7.2e-10	4.49	7.4e-08	4.82	1.4e-08	4.09	7.8e-07	4.66	5.2e-08	5.37	5.9e-10	5.59	2e-10	4.8	1.5e-08	6.96	1.1e-13	4.81	2.3e-08
CRNKL1	5.6	0.0022	9.1	1.7e-07	7.1	2.3e-05	1.69	0.3	5.7	0.00043	7.88	3.8e-06	7.06	2e-05	9.28	9.1e-08	10.05	1.4e-08	5.81	0.00044	7.25	2.3e-05	8.62	4.2e-07	6.98	2.9e-05	9.11	1.4e-07	5.49	0.00067	5.36	0.0012
POLDIP3	3.2	0.00016	3.74	1.6e-06	5.13	6.6e-10	3.94	6.1e-07	3.83	7.8e-07	5.33	2.4e-10	3.02	5.5e-05	4.26	7.7e-08	4.58	1.4e-08	3.55	4.7e-06	2.9	0.00016	4.3	5.5e-08	5.14	5.8e-10	3.78	1.1e-06	4.56	1.4e-08	2.92	0.00014
SRSF6	6.29	5.5e-09	4.56	7.1e-07	6.52	5.5e-11	5.85	1.5e-09	6.91	6.4e-12	5.92	1.2e-09	5.57	4.8e-09	5.5	7e-09	5.36	1.5e-08	5.06	7.2e-08	3.23	0.00031	6.25	1.6e-10	6.69	2.1e-11	6.02	5.5e-10	7.02	3.7e-12	3.61	6.5e-05
RPL3	1.97	0.0044	4.04	3.3e-09	2.55	5.6e-05	2.83	1.1e-05	3.22	6.7e-07	3.34	4.2e-07	2.67	2.3e-05	2.62	2.9e-05	3.82	1.5e-08	3.47	1.7e-07	2.13	0.00078	2.84	7.3e-06	3.18	1e-06	2.86	7.7e-06	2.67	2.3e-05	2.07	0.0011
PPIE	6.7	1.5e-08	2.97	0.002	6.92	2.2e-10	5.8	3.1e-08	6.69	4.5e-10	6.42	2.2e-09	7.03	1e-10	7.22	4.5e-11	5.93	1.6e-08	3.55	0.00029	0.89	0.35	7.1	7.2e-11	1.12	0.24	6.19	4.8e-09	6.8	2.9e-10	4.28	2.2e-05
MNAT1	2.78	0.0097	1.77	0.062	3.42	0.00043	5.19	4.9e-07	6.52	1.2e-09	1.67	0.078	3.81	9.2e-05	3.67	0.00015	5.95	1.7e-08	1.98	0.038	5.1	1e-06	6.24	3.9e-09	-0.27	0.78	3.47	0.00034	6.31	3e-09	6.33	5.2e-09
KAT7	4.27	0.00012	6.02	1.1e-08	3.02	0.0017	4.15	3.3e-05	6.92	1.9e-10	4.13	3.4e-05	6.73	4.4e-10	4.85	1.5e-06	5.94	1.7e-08	7.6	1.3e-11	5.26	4.9e-07	2.49	0.0079	2.53	0.0081	7.66	7.9e-12	5.01	8.3e-07	4.58	7.2e-06
SNRNP27	4.54	0.021	1.77	0.32	9.27	8.6e-07	1.69	0.35	2.23	0.2	4.61	0.0087	5.2	0.0029	4.17	0.016	10.93	1.7e-08	4.27	0.016	10.65	5.1e-08	10.09	9.6e-08	10.98	1.6e-08	2.09	0.23	10.23	7.8e-08	7.58	4.5e-05
MCTS1	6.79	2e-06	8.07	1.5e-09	7.27	3e-08	7.77	5.1e-09	7.11	4.1e-08	4.38	0.00033	7.75	4.3e-09	8.19	9.9e-10	7.39	1.8e-08	3.16	0.0086	5.2	3.7e-05	8.74	1.2e-10	6.7	1.9e-07	7.43	1.4e-08	8.01	1.7e-09	3.78	0.002
YTHDC1	11.33	7.6e-09	9.16	7.6e-08	9.8	1.6e-08	11.25	3.1e-10	11.72	7.2e-11	11.64	1.2e-10	11.45	1.5e-10	11.6	1e-10	9.7	1.9e-08	9.82	1.6e-08	3.17	0.046	12.12	2.2e-11	9.84	1.3e-08	8.54	3.4e-07	11.01	5e-10	2.57	0.1
NCOA2	8.82	9e-08	5.2	0.00017	10.03	9.7e-11	3.94	0.004	2.23	0.091	8.99	2.8e-09	8.91	2.6e-09	3.9	0.0034	8.31	1.9e-08	4.17	0.0023	10.5	3.3e-11	8.99	1.9e-09	9.43	5.9e-10	9.59	3.4e-10	8.77	4e-09	9.81	3.1e-10
DSP	2.44	2.4e-06	3.34	2.8e-11	2.8	6.6e-09	3.78	4.6e-13	2.37	2.9e-07	2.63	3.5e-08	2.34	4e-07	2.77	7.2e-09	2.67	2e-08	3.14	2.6e-10	2.75	1.5e-08	2.65	2e-08	2.87	3.1e-09	2.71	1.3e-08	2.25	9.7e-07	3.38	3.3e-11
SF1	6.07	6.4e-07	4.38	2.9e-05	5.05	2.3e-06	5.62	2.7e-07	4.6	1e-05	5.39	6.6e-07	5.17	1.2e-06	4.62	9.7e-06	6.22	2e-08	4.47	2.3e-05	4.04	0.00013	7.47	8.9e-11	6.01	4.8e-08	5.9	6.9e-08	7.8	2.2e-11	4.1	0.0001
DPY30	7.73	1.1e-07	6.73	1.7e-07	6.21	1e-06	5.79	4.2e-06	7.77	3.7e-09	6.2	1.1e-06	8.05	1.4e-09	7.51	9.8e-09	7.33	2e-08	7.35	2.2e-08	4.68	0.00017	6.74	1.2e-07	3.34	0.0051	7.67	6e-09	3.56	0.0026	5.01	6.3e-05
DDX49	9.55	4.3e-11	7.33	3e-09	9.2	2.8e-12	9.42	1.1e-12	10.06	8.7e-14	9.21	2.9e-12	9.9	1.6e-13	9.51	7.3e-13	6.8	2.3e-08	9.65	5.2e-13	3.22	0.0046	9.84	1.7e-13	9.74	2.9e-13	9.95	1.3e-13	9.92	1.4e-13	7.61	1.8e-09
TRPS1	5.19	4.9e-06	5.38	1.9e-07	3.85	9.1e-05	4.45	9.8e-06	6.57	8.7e-10	4.69	3.7e-06	5.92	1.6e-08	6.39	2.1e-09	5.86	2.3e-08	3.75	0.00015	4.32	2.2e-05	7.23	4.4e-11	5.25	3.2e-07	5.78	3.1e-08	4.41	8.8e-06	2.4	0.013
CLNS1A	14.13	1.4e-11	11.08	6.1e-10	12.05	5.2e-11	11.34	3.4e-10	10.89	8.7e-10	10.37	4.9e-09	12.9	4.1e-12	12.52	1.3e-11	9.71	2.4e-08	13.4	1.5e-12	16.18	2.1e-15	12.99	3.1e-12	10.69	1.8e-09	12.58	1e-11	12.37	1.6e-11	15.58	1.1e-14
APOBEC3B	9	3.8e-07	6.43	2.4e-05	9.13	1.6e-08	10.75	1.5e-10	9.94	1.2e-09	9.1	1.9e-08	8.7	4.3e-08	6.88	6e-06	8.95	2.4e-08	9.79	2.5e-09	8.38	1.9e-07	2.43	0.085	1.85	0.2	4.26	0.0035	9.17	1.1e-08	6.21	5.5e-05
MFSD10	3.6	0.001	3.19	0.0011	2.38	0.012	4.94	1.5e-06	2.23	0.019	3.64	0.00022	2.4	0.011	5.76	3.6e-08	5.88	2.4e-08	3.19	0.0012	4.3	2.5e-05	5.42	1.4e-07	4.42	1e-05	4.22	2.1e-05	2.65	0.0053	2.97	0.0025
NIFK	3.65	0.0015	7.28	2.9e-10	3.32	0.0012	2.68	0.009	5.18	1.3e-06	2.68	0.0083	2.4	0.016	5.39	6e-07	6.21	2.5e-08	5.53	4.3e-07	5.06	4e-06	6.41	9.1e-09	2.03	0.044	7.69	4.8e-11	3.32	0.0011	6.83	3.4e-09
JPT2	8.56	0.00011	9.31	3.6e-06	10.92	1.3e-07	7.75	8.8e-05	8.92	6.5e-06	10.07	8.2e-07	8.2	2.7e-05	7.01	0.00025	11.63	2.6e-08	9.56	2.4e-06	8.42	3e-05	11.13	5.9e-08	11.62	2.7e-08	9.31	3.1e-06	10.11	6e-07	6.34	0.0012
EIF4B	3.04	0.0041	3.08	0.0012	3.96	4.6e-05	3.48	0.00032	3.21	0.00065	2.36	0.011	2.59	0.0052	5.97	8.2e-09	5.73	2.6e-08	5.28	2.1e-07	4.12	3.4e-05	5.44	7.1e-08	5.87	1.4e-08	5.14	3.1e-07	2.81	0.0026	4.44	9e-06
GIGYF2	2.78	0.028	3.2	0.0048	2.12	0.056	1.69	0.14	3.32	0.0032	1.67	0.14	2.4	0.03	6.58	7.5e-08	6.87	3e-08	3.31	0.0038	2.41	0.037	6.77	3.4e-08	5.17	1.2e-05	3.49	0.002	6.24	2.6e-07	4.8	5.6e-05
CPSF6	7.53	1.4e-08	7.23	1.5e-09	6.44	3.8e-08	5.58	1e-06	6.65	1.3e-08	6.33	6.3e-08	6.44	3.1e-08	7.1	2.3e-09	6.47	3.1e-08	3.84	0.00046	3.6	0.0011	5.87	2.4e-07	6.09	1.3e-07	6.71	1.1e-08	8.76	3e-12	2.9	0.0077
TNPO3	6.13	6.9e-08	5.05	3.7e-07	5.48	5.9e-08	4.83	1.1e-06	6.54	3.7e-10	5.77	1.8e-08	7.13	2.6e-11	5.68	1.9e-08	5.6	3.1e-08	6.18	2.7e-09	5.74	2.6e-08	6.48	4.9e-10	5.04	3.7e-07	5.31	1.1e-07	5.86	8.6e-09	4.59	3.7e-06
PIAS3	7.97	4.9e-06	3.57	0.015	2.38	0.099	4.05	0.0067	10.18	7.2e-10	8.29	2.1e-07	11	6.9e-11	8.76	4.3e-08	8.91	3.1e-08	1.98	0.18	4.66	0.0021	1.3	0.37	1.12	0.45	2.09	0.15	4.28	0.0033	6.11	7.7e-05
SKP1	4.91	2.4e-09	6.76	4.6e-16	4.37	2.2e-09	3.72	1.5e-07	5.27	5.3e-12	5.02	3.7e-11	4.95	4.3e-11	4.52	7.6e-10	3.94	3.2e-08	4.73	2.4e-10	2.64	0.00011	3.99	1.9e-08	2.87	2.2e-05	3.88	4.6e-08	2.65	6.8e-05	3.15	5.9e-06
SNRPC	7.42	0.0029	10.72	3.9e-06	8.63	0.00013	10.07	1.3e-05	8.83	8.3e-05	10.46	6.6e-06	8	0.00031	10.53	4.5e-06	13.3	3.3e-08	6.92	0.002	11.54	1.4e-06	7.41	0.00073	9.11	6e-05	13.18	4e-08	6.47	0.0031	12.4	2.6e-07
TMEM237	6.75	0.00043	1.97	0.24	6.9	6.2e-05	6.2	0.00031	2.79	0.089	3.74	0.024	3.55	0.03	4.7	0.0044	10.06	3.6e-08	6.86	7.5e-05	2.02	0.23	4.74	0.0039	4.77	0.0045	7.52	1.4e-05	4.73	0.0042	2.07	0.21
RBM10	7.33	1.2e-06	3.97	0.0018	4.82	0.00017	4.39	0.00064	5.41	2.7e-05	5.2	6.2e-05	5.69	1.1e-05	6.21	2.3e-06	7.55	3.6e-08	5.39	3.8e-05	4.24	0.0011	6.73	4e-07	6.07	4.2e-06	7.24	9.5e-08	6.82	3.6e-07	5.12	9.6e-05
PAPSS1	4.22	0.00093	7.25	5e-09	7.02	1.3e-08	5.72	1.6e-06	6.07	3.4e-07	1.67	0.13	6.69	3.7e-08	7.17	6.5e-09	6.73	3.6e-08	6.33	1.8e-07	3.6	0.0018	7.12	6.8e-09	4	0.00044	5.77	1e-06	4	0.00038	5.62	2.8e-06
SF3A1	3.35	0.0002	2.57	0.0012	2.93	0.00023	2.25	0.0046	3.87	2.2e-06	4.6	7.5e-08	3.93	1.7e-06	4.03	1e-06	4.7	3.6e-08	3.71	6.7e-06	2.45	0.0023	5.05	4.6e-09	4.46	1.3e-07	3.51	1.5e-05	3.73	4.7e-06	2.66	0.00097
MACROH2A1	2.1	0.0071	4.27	2.1e-08	3.28	6.7e-06	1.87	0.0077	3.54	1.3e-06	2.61	0.00024	3.28	5.6e-06	3.61	8.7e-07	4.18	3.6e-08	1.89	0.0069	1.96	0.0059	3.93	1.3e-07	4.42	9.2e-09	2.79	8.5e-05	3.7	5.5e-07	2.03	0.0042
PHPT1	9.79	1.9e-09	9.17	3.3e-10	7.59	6.7e-08	6	9.2e-06	10.11	1.3e-11	-0.45	0.73	10.42	4.7e-12	7.9	2e-08	7.73	3.8e-08	9.34	2.4e-10	8.14	1.7e-08	10.57	2.9e-12	10.17	1.3e-11	10.16	1.2e-11	8.1	1e-08	7.99	2.6e-08
BRD2	7.88	2.1e-06	3.63	0.009	7.73	2.5e-07	5.46	0.00014	9.09	3.5e-09	5.98	3.5e-05	8.33	3.6e-08	8.54	1.9e-08	8.34	3.8e-08	3.71	0.008	6.56	1e-05	8.3	3.4e-08	8.56	2.1e-08	2.09	0.13	7.64	2.8e-07	4.68	0.0011
NEDD8	7.5	0.00054	10.43	3e-07	11.15	6.8e-08	7.51	0.00012	11.23	4.5e-08	7.87	5.9e-05	11.3	3.9e-08	11.52	2.4e-08	11.31	4.2e-08	10.57	2.4e-07	8.43	2.7e-05	11.28	3.7e-08	11.32	4.3e-08	5.83	0.002	6.12	0.0012	8.59	1.8e-05
KDM2A	10.54	8.9e-09	9.43	6.6e-09	8.19	2.4e-07	11.22	4.3e-11	11.87	5.3e-12	10.45	4.6e-10	11.58	1.2e-11	11.45	1.9e-11	8.73	4.9e-08	10.58	2.9e-10	2.51	0.09	11.68	8.4e-12	10.5	3.1e-10	11.62	1.1e-11	11.69	8.2e-12	3.97	0.0079
UPF1	5.8	5.2e-07	7.34	3.2e-11	4.89	1.5e-06	4.61	4.9e-06	5.24	2.8e-07	5.97	1.7e-08	5.77	3.1e-08	5.65	5.1e-08	5.68	5e-08	4.29	1.8e-05	3.97	7.8e-05	5.84	2e-08	6.01	1.3e-08	5.84	2.4e-08	6.16	5.4e-09	3.76	0.00016
RPS8	1.21	0.044	2.94	3.9e-07	2.72	2e-06	2.34	3.2e-05	2.79	9.4e-07	3.27	3.5e-08	2.39	1.6e-05	2.44	1.2e-05	3.2	5e-08	1.59	0.0036	1.75	0.0017	3.77	5.3e-10	3.81	4.3e-10	3.15	6.8e-08	2.52	7e-06	1.58	0.0041
PQBP1	9.56	7.4e-07	10.25	7.3e-09	9.26	1.1e-07	4.25	0.0086	9.16	1.1e-07	8.92	2.7e-07	9.4	6e-08	9.24	8.9e-08	9.51	5.1e-08	4.69	0.0038	7.09	3e-05	10.37	4.3e-09	7.61	5.8e-06	9.46	5.4e-08	9.09	1.3e-07	7.29	1.8e-05
PPP1CC	2.78	0.13	9.04	4.5e-07	5.04	0.0026	10.3	2.2e-08	2.23	0.17	8.12	4.3e-06	2.4	0.14	9.23	2.4e-07	9.89	5.3e-08	10.09	3.7e-08	7.83	1.1e-05	11.83	3.4e-10	11.77	4.7e-10	10.95	3.6e-09	5.13	0.002	9.99	6e-08
FAM120C	10.71	9.1e-07	5.32	0.0035	7.1	0.00013	8.19	1.6e-05	8.58	5.3e-06	10.6	8.6e-08	9.98	2.6e-07	7.83	2.5e-05	10.72	5.5e-08	1.12	0.54	-0.47	0.79	6.88	0.00016	7.43	6.8e-05	7.38	7e-05	6.18	0.00065	2.4	0.19
RBM12B	3.76	0.00037	4.43	4.8e-06	4.05	2.3e-05	5.13	2.5e-07	3.84	4.4e-05	3.95	3.6e-05	3.09	0.00078	1.8	0.045	5.41	6.4e-08	3.95	3.7e-05	5.58	4.4e-08	5.36	6.3e-08	3.48	0.00022	4.41	4.4e-06	3.33	0.00033	6.6	4.8e-10
TOM1L2	5.58	4e-08	2.33	0.0047	4.64	2e-07	2.77	0.00098	2.23	0.0062	4.41	6.1e-07	5.56	1.4e-09	2.55	0.0018	4.84	6.5e-08	5.38	4.8e-09	1.96	0.02	2.33	0.004	1.14	0.16	6.16	6.7e-11	2.65	0.0012	4.61	2.9e-07
SRSF9	7.78	1.5e-07	7.12	6.8e-08	9.34	3.3e-11	6.63	4e-07	4.48	0.00025	6.04	2.7e-06	6.48	4.8e-07	5.55	9.6e-06	7.12	6.6e-08	4.66	0.0002	4.41	0.00047	6.85	1.3e-07	8.9	1.3e-10	6.87	1.4e-07	5.5	1.2e-05	5.32	3.3e-05
PDS5B	9.53	4.6e-08	6.87	4e-06	9.27	4.1e-09	7.07	2.5e-06	6.77	4.2e-06	8.76	2.1e-08	7.17	1.4e-06	9.04	7.1e-09	8.3	6.8e-08	9.08	7.6e-09	3.16	0.028	9.13	4.7e-09	7.22	1.4e-06	6.62	6.9e-06	9.5	1.7e-09	4.09	0.0045
RAMAC	10.67	2.1e-07	1.08	0.53	8.07	5.5e-06	11.77	7.5e-10	8.54	1.5e-06	7.74	1.2e-05	8.56	1.4e-06	9.09	4.3e-07	9.88	7.3e-08	11.33	2.4e-09	8.15	6.9e-06	9.75	7.7e-08	8.69	1.2e-06	9.56	1.4e-07	10.23	2.7e-08	8.2	5.5e-06
EIF4A2	9.33	1.5e-10	9.23	4e-12	9.65	9.3e-13	10.72	1.6e-14	10.65	1.9e-14	7.79	1.1e-09	6.41	1.3e-07	8.37	9e-11	6.58	7.9e-08	9.82	5.3e-13	7.3	9.2e-09	10.48	3.3e-14	10.15	1.2e-13	6.3	2e-07	7.8	7.7e-10	7.89	1.1e-09
RO60	4.66	0.0065	4.11	0.0071	4.38	0.0039	6.62	3.1e-05	2.23	0.14	8.22	5.4e-07	7.94	8.4e-07	7.38	3.5e-06	8.89	7.9e-08	4.12	0.0074	4.08	0.0089	9.16	3e-08	7.81	1.4e-06	2.09	0.16	4.05	0.0071	4.55	0.0035
DDX1	5.39	3.7e-06	5.08	1.1e-06	6.22	1e-08	4.61	7.9e-06	6.42	3.4e-09	3.59	0.00033	5.59	1.2e-07	6.3	6.2e-09	5.71	7.9e-08	5.17	8.3e-07	3.7	0.00029	6.4	3.4e-09	7.24	1.1e-10	6.13	1.3e-08	6.66	1.2e-09	3.79	0.0002
FMR1	6.66	3.2e-06	7.28	3e-08	8.51	4.5e-10	4.82	0.0001	6.93	8.7e-08	8.01	2.8e-09	6.35	6.1e-07	7.43	1.6e-08	7	8e-08	0.13	0.92	9.99	3.8e-12	6.65	2e-07	5.04	4.7e-05	6.24	9e-07	7.48	1.3e-08	7.76	9.1e-09
CFAP20	7.36	2.4e-07	3.68	0.0019	3.94	0.00088	3.24	0.0064	6.54	1.9e-07	3.62	0.0022	5.53	5.6e-06	7.19	2e-08	6.83	8e-08	6.7	1.4e-07	2.64	0.027	7.63	3.9e-09	4.09	0.0006	5.98	1.3e-06	3.86	0.00099	6.58	2.8e-07
HMGB1	3.54	0.00026	2.86	0.00085	5.56	3.5e-09	4.6	4.3e-07	4.69	2e-07	4.75	2.1e-07	4.9	7.4e-08	4.62	2.9e-07	4.91	8.2e-08	4.73	2.2e-07	2.81	0.0013	4.92	6e-08	5.07	3.9e-08	3.24	0.00016	4.7	2e-07	2.47	0.0041
IRX5	10.27	3.4e-08	8.44	2.1e-07	2.38	0.11	4.09	0.0074	10.42	7.1e-10	8.48	2.1e-07	2.4	0.1	4.29	0.0039	8.77	8.2e-08	1.98	0.19	11.53	6.3e-11	3.66	0.013	3.61	0.016	4.39	0.0034	9.92	2.9e-09	2.87	0.058
PPP1R8	9.83	8.8e-06	8.74	8.3e-06	4.98	0.0073	4.33	0.021	10.1	3.9e-07	8.54	1.4e-05	10.61	1.4e-07	10.27	2.9e-07	10.9	8.2e-08	9.7	1.2e-06	4.65	0.015	10.96	5.7e-08	7.56	8.5e-05	9.99	5.4e-07	5.15	0.0054	4.31	0.023
CDC42	7.35	2.4e-08	8.63	5.2e-12	7.5	5.2e-10	6.13	1.2e-07	7.25	1.1e-09	7.08	3e-09	7.27	1e-09	7.58	3.3e-10	6.18	8.5e-08	6.94	4.9e-09	3.67	0.00086	8.43	9.3e-12	5.32	2.2e-06	7.7	2e-10	5.94	1.9e-07	4.31	0.00011
RPL23	2.76	0.00038	4.42	4.3e-09	4.92	2.2e-10	3.04	1.8e-05	3.59	5.6e-07	4.18	2.2e-08	3.22	4.8e-06	3.57	6.7e-07	3.93	8.8e-08	3.62	6.2e-07	2.38	0.00068	4.07	3e-08	4.56	1.9e-09	3.4	1.8e-06	4.08	3e-08	2.84	6.6e-05
DHX40	3.81	7.6e-05	6.2	7.2e-11	3.54	3.6e-05	2.7	0.0014	6.21	6.2e-11	1.67	0.042	7.49	9.2e-14	6.73	4.5e-12	4.8	8.9e-08	7.46	1.5e-13	2.64	0.002	7.51	7.8e-14	5.34	6.1e-09	5.62	1.4e-09	3.93	5.3e-06	5.95	4.7e-10
DDRGK1	4.84	0.035	9.52	9.8e-06	2.38	0.24	9.46	1.2e-05	5.3	0.0094	1.67	0.42	2.4	0.23	1.99	0.32	11.91	9.3e-08	15.63	5.7e-11	10.55	2.2e-06	13.13	6.3e-09	14.59	4e-10	7.37	0.00039	10.46	1.4e-06	3.95	0.057
YWHAZ	3.89	4.5e-08	2.17	0.00023	3.16	3.7e-07	2.64	1.3e-05	2.7	6.5e-06	2.68	1e-05	3.06	5.9e-07	2.78	3.8e-06	3.34	9.4e-08	2.73	6.9e-06	1.54	0.0092	3.6	1.2e-08	3.77	4.5e-09	2.71	6.8e-06	3.01	8.7e-07	1.23	0.035
NOP16	10.81	2.3e-05	5.1	0.019	8.1	0.00026	8.08	0.0003	11.77	3.7e-07	2.2	0.31	11.9	2.9e-07	12.25	1.6e-07	12.58	9.5e-08	8.11	0.00029	2.32	0.28	12.58	7.4e-08	12.44	1.2e-07	12.07	2.2e-07	12.49	1e-07	2.53	0.24
YTHDF3	7.92	3.8e-05	3.99	0.015	8.26	2.2e-06	9.24	2.3e-07	8.34	1.5e-06	7.1	3.5e-05	2.95	0.067	8.86	4.4e-07	9.51	1e-07	3.74	0.024	7.63	1.4e-05	3.39	0.034	3.15	0.053	9.69	6e-08	8.77	5.5e-07	8.94	6e-07
FAM120A	6.75	5.6e-08	5.17	1.5e-06	5.41	6e-07	5.38	7.3e-07	6.11	2.9e-08	5.48	4.7e-07	6.45	6.9e-09	6.7	2.7e-09	5.82	1.1e-07	3.41	0.00098	2.14	0.038	6.24	1.5e-08	5.96	6e-08	6.45	7.9e-09	6.98	7.8e-10	1.77	0.082
ACIN1	4.53	7.7e-05	2.78	0.005	4.8	3.9e-06	1.68	0.09	3.09	0.0016	4.17	4.5e-05	6.32	6e-09	6.26	8.4e-09	5.65	1.2e-07	3.73	0.00023	3.3	0.0012	6.53	2.3e-09	6.06	2.2e-08	4.94	1.8e-06	3.82	0.00013	3.4	0.00082
GSE1	8.06	2.6e-06	1.77	0.22	2.38	0.091	6.05	5.2e-05	4.91	0.00067	7.81	4.5e-07	9.1	8.7e-09	8.5	5.1e-08	8.24	1.2e-07	1.98	0.17	6.15	5e-05	3.6	0.01	8.4	7.7e-08	2.09	0.14	8.49	4.9e-08	2.87	0.047
NOP2	3.12	0.0044	3.96	8e-05	3.6	0.00028	3.47	0.00051	2.91	0.0027	4.74	4.3e-06	3.48	0.00038	3.15	0.0011	5.58	1.2e-07	5.2	6.3e-07	2.88	0.0039	4.32	1.5e-05	4.5	9.3e-06	5.6	1e-07	3.37	0.00056	2.63	0.0079
SON	5.67	2.4e-09	4.87	5.1e-09	5.27	6.1e-10	5.1	1.6e-09	7.16	1.4e-14	5.26	7.5e-10	4.82	6.3e-09	4.82	6.5e-09	4.31	1.2e-07	5.32	4.9e-10	3.09	8.8e-05	4.95	2.7e-09	4.06	4.6e-07	4.88	4.7e-09	5.23	6.4e-10	2.7	0.00053
RBM47	6.53	1.5e-05	6.61	1.3e-06	6.41	2.4e-06	4.89	0.00022	6.78	6e-07	7.42	1.1e-07	6.59	1.1e-06	5.91	8.7e-06	7.34	1.2e-07	4.92	0.0002	5.47	5.3e-05	7.1	2.1e-07	7.47	8.2e-08	7.67	4e-08	4.69	0.00029	5.63	3.3e-05
TOP1	3.37	1.4e-05	4.89	1e-10	4.54	1e-09	1.74	0.009	4.19	8e-09	5.08	3.7e-11	2.95	1.4e-05	3.74	1.3e-07	3.77	1.3e-07	2.1	0.0018	2.06	0.0024	4.29	4.1e-09	4.74	2.7e-10	4.38	2.6e-09	3.85	6.7e-08	1.64	0.014
H4C1	1.5	0.018	3.74	3.3e-09	3.18	2.2e-07	2.2	0.00017	2.7	5e-06	2.97	1.1e-06	2.57	1.2e-05	3.01	5.9e-07	3.24	1.3e-07	2.22	0.00015	1.89	0.0013	3.09	3e-07	3.69	5e-09	2.39	4.3e-05	3.04	4.9e-07	1.68	0.0037
EIF3A	2.33	0.022	4.82	6.7e-07	5.56	2.6e-08	5.09	2.2e-07	3.58	0.0001	3.86	4.2e-05	3.5	0.00014	3.86	3.2e-05	5.16	1.4e-07	6.49	3.7e-10	3.98	3.3e-05	4.76	6.6e-07	5.04	2.5e-07	4.62	1.4e-06	3.39	0.00022	3.8	6.6e-05
NCKAP1	2.78	0.067	3.29	0.016	4.26	0.0019	1.69	0.22	2.23	0.096	3.89	0.0045	8.19	3.8e-08	8.76	7e-09	7.77	1.5e-07	3.75	0.0066	8.49	2.6e-08	3.34	0.012	8.56	1.4e-08	5.96	2.4e-05	3.96	0.0035	8.72	1.3e-08
GPI	8.3	6.5e-10	7.68	1.7e-10	7.45	4.9e-10	2.58	0.015	5.33	1.5e-06	5.51	1e-06	6.77	5.8e-09	5.92	1.7e-07	5.99	1.5e-07	6.56	1.8e-08	4.78	2e-05	6.28	3.7e-08	2.71	0.0099	5.91	1.8e-07	6.32	3.5e-08	4.37	7.6e-05
RNH1	2.31	0.019	4.73	5.6e-07	4.93	2.3e-07	3.86	2.8e-05	6.29	3e-10	4.46	2.1e-06	4.72	4.8e-07	6.83	2.4e-11	5.01	1.5e-07	4.21	6e-06	2.42	0.0074	5.33	2.7e-08	5.65	7.7e-09	5.21	5.5e-08	4.92	2e-07	3.17	0.00051
UBE2L3	8.17	7.9e-07	7.16	1e-06	6.65	4.4e-06	5.72	6.1e-05	3.59	0.0084	0.05	0.97	7.52	2.9e-07	3.44	0.011	7.8	1.5e-07	2.08	0.13	4.97	0.0005	6.69	2.9e-06	-0.4	0.78	7.67	2e-07	3.55	0.0088	2.87	0.038
SF3A2	4.67	0.026	5.94	0.0017	3.45	0.06	4.56	0.016	6.4	0.00066	7.76	6.3e-05	5.35	0.0039	6.74	0.00033	10.58	1.7e-07	5.48	0.0038	5.27	0.006	10.91	6.3e-08	5.01	0.0075	3.95	0.033	6.48	0.00055	6.92	0.00036
TUBB	3.77	1.8e-05	4.63	1.9e-08	4.62	2.2e-08	4.15	2.9e-07	4.45	4.4e-08	4.16	2.8e-07	4.51	3.3e-08	4.27	1.2e-07	4.23	1.7e-07	2.99	0.00011	2.71	0.00049	4.17	1.8e-07	3.69	2.9e-06	4.38	6.8e-08	4.72	9.8e-09	3.64	5.4e-06
PKM	4.78	2.2e-09	3.75	4.9e-08	3.45	3.7e-07	3	6.3e-06	2.68	3.4e-05	1.99	0.0018	3.42	3.6e-07	3.43	3.4e-07	3.56	1.7e-07	3.67	9.3e-08	3.4	7.5e-07	4.03	6.3e-09	3.04	4.6e-06	3.07	3.4e-06	5.65	1.4e-13	3.89	2.9e-08
BTF3	9.95	2.7e-06	11.6	4.4e-09	9.43	7.2e-07	11.15	1.4e-08	11.39	6.3e-09	8.65	4.3e-06	11.81	2.4e-09	11.77	2.8e-09	10.04	1.7e-07	10.73	3.9e-08	6.3	0.00064	11.81	2.2e-09	8.13	1.2e-05	9.16	1.1e-06	8.45	5.2e-06	7.2	0.00011
APEX1	4.68	0.00058	5.66	5.7e-06	6.45	4.3e-07	1.86	0.12	7.91	2.2e-09	3.12	0.0084	5.1	2.8e-05	3.64	0.002	6.71	1.7e-07	5.63	6.8e-06	2.69	0.026	4.54	0.00015	5.45	1.1e-05	4.51	0.00019	1.11	0.34	2.97	0.014
RPS2	2.6	0.00088	4.82	5.1e-10	4.59	2.2e-09	5.39	1.6e-11	4.23	1.7e-08	3.63	8.2e-07	3.22	6.1e-06	3.23	5.7e-06	3.87	1.7e-07	2.95	3.6e-05	3.19	1.3e-05	4.28	1.2e-08	4.13	3.6e-08	3.48	1.5e-06	3.02	1.9e-05	2.57	0.0003
CCAR1	7.03	3.1e-07	5.9	1e-06	7.98	5.3e-10	6.56	1.1e-07	6.16	3.3e-07	7.64	2.1e-09	5.37	5.3e-06	8.07	3.4e-10	6.37	1.8e-07	6.32	2.5e-07	5.21	1.6e-05	8.23	1.6e-10	8.77	2.5e-11	5.39	5.2e-06	7.15	9.5e-09	8.24	3.2e-10
RBM39	4.86	8.4e-06	5.52	4.2e-08	5	4.4e-07	4.62	2.4e-06	3.67	9.3e-05	4.28	1e-05	3.24	0.00047	4.47	3.5e-06	5.18	1.9e-07	4.28	1e-05	3.27	0.00063	5.5	3.7e-08	5.63	2.6e-08	4.88	6.2e-07	5.37	7.1e-08	3.65	0.00015
NUBP2	7.19	4.1e-08	3.43	0.0014	5.73	4.9e-07	5.52	1.1e-06	5.58	6.7e-07	1.99	0.058	6.37	3.5e-08	6.06	1.1e-07	5.95	2e-07	6.64	1.6e-08	3.7	0.00078	6.56	1.5e-08	4.08	0.00017	6.24	6e-08	6.5	2e-08	2.87	0.0078
TLE1	4.95	0.012	8.72	2.6e-06	4.44	0.01	3.56	0.043	10.86	1.5e-08	8.2	8.8e-06	10.77	1.9e-08	9.72	2.3e-07	9.82	2e-07	9.26	8.1e-07	10.78	3.2e-08	9.65	2.4e-07	3.8	0.029	1.64	0.35	6.28	0.00037	9.06	1.6e-06
LSM3	10.28	6.4e-06	4.49	0.019	-0.7	0.72	4.16	0.032	4.86	0.011	4.91	0.01	10.41	3.8e-07	10.41	3.9e-07	10.77	2.1e-07	9.57	2.8e-06	10.4	7.2e-07	11.21	6.3e-08	11.09	1.1e-07	10.21	6e-07	10.05	8.5e-07	4.97	0.011
SPR	5.65	1.2e-11	2.54	9.3e-05	2.67	4.4e-05	1.69	0.0082	3.9	1.6e-08	3.9	2.3e-08	4.58	1.8e-10	3.65	8.7e-08	3.53	2.1e-07	2.81	2.1e-05	2.64	7e-05	1.3	0.035	1.74	0.0061	2.21	0.00053	3.08	3.3e-06	2.87	1.8e-05
SNRNP40	5.65	0.00096	4.36	0.0039	5.89	0.00013	5.04	0.001	8.3	2.4e-07	5.7	0.00021	7.4	2.5e-06	7.2	4.3e-06	8.39	2.1e-07	3.86	0.011	6.58	3.5e-05	7.75	9.2e-07	11.31	6.3e-11	9.78	4.5e-09	4.79	0.0014	4.01	0.0087
TJAP1	0.16	0.94	8.28	5.7e-06	6.87	0.00012	-1.35	0.45	7.27	4.2e-05	7.46	3.6e-05	2.4	0.16	6.28	0.00031	9.69	2.2e-07	-2	0.25	10.37	6.5e-08	8.7	1.6e-06	6.48	0.00026	1.52	0.38	6.99	7.7e-05	9.62	3.7e-07
ZCRB1	4.72	0.016	1.77	0.32	8.61	3.1e-06	9.39	5.8e-07	9.13	7.5e-07	1.13	0.52	8.86	1.4e-06	7.33	4e-05	9.74	2.2e-07	8.5	4.2e-06	2.64	0.13	3.62	0.033	9.17	8.3e-07	4.63	0.0076	6.81	0.00012	8.73	3.2e-06
DCAF13	8.35	2.1e-05	5.51	0.0011	7.04	4.7e-05	9.33	2.5e-07	9.2	2.6e-07	7.03	5.1e-05	7.47	1.5e-05	9.24	2.5e-07	9.33	2.2e-07	4.36	0.0096	6.71	0.00013	8.94	4.4e-07	9.37	2e-07	9.71	8.2e-08	9.42	1.6e-07	9.13	5.3e-07
RALBP1	4.61	0.03	1.77	0.36	7.91	5.3e-05	3.96	0.037	8.3	2.1e-05	9.14	5.1e-06	4.56	0.014	9.8	1e-06	10.55	2.3e-07	1.4	0.47	4.64	0.017	9.63	1.3e-06	8.54	1.5e-05	9.41	2.4e-06	2.65	0.15	2.4	0.2
U2AF1	6.54	1.4e-06	6.08	5.3e-07	4.21	0.00026	7.33	5.7e-09	7.29	5.3e-09	4.32	0.0002	7.95	4.4e-10	6.4	1.4e-07	6.28	2.4e-07	5.43	5.4e-06	4.36	0.00022	6.97	1.6e-08	5.98	7.1e-07	7.63	1.6e-09	11	5.5e-15	4.1	0.00046
JUP	3.29	1.8e-06	3.83	2.5e-09	3.09	5.7e-07	5.3	5.4e-14	3.11	3.8e-07	3.25	2e-07	3.21	1.9e-07	3.11	3.8e-07	3.19	2.5e-07	3.58	1.8e-08	3.94	1.8e-09	2.9	1.4e-06	3.51	2.6e-08	3.34	8.4e-08	3.89	1.5e-09	3.65	1.5e-08
CNTRL	2.53	0.27	9.12	1.9e-05	2.38	0.24	1.69	0.42	2.23	0.27	4.69	0.021	1.02	0.61	10.7	8e-07	11.36	2.5e-07	5.12	0.013	2.79	0.17	8.88	2.3e-05	8.9	2.7e-05	7.93	0.00014	2.65	0.18	1.99	0.32
WDR82	7.73	1.3e-08	4.58	5e-05	4.77	2.6e-05	3.75	0.0008	6.61	3e-08	6.41	8.4e-08	4.89	1.5e-05	4.87	1.5e-05	6.06	2.5e-07	3.95	0.00043	3.75	0.00091	6.44	5e-08	5.81	6.5e-07	5.08	8e-06	5.31	3.5e-06	3.29	0.0033
SLC25A44	-1.12	0.38	-1.89	0.092	-0.89	0.43	-2.91	0.011	-0.54	0.64	-0.39	0.74	-1.73	0.12	-1.33	0.23	-6.25	2.8e-07	-1.77	0.12	1.44	0.2	-4.26	0.00019	-4.45	0.00013	-2.85	0.011	-0.86	0.44	1.24	0.27
XPO5	3.64	0.014	5.12	0.00015	3.32	0.011	4.96	0.00025	2.25	0.082	3.33	0.011	3.69	0.0046	4.05	0.0019	7.26	2.8e-07	6.62	2.3e-06	3.35	0.013	3.65	0.0048	4.75	0.00039	3.8	0.0037	3.55	0.0063	2.8	0.035
RTCB	3.41	0.0014	2.72	0.004	5.2	2.9e-07	6.23	3.2e-09	4.81	1.1e-06	4.8	1.7e-06	4.07	2.5e-05	5.05	4.5e-07	5.18	2.9e-07	4.29	1.3e-05	3.44	0.00043	5.09	3.4e-07	5.33	1.5e-07	3.58	0.00018	2.85	0.0023	3.71	0.00015
SND1	3.24	8.7e-05	4.35	2.4e-08	3.84	4.9e-07	3.46	4.3e-06	4.66	3.5e-09	2.99	5.1e-05	1.84	0.0086	3.51	2.5e-06	3.92	3e-07	3.05	3.9e-05	3.37	9.9e-06	4.02	1.3e-07	3.81	5.6e-07	1.77	0.012	5.02	4.3e-10	2.13	0.0033
SRC	5.98	1.6e-05	5.49	8.6e-06	5.83	2.9e-06	4.88	6.5e-05	2.23	0.054	4.36	0.00029	2.4	0.037	1.99	0.083	6.48	3e-07	1.98	0.093	2.32	0.052	2.85	0.013	1.77	0.13	4.37	0.00025	5.82	2.5e-06	3.52	0.0035
SMN1	6.37	2.7e-05	8.05	1.6e-08	9.19	4.5e-10	4.91	0.00024	5.25	7.1e-05	5.97	1.1e-05	3.53	0.0058	6.94	4.7e-07	7.13	3e-07	2.29	0.078	5.74	3e-05	4.9	0.00017	7.93	2.5e-08	8.8	1.4e-09	10.69	2.6e-12	3.2	0.015
PCIF1	10.4	4.1e-08	8.4	3.6e-07	10.13	3.5e-09	9.82	8.6e-09	9.49	1.6e-08	7.82	1.8e-06	8.62	1.7e-07	11.1	2.1e-10	8.44	3.1e-07	8.44	3.5e-07	10.3	3.3e-09	8.07	6.4e-07	9.37	2.6e-08	9.77	8.2e-09	9.63	1.1e-08	10.88	7.2e-10
PRKDC	3.23	2.5e-06	2.92	1.7e-06	3.3	1.2e-07	2.84	3.1e-06	2.99	8.2e-07	2.91	1.9e-06	3.46	3.2e-08	3.63	9e-09	3.14	3.5e-07	3.18	2.9e-07	2.91	2.8e-06	2.84	2.1e-06	3.03	7.5e-07	2.75	4.7e-06	3.91	1.1e-09	3.16	4.3e-07
VAV3	8.89	9.1e-07	4.01	0.0078	4.38	0.0036	1.69	0.27	8.3	2.4e-07	8.24	3.8e-07	4.35	0.0035	8.33	2.3e-07	8.21	3.5e-07	4.41	0.0038	2.64	0.082	8.5	1.3e-07	3.56	0.017	9.09	3.1e-08	4.72	0.0016	2.87	0.058
GOLGA2	6.49	0.00093	8.86	1.3e-06	10.06	8.1e-08	6.71	0.00015	7.74	1.3e-05	8.83	1.5e-06	5.75	0.00081	8.62	1.9e-06	9.38	3.6e-07	7.5	2.9e-05	11.58	2.9e-09	7.53	1.9e-05	6.55	0.00019	6.21	0.00035	8.9	9.8e-07	9.84	1.8e-07
LENG8	2.78	0.1	7.77	1.9e-06	8.24	5.6e-07	8.43	3.8e-07	8.54	2.1e-07	4.05	0.0082	8.66	1.5e-07	8.83	9.8e-08	8.36	3.8e-07	4.02	0.0094	4.7	0.0029	3.93	0.009	8.84	1.1e-07	8.95	7.5e-08	4.73	0.002	4.95	0.0017
TRMT112	2.78	0.18	4.6	0.014	2.38	0.19	4.57	0.015	4.8	0.0094	1.67	0.37	8.74	6.5e-06	10.14	3.5e-07	10.15	3.9e-07	1.45	0.44	2.64	0.16	10.03	3.9e-07	10.19	3.5e-07	10.26	2.7e-07	5.24	0.0045	2.87	0.12
RPS29	4.47	0.017	1.77	0.29	2.38	0.15	1.69	0.32	2.23	0.17	1.67	0.32	4.62	0.0051	4.8	0.0036	9.09	3.9e-07	4.17	0.013	1.27	0.44	11.24	1.6e-09	11.17	2.3e-09	8.87	5.9e-07	2.65	0.1	1.93	0.24
NELFE	7.96	3.2e-07	7.47	8.5e-08	7.06	3.3e-07	5.83	1.5e-05	8.22	6.4e-09	3.17	0.013	6.58	1.2e-06	6.4	2.1e-06	6.98	3.9e-07	6.38	2.9e-06	7.06	4.8e-07	7.92	1.6e-08	6.08	6.2e-06	1.24	0.33	3.83	0.0026	4.15	0.0017
LRRC41	5.97	3.1e-06	7.39	9.8e-10	6.26	9.3e-08	1.69	0.12	6.16	1.1e-07	5.43	2.1e-06	5.09	5.5e-06	5.8	4.2e-07	5.82	4.3e-07	3.35	0.0022	1.85	0.088	5.57	8.5e-07	5.07	6.6e-06	7.61	4e-10	3.64	0.00071	5.74	8.5e-07
WDR61	5.46	0.00069	7.12	1.9e-06	5.94	4.5e-05	7.39	9.5e-07	6.79	3.7e-06	5.81	6.5e-05	5.2	0.00025	8.11	9.1e-08	7.61	4.4e-07	5.31	0.00025	2.64	0.064	8.88	8.9e-09	7.08	1.9e-06	5.34	0.00019	2.65	0.054	4.96	0.00066
DNAJC17	6.57	5.7e-06	2.82	0.02	5.91	4.4e-06	5.05	6.9e-05	3.67	0.0025	5.37	2.5e-05	6.25	1.2e-06	5.83	4.6e-06	6.59	4.6e-07	3.2	0.0093	0.23	0.85	6.41	6.6e-07	1.64	0.18	-0.18	0.89	2.65	0.027	4.7	0.00022
DDX3X	4.51	0.0011	4.13	0.00078	5.32	2.3e-05	4.82	0.00012	6.67	2.4e-07	4.81	0.00011	4.05	0.0008	6.02	2.1e-06	6.51	4.8e-07	3.84	0.0018	8.5	8.4e-10	6.16	1.2e-06	6.15	1.5e-06	4.63	0.00016	5.67	6.5e-06	6.7	3.6e-07
SF3B2	6.16	2.8e-06	4.96	1.6e-05	5.36	4e-06	4.41	0.00011	6.27	1.2e-07	4.9	2.1e-05	6.14	2e-07	6.47	5.9e-08	5.94	4.9e-07	4.03	0.00038	2.93	0.0094	7.51	1.1e-09	5.47	2.5e-06	6.03	3.1e-07	6.18	1.7e-07	2.32	0.037
MIDEAS	8.32	2.5e-06	5.23	0.00052	8.97	3.5e-08	6.66	1.7e-05	4.09	0.0054	8.45	1.6e-07	8.05	3.4e-07	9.19	1.5e-08	7.96	5e-07	2.84	0.055	7.53	2.6e-06	6.33	2.9e-05	9.08	2.3e-08	6.13	5.5e-05	4.35	0.003	6.53	3e-05
ANP32E	9.1	1.1e-05	1.77	0.32	9.2	9.1e-07	8.08	1.2e-05	9.95	1.4e-07	9.26	8.6e-07	11.01	1.1e-08	8.6	2.9e-06	9.44	5e-07	1.98	0.26	8.65	4.8e-06	9.14	7.7e-07	3.92	0.024	4.33	0.013	10.2	7.5e-08	8.04	1.6e-05
SNRPE	6.04	0.0039	9.17	2.9e-06	13.29	3.3e-10	9.65	1.1e-06	10.86	6.2e-08	9.16	3.3e-06	9.4	1.4e-06	7.98	2.7e-05	9.96	5.2e-07	9.49	1.6e-06	5.68	0.0029	7.67	4.9e-05	12.07	4.9e-09	7.7	5.2e-05	6.35	0.00063	7.36	0.00014
MEX3A	9.16	4.5e-05	11.32	6.4e-08	7.65	0.00011	4.6	0.017	4.68	0.014	7.55	0.00014	6.02	0.0016	3.89	0.038	10.31	5.3e-07	6.19	0.0016	2.74	0.16	9.04	5.7e-06	8.01	5.3e-05	7.09	0.00028	5.16	0.0066	2.01	0.29
LUC7L3	4.82	0.012	5.86	0.00071	7.68	1.5e-05	9.03	7.6e-07	8.48	2e-06	4.49	0.008	7.86	8.3e-06	6.65	0.00011	9.12	5.3e-07	8.13	5.8e-06	3.6	0.037	8.61	1.3e-06	10.01	6.3e-08	8.09	5.2e-06	8.23	3.7e-06	4.24	0.014
FIP1L1	7.34	5.2e-08	4.22	0.00017	4.31	0.00012	3.55	0.0015	5.81	5.5e-07	4.93	1.7e-05	6.24	1.2e-07	5.43	2.2e-06	5.86	5.5e-07	5.82	7e-07	2.15	0.052	6.43	5.2e-08	5.31	3.9e-06	7.48	1.1e-09	5.34	3.1e-06	1.95	0.076
RNMT	10.69	2.3e-07	7.59	1.9e-05	8.26	4e-06	8.67	1.7e-06	6.75	9.5e-05	5.58	0.0012	8.8	9.3e-07	8.13	4.4e-06	9.09	5.5e-07	11.7	1.1e-09	5.8	0.00099	7.62	1.3e-05	8.88	9.2e-07	6.29	0.00026	7.43	2.2e-05	7.35	4e-05
SNRPD3	5.8	4.9e-05	9.56	1.9e-11	7.27	5.7e-08	6.51	7.3e-07	9.06	9.5e-11	6.02	3.6e-06	5.8	5.3e-06	6	2.9e-06	6.55	5.6e-07	5.88	5.4e-06	4.97	0.00011	7.07	7.7e-08	7.12	8.4e-08	7.12	7.9e-08	8.97	1.3e-10	4.27	0.00075
RPL18	1.38	0.048	3.84	2.2e-08	2.48	0.00011	2.31	0.00032	1.89	0.0024	3.35	6.3e-07	3	4.1e-06	1.81	0.0034	3.35	5.6e-07	0.43	0.5	1.89	0.0033	3.93	9.9e-09	3.92	1.3e-08	3.5	1.9e-07	2.21	0.00043	1.85	0.0039
PKP4	2.78	0.19	4.65	0.015	12.47	4.3e-09	11.45	4.4e-08	5.02	0.008	4.69	0.013	2.4	0.2	4.82	0.01	10.19	5.7e-07	1.98	0.3	2.64	0.17	12.36	4.3e-09	10.84	1.4e-07	10.81	1.4e-07	5.27	0.0052	5.52	0.0045
FYTTD1	9.29	4.9e-06	6.4	0.00026	7.5	2.5e-05	7.47	2.9e-05	11.12	4.3e-09	8.88	1.2e-06	8.9	8.9e-07	9.25	4e-07	9.1	6.5e-07	11.32	3.6e-09	4.46	0.011	9.56	1.7e-07	7.35	3.4e-05	10.36	3.1e-08	11.95	5.9e-10	2.17	0.2
L1RE1	10.63	1e-07	8.48	1.1e-06	11.77	2.6e-10	7.33	1.8e-05	9.32	1.1e-07	10.52	7.2e-09	5.97	0.00028	6.21	0.00016	8.65	6.7e-07	8.87	4.3e-07	10.47	1.1e-08	9.58	5.2e-08	10.92	2.2e-09	11.01	1.6e-09	10.25	1.1e-08	6.53	0.00013
RPL6	2.07	0.0014	2.18	0.0002	2.83	2.9e-06	1.91	0.0011	2.95	9.4e-07	2.5	2.8e-05	2.63	9e-06	2.32	6.4e-05	3.03	6.7e-07	3.21	2.1e-07	2.51	3.3e-05	3.65	6.2e-09	3.63	9.4e-09	2.42	3.9e-05	3.42	3.5e-08	2.36	7.9e-05
TCEA1	4.97	0.00061	4.27	0.0009	5.54	2.6e-05	5.05	0.00012	7.45	5.8e-08	8.07	1e-08	5.31	4.2e-05	5.96	6e-06	6.72	6.7e-07	8.08	9.5e-09	6.67	1.3e-06	7.33	7.5e-08	4.5	0.00049	6.71	6.3e-07	6.93	3.1e-07	6.12	6.1e-06
CKAP4	1.87	0.027	2.53	0.00094	2.57	0.00074	1.97	0.0098	1.44	0.052	1.5	0.044	1.52	0.04	1.7	0.021	4	6.7e-07	3.89	1.3e-06	3.33	3e-05	3.21	3.1e-05	3.63	4.6e-06	2.33	0.002	1.06	0.15	2.41	0.0018
RAVER2	6.43	0.00036	6.62	4.4e-05	8.75	2.4e-07	5.68	0.00041	9.81	1.2e-08	9.01	1.3e-07	7.76	2.2e-06	8.49	3.7e-07	8.3	6.8e-07	7	1.9e-05	6.58	6.7e-05	9.41	3e-08	3.28	0.035	9.36	4.1e-08	8.12	9.8e-07	-0.63	0.68
ZNF394	5.49	0.00058	7.66	3.1e-07	7.15	1.4e-06	6.67	5.5e-06	7.76	1.9e-07	6.19	2.1e-05	7.98	1e-07	7.04	1.5e-06	7.37	7e-07	7.41	6.9e-07	3.88	0.0066	7.36	5.5e-07	5.87	4.4e-05	6.73	3.8e-06	1.33	0.33	4.23	0.003
RPL15	1.63	0.0052	2.07	0.00011	2.4	1e-05	2.69	1.2e-06	2.46	5.1e-06	3.06	7.3e-08	1.77	0.00066	2.27	2e-05	2.75	7.1e-07	1.74	0.001	2.43	1.2e-05	3.4	3.5e-09	2.52	3.9e-06	2.69	9.5e-07	1.91	0.00028	2.33	2.2e-05
YBX1	4.53	8.6e-05	4.75	5.3e-06	6.09	2.5e-08	4.03	8.8e-05	4.83	3.2e-06	3.82	0.00018	3.69	0.00023	4.61	7.4e-06	5.24	7.3e-07	2.29	0.021	2.37	0.02	5.28	4.9e-07	5.26	6.9e-07	4.01	7.9e-05	6.85	7.9e-10	3.49	0.00067
EPPK1	2.74	0.00017	4.85	3.3e-11	4.28	1.6e-09	4.38	8.9e-10	5.69	1.2e-13	3.87	2.9e-08	4.48	3.5e-10	3.91	1.7e-08	3.34	7.3e-07	3.8	4.2e-08	2.7	5.2e-05	3.75	4.1e-08	3.01	5.5e-06	5.66	1.4e-13	5.26	1.9e-12	1.75	0.0064
GRHL2	4.75	0.027	5.93	0.0023	8.12	4.6e-05	6.86	0.00052	7.87	6.3e-05	6.58	0.00078	8.94	7.8e-06	7.22	0.0002	10.17	7.5e-07	10.55	3.8e-07	5.98	0.0026	6.72	0.00049	3.6	0.059	4.71	0.014	6.97	0.00033	4.7	0.016
CCAR2	8.32	5.2e-08	8.03	5.3e-09	7.56	3e-08	7.07	1.6e-07	7.04	1.4e-07	8.13	4.7e-09	7.25	6.9e-08	7.45	3.5e-08	6.53	7.8e-07	6.81	3.5e-07	4.56	0.00041	7.31	5e-08	6.4	1.2e-06	7.38	4.6e-08	7.77	1.2e-08	4.8	0.00021
CCDC120	5.44	0.017	4.51	0.026	10.54	1.1e-06	4.09	0.045	4.98	0.013	7.35	0.00039	10.33	1.4e-06	11.29	2.2e-07	10.7	7.9e-07	1.98	0.34	2.64	0.19	10.49	9.2e-07	7.83	0.00017	10.32	1.5e-06	10.15	2e-06	5.74	0.0056
PFN1	4.95	1.8e-06	8.27	1.4e-14	5.88	1.6e-09	5.41	1.6e-08	6.49	6.5e-11	4.81	2.9e-07	5.43	1.1e-08	5.4	1.3e-08	4.56	7.9e-07	4.3	2.9e-06	4.65	8.2e-07	5.4	1.2e-08	5.45	1.2e-08	5.1	6e-08	7.14	2.7e-12	4.23	4.9e-06
CAMSAP3	8.53	0.00016	4.06	0.037	4.33	0.024	8.79	1.8e-05	4.7	0.015	2.01	0.3	2.4	0.21	8.07	5.1e-05	10.28	8e-07	4.06	0.037	2.81	0.15	1.3	0.5	3.48	0.071	4.48	0.021	9.3	5.1e-06	8.7	2.6e-05
RNF40	7.26	3.9e-05	4.66	0.0022	7	9.6e-06	4.61	0.0027	6.83	1.2e-05	4.41	0.0036	7.72	1.2e-06	9.41	1.4e-08	7.94	8.1e-07	9.29	2.4e-08	4.83	0.0019	7.27	3.6e-06	9.99	3.1e-09	5.46	0.00035	6.23	5.5e-05	9.36	2.7e-08
EZR	4.02	1.9e-06	4.89	7.6e-10	3.04	3.2e-05	2.68	0.00023	3.92	2.1e-07	2.39	0.00084	3.38	4.3e-06	3.37	4.6e-06	3.7	8.3e-07	2.85	9.5e-05	4.13	1.1e-07	4.11	6.2e-08	3.97	1.8e-07	4.03	1.2e-07	4.6	4e-09	6.39	2.2e-13
LSM7	9.76	7.4e-07	8.09	2.9e-06	8.66	7.4e-07	6.91	4.9e-05	9.2	1.6e-07	8.17	2.6e-06	7.56	8.3e-06	7.01	2.9e-05	8.58	8.4e-07	7.37	1.7e-05	8.39	2.2e-06	10.43	6.7e-09	8.45	1.2e-06	7.49	1.1e-05	7.16	2.1e-05	8.09	3.9e-06
RBM4	7.01	3.6e-06	6.06	5.7e-06	4.86	0.00018	5.87	1.1e-05	6.7	6.3e-07	5.2	7.5e-05	6.25	2.6e-06	6.37	1.9e-06	6.65	8.8e-07	7.72	3.2e-08	5.31	7.1e-05	7.42	6e-08	6.09	5e-06	6.99	2.7e-07	8.17	5.9e-09	4.38	0.00084
RNPC3	8.45	8.6e-06	3.91	0.015	4.2	0.0083	4.19	0.0098	4.41	0.0057	8.37	1.1e-06	4.54	0.0043	1.99	0.2	8.4	9.1e-07	4.16	0.01	7.25	2.2e-05	8.74	3e-07	9.42	7e-08	8.52	6e-07	4.7	0.0032	2.87	0.076
SUPT16H	4.26	5.8e-06	3.85	4e-06	3.61	1.3e-05	3.61	1.4e-05	6.56	2.4e-12	4.37	3.4e-07	4.77	3.2e-08	4.18	6.6e-07	4.14	9.2e-07	3.94	2.9e-06	3.95	3.8e-06	5.07	6.1e-09	4.69	5.5e-08	4.53	1.2e-07	5.85	1.1e-10	3.32	6.8e-05
ATP6V1A	8.74	2.5e-05	8.63	3.8e-06	8.68	3.3e-06	3.78	0.033	4.52	0.01	5.87	0.001	4.38	0.012	4.04	0.02	9.23	9.2e-07	4.17	0.019	2.16	0.22	10.31	6.2e-08	7.63	3e-05	10.96	1.6e-08	4.76	0.0064	1.35	0.44
BAALC	6.05	4.6e-06	8.45	4.5e-11	5.91	7e-07	5.46	3.5e-06	6.05	3.4e-07	7.13	8.5e-09	6.11	2.7e-07	3.97	0.00037	5.81	9.2e-07	6.41	1.2e-07	6.17	3.9e-07	7.38	2.3e-09	4.7	4.3e-05	7.74	6.6e-10	5.18	7.6e-06	5.55	3.3e-06
HNRNPLL	5.64	0.00011	5.54	2.4e-05	3.25	0.0091	6.07	5e-06	6.26	2.1e-06	5.03	0.00011	6.5	9.9e-07	6.31	1.9e-06	6.57	9.2e-07	6.2	3.4e-06	4.82	0.00025	8.39	2e-09	5.18	6.4e-05	6.15	3.2e-06	7.5	4e-08	6.14	5.1e-06
HSBP1	7.31	3.1e-11	5.49	4.1e-09	4.13	3.3e-06	4.86	1.1e-07	4.34	9.4e-07	4.38	1.1e-06	6.38	4.3e-11	4.93	5.9e-08	4.38	9.3e-07	5.85	7.7e-10	4.15	4.7e-06	4.79	1e-07	0.23	0.79	5.53	3.4e-09	4.04	4.1e-06	5.05	5.5e-08
HNRNPC	6.49	6e-07	6.4	5e-08	5.74	6.5e-07	5.99	2.7e-07	6.15	1.1e-07	5.72	7.4e-07	6.7	1.4e-08	6.2	9.5e-08	5.61	9.5e-07	5.59	1.2e-06	4.83	2.4e-05	5.93	2.3e-07	5.68	7.6e-07	5.76	5e-07	6.59	2.1e-08	4.67	3.9e-05
HNRNPUL2	6.79	1.7e-07	6.71	1.1e-08	6.73	1.1e-08	6.92	5.5e-09	8.3	1.7e-11	5.46	1.5e-06	7.77	1.4e-10	7.13	2e-09	5.53	9.9e-07	6.63	1.7e-08	2.53	0.02	7.15	1.6e-09	5.16	3.9e-06	7.26	1.2e-09	7.22	1.3e-09	2.68	0.013
SNW1	5.42	0.00014	2.57	0.036	6.49	8.2e-07	5.63	1.3e-05	7.39	3.5e-08	3.91	0.0017	6.78	2.6e-07	8.41	1.1e-09	6.4	1e-06	3.81	0.0023	3.05	0.015	6.36	9.1e-07	6.28	1.5e-06	8.72	4e-10	6.11	2.3e-06	3.61	0.0041
TJP2	4.33	0.0014	5.33	1.9e-05	6.92	1e-07	8.11	1.5e-09	9.75	3.8e-12	6.69	2.3e-07	7.35	1.8e-08	6.65	2e-07	6.19	1e-06	5.25	2.6e-05	4.57	0.00025	6.42	3.8e-07	6.08	1.5e-06	6.29	6.8e-07	5.24	2.1e-05	4.11	0.00085
RBM22	7.12	0.00014	7.39	1.3e-05	7	3.1e-05	8.88	3.8e-07	4.85	0.0026	8.83	4.3e-07	5.51	0.00068	4.67	0.0036	8.39	1.1e-06	7.48	1.1e-05	8.51	1.4e-06	10.26	8.2e-09	10.29	9.7e-09	6.47	9.4e-05	6.67	5.7e-05	8.12	3.1e-06
RPL8	0.62	0.37	1.83	0.0034	1.42	0.021	1.58	0.012	1.34	0.029	1.84	0.0032	0.78	0.2	1.9	0.002	3.21	1.1e-06	1.34	0.031	2.41	0.0002	2.89	6.9e-06	2.97	5e-06	2.34	0.00021	0.57	0.34	1.92	0.0025
FAF2	3.92	0.0036	6.91	9.4e-08	5.77	4.4e-06	1.69	0.16	2.23	0.057	1.29	0.28	5.84	2.9e-06	7.13	4e-08	6.18	1.1e-06	5.33	2e-05	1.74	0.15	5.67	4.8e-06	4.23	0.00049	1.36	0.25	2.65	0.024	6.17	1.6e-06
GTPBP2	6.64	6.8e-05	4.82	0.0009	4.92	0.00069	5.61	0.00015	7.46	8e-07	4.91	0.00074	9.26	4.9e-09	5.37	0.0002	7.4	1.1e-06	5.24	0.00037	6.3	3.3e-05	8.17	1e-07	7.92	2.7e-07	6.73	6.4e-06	8.9	1.4e-08	5.59	0.00018
SNRPF	9.19	0.00017	8.74	6.3e-05	12.4	7.7e-08	10.13	5.7e-06	10.19	3.8e-06	12.49	7e-08	5.21	0.012	5.58	0.0073	10.91	1.2e-06	11.93	1.9e-07	13.52	1.2e-08	7.99	0.00018	7.43	0.00055	5.67	0.007	10.32	3.2e-06	7.42	0.00069
LMNB1	1.53	0.037	2.92	2.1e-05	2.4	0.00034	0.9	0.18	2.46	0.00022	1.99	0.0027	1.24	0.054	2.21	0.00076	3.4	1.2e-06	1.12	0.09	2.74	7.5e-05	2.1	0.0013	2.29	0.00062	2.53	0.00016	1.83	0.005	2.52	0.00024
PRPF19	5.28	4.9e-06	4.54	8.6e-06	6.56	2e-09	5.31	4.4e-07	7.18	1.1e-10	5.74	7.5e-08	4.92	1.5e-06	5.73	5.7e-08	5.01	1.3e-06	4.07	5.9e-05	2.91	0.0037	5.19	4.8e-07	5.46	2e-07	4.91	1.7e-06	5.58	1.1e-07	3.11	0.0018
CBLL1	4.69	0.014	4.16	0.015	4.56	0.007	8.69	1.7e-06	4.37	0.0098	3.96	0.019	8.99	6.5e-07	8.66	1.4e-06	8.74	1.3e-06	11.03	6.2e-09	2.64	0.12	9.21	3.5e-07	9.75	1.2e-07	6.51	0.00017	8.89	8.7e-07	4.85	0.0052
TRIM28	3.65	0.00062	4.48	4.9e-06	4.66	2.3e-06	4.03	3.4e-05	5.34	1e-07	4.83	1.2e-06	5.02	4e-07	4.54	3.1e-06	4.76	1.4e-06	3.74	0.00011	3.88	7.3e-05	4.48	3.6e-06	4.98	5.7e-07	3.19	0.00067	4.86	8.7e-07	4.01	4.3e-05
MIS18BP1	8.35	9.4e-07	3.5	0.014	6.51	1.1e-05	7.96	2.1e-07	5.63	9.4e-05	7.11	2.3e-06	8.28	6.5e-08	7.04	2.2e-06	7.24	1.4e-06	5.78	8.2e-05	9.65	2.1e-09	9.43	2e-09	6.59	8.3e-06	9.34	3.2e-09	8.6	2.5e-08	9.25	6.9e-09
TRIM24	1.37	0.39	1.07	0.46	2.35	0.093	3.66	0.011	4.51	0.0016	3.93	0.006	7.68	4.4e-07	4.37	0.0021	7.31	1.4e-06	3.04	0.033	4.94	0.00084	5.63	9.9e-05	2.54	0.072	5.05	0.00046	9.51	2.3e-09	5.31	0.00034
SUPT4H1	9.2	7.5e-08	3.96	0.0046	6.58	6.8e-06	8.67	1.8e-08	8.4	3.1e-08	9.7	8.6e-10	9.76	5e-10	9.8	4.9e-10	7.12	1.4e-06	9.37	2.2e-09	2.11	0.13	9.67	6.4e-10	10.22	1.4e-10	4.35	0.0018	9.21	2.7e-09	2.01	0.15
LMNB2	0.94	0.14	0.31	0.59	1.9	0.00088	1.47	0.01	3.08	3.2e-07	1.97	0.00063	0.56	0.3	1.4	0.012	2.89	1.4e-06	0.63	0.27	3.02	9.3e-07	2.72	3.8e-06	2.62	9.1e-06	2.17	0.00017	3.95	5.9e-10	2.32	9e-05
ARL6IP4	2.78	0.29	6.59	0.0052	6.47	0.0056	8.42	0.00048	12.71	3.8e-07	13.21	2.2e-07	2.4	0.29	14.88	9.1e-09	12.01	1.4e-06	1.98	0.41	6.63	0.0059	12.65	3.9e-07	11.32	4.6e-06	13.4	1.2e-07	12.98	2.5e-07	14.59	2.6e-08
CYC1	7.26	0.0003	1.77	0.32	12.08	9.1e-10	12.06	9.8e-10	11.43	3.5e-09	10.04	1.3e-07	11.29	4.9e-09	10.93	1.2e-08	8.91	1.5e-06	4.65	0.0082	2.64	0.13	12.08	7.1e-10	9.15	8.6e-07	-0.85	0.63	5.28	0.0023	2.87	0.1
PSMD10	5.64	0.0031	7.77	1.1e-05	6.37	0.00021	6.41	0.00023	10.08	3.9e-08	2.28	0.17	7.32	2.4e-05	7.44	1.8e-05	8.61	1.5e-06	-1.2	0.49	4.3	0.013	6.78	7.4e-05	6.47	0.00018	5.64	0.00089	7.6	1.3e-05	7.94	9.7e-06
UBE2I	9.42	8.5e-07	9.96	1.3e-08	9.45	5.5e-08	9.53	4.5e-08	10.38	3.6e-09	6.18	0.00015	9.24	7.4e-08	5.35	0.00073	8.11	1.5e-06	6.72	4.8e-05	6.03	0.00028	8.64	3e-07	9.67	2.8e-08	7.77	3.1e-06	8.5	5.1e-07	9.3	1.1e-07
NCL	2.52	0.0019	4.91	1.1e-09	5.59	2.2e-11	3.25	1.5e-05	5.3	1e-10	2.79	0.00016	4.04	1.6e-07	4.55	8.8e-09	3.66	1.5e-06	3.44	5.4e-06	1.96	0.0078	3.25	1.1e-05	3.8	7e-07	2.7	0.00021	3.87	4.4e-07	2.67	0.00034
CHERP	7.82	9.1e-08	3.88	0.0014	6.61	2.9e-07	5.21	2.9e-05	5.49	9.3e-06	5.39	1.7e-05	5.12	2.9e-05	5.24	2e-05	6.09	1.5e-06	4.71	0.00014	5.12	5e-05	7.91	2.5e-09	6.36	6.3e-07	8.38	5.4e-10	5.99	1.9e-06	3.51	0.004
BCKDHA	14.23	6.9e-09	7.86	0.0001	12.84	4.3e-09	11.41	9.9e-08	11.87	2.9e-08	10.72	4.1e-07	12.79	4e-09	12.86	3.7e-09	10	1.5e-06	10.8	3.4e-07	7.11	0.00049	13.22	1.5e-09	11.49	7.2e-08	12.88	3.6e-09	12.32	1.1e-08	9.48	6e-06
CELF1	3.8	0.0019	4.91	1.4e-05	5.28	3.6e-06	6.56	3.2e-08	5.4	1.8e-06	4.54	5e-05	4.6	3.2e-05	5.27	3.1e-06	5.49	1.5e-06	5.33	3.2e-06	5.04	1.2e-05	3.31	0.0019	5.14	5.7e-06	5.3	2.9e-06	7.29	1.5e-09	7.28	3.1e-09
CYFIP1	3.84	0.014	1.77	0.2	2.38	0.081	-0.8	0.58	2.23	0.1	1.67	0.23	7.75	2.1e-07	7.46	4.8e-07	7.09	1.6e-06	4	0.0045	3.77	0.0083	4.41	0.0014	6.24	1.7e-05	2.09	0.13	3.67	0.0076	7.73	3.6e-07
ZNF207	11.39	5e-09	8.53	3.2e-07	10.6	1.3e-09	9.22	5.7e-08	11.16	2.3e-10	9.56	2.4e-08	9.75	1.1e-08	11.21	2.2e-10	7.89	1.6e-06	11.2	2.8e-10	6.86	3e-05	10.87	4.9e-10	8.1	9.4e-07	9.85	8.8e-09	10.76	7.1e-10	7.01	2e-05
EIF4H	3.22	0.011	4.65	6.5e-05	3.57	0.0016	3.72	0.0012	6.76	3.6e-08	4.59	8.2e-05	6.55	7.8e-08	5.92	7.1e-07	5.71	1.7e-06	4.93	2.8e-05	8.54	8.9e-11	6.24	2.1e-07	5.86	1e-06	6.04	4.9e-07	7.2	6.9e-09	8.78	3.4e-11
GARS1	6.88	0.00016	1.77	0.26	-0.6	0.71	6.32	0.00011	6.92	2.1e-05	5.72	0.00038	7.83	2.2e-06	4.41	0.0047	7.99	1.7e-06	7.9	2.5e-06	1.57	0.32	4.14	0.0074	-0.19	0.91	6.71	3.6e-05	3.82	0.014	2.23	0.16
TRAF2	6.06	0.004	-0.15	0.94	0.59	0.76	7.38	0.00013	2.41	0.19	-0.51	0.79	2.4	0.19	6.78	0.0003	9.45	1.7e-06	4.39	0.019	4.29	0.024	7.29	0.00011	3.29	0.075	10.39	2.1e-07	7.65	6.1e-05	2.87	0.13
SLC7A5	1.31	0.52	1.77	0.33	0.12	0.95	8.77	4.3e-06	6.07	0.00079	-0.95	0.6	8.09	1.4e-05	1.85	0.29	9.12	1.7e-06	1.57	0.39	4.86	0.0085	9.43	7e-07	7.52	5.3e-05	4.99	0.0054	8.57	5.2e-06	9.56	9.8e-07
WDR12	4.77	0.063	-1.14	0.62	5.03	0.027	9.12	0.00013	7.47	0.0012	6.55	0.0045	4.71	0.037	9.67	4e-05	11.66	1.7e-06	6.23	0.0074	10.22	2.9e-05	6.75	0.003	5.82	0.011	9.3	7.9e-05	4.99	0.027	0.72	0.75
TECR	5.68	4e-10	5.85	3.2e-12	5.41	4.6e-11	3.58	2.2e-06	4.19	5.1e-08	5.23	1.5e-10	5.7	6.2e-12	5.82	3.4e-12	3.59	1.7e-06	4.86	1.3e-09	2.75	0.00021	5.71	5.6e-12	2.64	0.00027	5.84	2.9e-12	4.12	7.8e-08	2.06	0.0045
C2orf49	12	4.8e-07	6.98	0.00052	5.43	0.0056	11.1	2.1e-07	11.01	1.9e-07	8.91	1.6e-05	11.43	8e-08	11.82	3.5e-08	9.97	1.7e-06	11.72	5.5e-08	2.45	0.22	12.3	1.2e-08	8.66	2.3e-05	12.03	2.4e-08	11.8	3.6e-08	10.38	1.1e-06
ACTN4	4.05	6.4e-07	6.6	5.3e-15	5.02	1e-10	7.09	2.6e-16	5.75	8.5e-13	4.59	1.6e-09	4.89	1.8e-10	5.25	2.1e-11	3.41	1.8e-06	4.83	3.7e-10	4.03	6.8e-08	5.02	7.5e-11	2.82	5.2e-05	5.18	3e-11	5.57	2.5e-12	4.53	3.4e-09
RPL4	2.06	0.015	3.22	4.2e-05	3	0.00011	2.27	0.0033	2.83	0.00021	2.73	0.00041	3.27	2.5e-05	3.14	5e-05	3.83	1.8e-06	4.85	8.9e-09	2.38	0.0024	3.83	1.4e-06	4.13	3.8e-07	3.07	7.7e-05	3.33	2e-05	2.28	0.0033
SNRPA	9.08	8.7e-06	10.87	1.1e-08	8.77	1.7e-06	9.29	5.8e-07	10.96	8.2e-09	9.35	4.9e-07	9.74	1.5e-07	10	8.3e-08	8.72	1.8e-06	7.91	1.3e-05	7.08	9.3e-05	10.25	4.1e-08	9.47	3.3e-07	8.46	3e-06	11.46	2.4e-09	5.26	0.0029
CEBPZ	-1.87	0.35	-3.92	0.027	3.71	0.034	9.21	1.3e-06	-4.95	0.0053	4.14	0.019	7.81	2e-05	-1.67	0.34	9.01	1.8e-06	4.67	0.0093	8.04	2.3e-05	0.53	0.76	6.47	0.00038	2.1	0.23	-1.57	0.37	8.84	3.8e-06
OAS3	3.42	0.01	2.95	0.013	3.77	0.0015	1.71	0.15	3.34	0.0045	5.43	1.2e-05	3.43	0.0034	2.72	0.019	5.96	1.9e-06	1.98	0.094	2.64	0.029	2.33	0.043	3.39	0.0043	2.09	0.074	5.67	4.5e-06	3.37	0.0053
FYCO1	5.45	0.0064	5.56	0.002	4.03	0.021	1.66	0.36	6.74	0.00018	5.38	0.0027	9.11	1.2e-06	6.51	0.00027	8.95	1.9e-06	7.21	9.2e-05	6.79	0.00026	9.46	4.9e-07	6.14	0.00068	7.24	7e-05	8.26	7.9e-06	10.84	4e-08
SSU72	9.11	6.9e-08	4.34	0.0018	8.62	1.5e-08	7.15	1.2e-06	9.27	1.5e-09	8.87	7.4e-09	9.03	3.3e-09	9.06	3.2e-09	6.92	1.9e-06	4.69	0.00088	2.64	0.058	10.04	1.4e-10	9.72	4.6e-10	9	3.9e-09	8.87	5.4e-09	8.34	4.6e-08
PHGDH	8.24	1.1e-05	7.53	6e-06	5.83	0.0003	8.55	5.4e-07	6.2	0.00012	5.34	0.0009	6.22	0.00011	6.03	0.00016	7.96	2e-06	4.4	0.006	5.82	0.00042	4.16	0.0074	7.93	2.2e-06	2.36	0.13	4.57	0.0036	5.5	0.00078
PHKB	6.5	5.7e-06	6.89	1.4e-07	5.02	5.7e-05	2.67	0.028	3.12	0.0093	5.24	3.2e-05	5.49	1.1e-05	3.13	0.0084	6.07	2e-06	6.37	8.6e-07	5.19	4.7e-05	6.5	3.9e-07	5.33	2.2e-05	2.52	0.035	4.94	6.2e-05	5.32	3.1e-05
MAPKAPK2	5.19	0.026	5.59	0.0077	7.59	0.00036	1.75	0.42	2.9	0.16	-2.38	0.25	-2.28	0.26	1.35	0.51	10.48	2.1e-06	1.98	0.35	3.16	0.13	6.6	0.0015	8.11	0.00015	2.66	0.2	5.22	0.011	4.61	0.03
C5	9.23	3.1e-06	9.4	1.6e-07	7.57	1.3e-05	6.91	6.1e-05	9.4	1.4e-07	9.51	1.4e-07	9.14	2.6e-07	9.47	1.2e-07	8.32	2.1e-06	7.21	3.1e-05	2.38	0.15	8.99	3.4e-07	2.07	0.21	9.96	3.8e-08	8.28	2.1e-06	2.87	0.085
FAM98A	6.06	0.017	10.31	1.4e-05	11.28	2.7e-06	8.91	0.00014	6.51	0.0039	8.15	0.00043	5.22	0.019	8.16	0.00034	11.37	2.1e-06	4.56	0.044	2.5	0.27	9.96	1.9e-05	8.66	0.00019	5.33	0.018	9.05	8.9e-05	2.53	0.26
RBM42	4.47	0.027	1.08	0.56	2.38	0.18	3.58	0.049	4.35	0.015	8.77	4.6e-06	8.58	5.3e-06	9	2.2e-06	9.07	2.1e-06	1.41	0.44	0.21	0.91	9.82	3.3e-07	9.15	1.8e-06	8.24	1.2e-05	8.92	2.6e-06	1.16	0.51
THOC6	5.09	0.0064	1.85	0.27	7.89	6.2e-06	8.5	1.6e-06	4.14	0.012	1.67	0.32	8.71	7.1e-07	8.02	3.6e-06	8.29	2.2e-06	2.51	0.13	4.12	0.015	8.6	8.5e-07	7.29	2.3e-05	4.15	0.012	2.65	0.1	4.65	0.006
RPL21	3.38	7.3e-06	3.5	3.3e-07	3.39	6.6e-07	3.37	8.2e-07	4.16	3.6e-09	3.83	4.4e-08	3.59	1.5e-07	3.16	2.3e-06	3.18	2.2e-06	2.83	2.1e-05	2.55	0.00013	4.25	1.9e-09	3.52	2.7e-07	2.66	4.8e-05	3.77	4.8e-08	2.03	0.0019
METTL16	4.34	0.021	4.13	0.014	2.38	0.15	9.33	2.8e-07	2.23	0.18	3.4	0.041	9.11	3.5e-07	8.86	6.5e-07	8.38	2.2e-06	9	5.9e-07	5.27	0.0023	6.7	8.3e-05	3.57	0.032	7.34	2.3e-05	0.93	0.58	9.32	3.6e-07
ZC3H18	9.1	3.3e-08	2.31	0.08	6.24	7.8e-06	2.4	0.074	3.15	0.017	3.22	0.015	4.87	0.00029	8.39	1e-08	6.64	2.3e-06	3.38	0.012	2.76	0.041	8.21	1.6e-08	4.44	0.001	3.63	0.0062	2.02	0.12	1.8	0.18
POLR2I	4.59	0.033	10.21	7.4e-07	4.24	0.026	1.69	0.39	4.39	0.021	7.36	0.0002	8.44	2e-05	9.63	2e-06	9.61	2.3e-06	-0.35	0.86	5.96	0.0027	9.85	1.1e-06	3.81	0.046	8.87	9.7e-06	8.77	1.1e-05	5.19	0.0081
ATAD2	4.63	0.0011	3.88	0.002	6.19	2.7e-06	2.45	0.05	4.88	0.00012	5.54	2.1e-05	3.64	0.0032	4.39	0.00043	6.21	2.3e-06	2.76	0.027	4.61	0.00038	3.23	0.0081	4.42	0.0005	5.34	3.2e-05	5.47	2.1e-05	4.3	0.00083
STAM	10.14	6e-08	5.63	0.0003	4.76	0.0018	4.99	0.0013	6.42	3.8e-05	5.19	0.00079	8.08	5.8e-07	4.71	0.0018	7.58	2.4e-06	6.03	0.00013	2.76	0.073	4.84	0.0014	6.24	6.9e-05	4.3	0.0045	6.25	5.9e-05	1.67	0.27
POLR2B	3.64	0.00017	4.34	1.2e-06	3.64	2.9e-05	2.88	0.00078	4.7	1.7e-07	4.84	1.2e-07	3.78	1.3e-05	5.51	3.2e-09	4.17	2.4e-06	3.37	0.0001	2.88	0.0009	4.63	2.1e-07	5.09	3e-08	3.66	2.3e-05	5.26	1.1e-08	3.08	0.0004
PRMT1	4.93	2.9e-05	3.74	0.00028	6.84	1.5e-09	4.42	2.7e-05	4.98	2.3e-06	4.51	1.9e-05	5.53	2.8e-07	4.72	6.4e-06	5.01	2.4e-06	6.97	9.4e-10	3.45	0.00095	4.05	7.4e-05	4.88	4.1e-06	4.36	2.7e-05	5.16	1.2e-06	3.19	0.002
TCP1	12.14	2.2e-07	14.55	5.1e-11	13.67	4.2e-10	16.32	1.1e-12	16.53	6.4e-13	15.68	5.3e-12	15.32	8.3e-12	12.93	1.8e-09	9.55	2.4e-06	10.18	7.8e-07	13.16	1.9e-09	10.31	4.1e-07	7.87	7e-05	7.18	0.00023	12.65	3e-09	8.85	1.5e-05
CDKN2AIPNL	6.37	0.0059	9.38	1.2e-05	8.4	7.3e-05	10.09	3.5e-06	6.14	0.0027	8.31	8.9e-05	8.7	3.5e-05	5.61	0.0056	10.2	2.5e-06	4.81	0.02	3.97	0.057	6.05	0.0028	3.54	0.081	5.25	0.01	2.28	0.26	8.48	8.2e-05
TRA2A	7.61	2.3e-06	8.48	1.1e-08	6.92	1.4e-06	7.96	6.5e-08	11.33	1.4e-12	6.65	3.3e-06	10.64	1.1e-11	6.51	3.6e-06	6.68	2.5e-06	8.97	2.9e-09	4.71	0.00075	7.36	2.8e-07	5.83	2.9e-05	6.38	5.6e-06	8.53	8.8e-09	4.77	0.00062
GREB1	6.38	1.5e-06	5.31	5.1e-06	3.23	0.0035	4.24	0.0002	7.84	3.6e-10	5.16	9.4e-06	8.98	4.4e-12	6.74	2.4e-08	5.49	2.5e-06	4.08	0.00034	4.14	0.00033	6.41	7.1e-08	3.65	0.0012	6.09	2.7e-07	5.56	1.8e-06	2.59	0.021
LUC7L2	4.4	0.00032	6.29	5.7e-08	4.96	8.7e-06	7.49	5.6e-10	6.01	1.5e-07	5.37	2.2e-06	5.29	2.1e-06	4.99	6.2e-06	5.27	2.5e-06	5.47	1.5e-06	2.75	0.012	7.48	4.5e-10	6.73	1.1e-08	6.05	1.3e-07	8.03	4.9e-11	3.59	0.0011
PSMC2	2.78	0.062	8.9	2.8e-09	7.32	3.9e-07	5.31	0.00013	6.92	9.6e-07	5.75	3.7e-05	5	0.00022	5.14	0.00015	6.64	2.6e-06	7.82	8.8e-08	3.84	0.0052	6.87	1.1e-06	5.4	9e-05	8.04	3.8e-08	6.52	3.4e-06	7.08	1.1e-06
EHMT1	4.32	0.017	1.77	0.28	2.38	0.13	3.36	0.039	2.23	0.16	1.58	0.33	8.19	1.5e-06	3.76	0.018	8.01	2.6e-06	9.26	1.4e-07	4.13	0.013	7.54	6.7e-06	3.67	0.023	7.93	3e-06	2.65	0.093	2.89	0.077
GPS2	10.59	5.7e-06	8.74	2e-05	7.8	0.00011	8.03	8.4e-05	10.19	9.3e-07	5.78	0.0035	8.38	3.2e-05	8.56	2.3e-05	9.72	2.8e-06	9.06	1.2e-05	11.73	7e-08	9.26	5.7e-06	10.03	1.5e-06	5.94	0.0025	10.16	1.1e-06	10.96	3.4e-07
AP2B1	5.86	3.3e-07	4.43	7.9e-06	5.28	2.4e-07	3.2	0.00095	4.17	1.9e-05	5.26	2.8e-07	5.79	2.1e-08	5.48	8.1e-08	4.67	2.8e-06	4.61	4.1e-06	6.34	3.4e-09	6.54	7.4e-10	5.43	1.2e-07	6.82	2.3e-10	5.05	5.4e-07	6.04	1.3e-08
H1-0	2.36	0.0026	3.31	5.2e-06	3.08	1.8e-05	1.67	0.016	2.47	0.00037	2.92	4.5e-05	3.21	7.3e-06	3.14	1.1e-05	3.4	2.9e-06	2.76	0.00011	1.91	0.007	4.74	8.7e-10	5.13	9.3e-11	2.74	9.9e-05	2.55	0.00025	1.38	0.048
GSDMA	10.29	2.4e-06	4.22	0.02	5.13	0.0048	11.01	4e-08	7.48	6e-05	1.67	0.36	2.4	0.18	1.99	0.26	8.98	2.9e-06	4.44	0.016	2.64	0.15	11.29	1.5e-08	4.3	0.018	9.49	9.1e-07	2.65	0.14	7.29	0.00013
CSTB	2.78	0.22	9.7	6.3e-06	2.38	0.24	4.43	0.031	8.91	2.3e-05	-0.38	0.86	10.33	1.6e-06	9.85	3.9e-06	10.06	3e-06	4.47	0.029	3.31	0.11	10.45	1.1e-06	3.95	0.051	9.81	4.5e-06	5.01	0.013	2.95	0.15
BUB3	5.6	1.8e-06	5.88	4e-08	5.49	2.3e-07	4.05	6.8e-05	6.57	1.8e-09	4.97	2e-06	5.8	5.1e-08	6.37	4.5e-09	4.82	3e-06	4.18	4.3e-05	3.37	0.00091	5.74	5.7e-08	5.71	8.2e-08	6.07	1.7e-08	5.92	2.9e-08	3.22	0.0014
C11orf98	4.9	0.017	6.04	0.0011	8.47	9.5e-06	2.55	0.17	8.79	3.9e-06	8.79	5.2e-06	7.17	0.00011	4.56	0.011	8.97	3e-06	4.01	0.028	4.78	0.011	9.86	3.6e-07	9.97	3.6e-07	8.19	1.5e-05	8.7	5e-06	1.69	0.35
EXOSC7	10.09	1.3e-06	4.46	0.01	9.63	2.8e-07	9.07	1.1e-06	9.1	7.2e-07	7.87	1.5e-05	10.94	1e-08	11.61	2.1e-09	8.52	3.1e-06	4.95	0.0049	2.74	0.12	11.67	1.6e-09	11.45	3.5e-09	10.75	1.7e-08	10.4	3.5e-08	7.13	8.8e-05
KDM5B	3.53	0.00047	2.17	0.014	1.04	0.23	2.17	0.014	5.34	2.8e-08	4.48	1.8e-06	5.74	4.2e-09	4.55	1e-06	4.32	3.2e-06	2.15	0.015	2.96	0.0012	3.77	2.9e-05	1.12	0.2	2.61	0.003	2.65	0.0025	1.21	0.17
SF3A3	3.78	0.01	5.03	0.00018	5.62	3.4e-05	4.57	0.00066	5.79	1.8e-05	7.68	8.2e-08	6.07	7.7e-06	5.5	3.9e-05	6.39	3.4e-06	7.78	5.5e-08	2.33	0.077	5.26	7.4e-05	6.04	9.7e-06	6.41	3e-06	3.4	0.0083	2.07	0.12
GJA1	3.87	0.015	3.58	0.012	3.88	0.0059	7.14	2.2e-06	6.75	4.8e-06	4.6	0.0013	4	0.0043	6.89	3.3e-06	6.92	3.4e-06	1.98	0.16	7.9	3.6e-07	3.02	0.029	1.12	0.43	7.46	7e-07	4.09	0.0036	6.14	3.9e-05
CACYBP	9.89	9.4e-05	9.78	1.7e-05	4.42	0.039	-0.91	0.69	9.34	3e-05	4.25	0.049	9.78	1.4e-05	4.57	0.032	10.63	3.5e-06	2.3	0.3	2.66	0.22	10.11	7.4e-06	6.17	0.0048	9.94	1.1e-05	9.05	5e-05	-5.11	0.021
STAG2	2.78	0.034	1.77	0.13	-0.02	0.99	2.82	0.017	3.74	0.0015	2.97	0.011	7.61	4.8e-09	6.93	5.6e-08	5.72	3.6e-06	7.03	4.9e-08	2.64	0.028	6.22	5.6e-07	2.41	0.039	3.21	0.0061	3.79	0.0012	3.87	0.0014
SEC31A	4.65	3.4e-06	5.52	3.6e-09	4.84	1.2e-07	3.73	2.2e-05	5.81	7.3e-10	5.12	3.3e-08	4.77	1.3e-07	5.32	9e-09	4.09	3.6e-06	4.3	1.6e-06	1.76	0.04	4.63	2.3e-07	5.18	2.1e-08	3.92	7.4e-06	6.11	1.7e-10	-0.57	0.49
ESRP2	2.49	0.056	3.19	0.0067	3.54	0.0026	5.9	2.2e-06	-1.24	0.28	3.88	0.0011	2.53	0.028	2.9	0.012	5.7	3.7e-06	4.27	0.00039	4.96	5.9e-05	2.97	0.0096	5.3	1.4e-05	3.52	0.0027	3.39	0.0035	4.61	0.00016
SAFB2	4.29	0.0012	5.37	1.1e-05	5.25	1.6e-05	4.6	0.00013	6.48	2.1e-07	4.82	6.5e-05	6.07	8.5e-07	4.98	3e-05	5.66	3.7e-06	5.47	8.2e-06	5.45	1.2e-05	5.97	1.1e-06	6.06	1e-06	5.52	5.6e-06	2.37	0.038	6.12	1.2e-06
SF3B6	6.57	0.0017	6.56	0.00049	3.34	0.064	6.39	0.00071	9.87	4.6e-07	8.46	1.2e-05	9.98	3.8e-07	9.87	4.9e-07	8.96	3.8e-06	6.01	0.0014	3.95	0.036	8.15	1.7e-05	8.33	1.4e-05	8.65	6.8e-06	7.2	0.00012	4.51	0.016
DCP1A	8.71	3.1e-06	6.36	8.1e-05	7.99	1.6e-06	8	1.6e-06	3.25	0.035	5.03	0.0015	2.89	0.059	5.4	0.00055	7.6	3.8e-06	4.52	0.0043	11.45	2.5e-10	6.8	2.2e-05	7.98	1.5e-06	5.96	0.00018	4.54	0.0034	9.9	1.6e-08
SOD3	8.05	1.4e-08	4.4	0.00017	5.38	7.3e-06	7.04	2.3e-08	6.29	2.5e-07	4.81	5e-05	9.24	4.8e-12	5.54	3.4e-06	5.55	3.8e-06	9.87	6.8e-13	12.93	3.1e-17	5.39	5.3e-06	5.87	1.3e-06	5.69	2.1e-06	6.85	3.5e-08	12.83	5.5e-17
LLGL2	8.75	7.9e-06	8.21	2.7e-06	4.43	0.007	4.23	0.011	4.2	0.01	1.62	0.33	9.28	1.7e-07	8.61	8.8e-07	8.03	3.8e-06	1.98	0.24	-3.06	0.067	1.3	0.42	1.12	0.5	0.34	0.85	8.26	2.1e-06	2.87	0.085
WTAP	8.08	2.1e-07	5.83	1.3e-05	7.15	2.4e-07	1.69	0.19	7.95	1.4e-08	7.22	2.1e-07	8.52	2.2e-09	7.87	1.9e-08	6.21	3.8e-06	7.89	2.2e-08	5.49	4.8e-05	8.75	1e-09	7.6	5.1e-08	7.94	1.6e-08	6.43	1.8e-06	4.92	0.00022
RCC2	3.66	0.00069	3.08	0.0013	4.22	1.7e-05	2.65	0.0056	4.52	4.2e-06	4.1	3e-05	5.31	1.6e-07	4.26	1.2e-05	4.57	3.9e-06	5.39	1.4e-07	3.29	0.00076	4.93	7e-07	5.47	8.8e-08	4.75	1.7e-06	3.98	3.8e-05	3.21	0.00097
XPOT	6.26	1.7e-05	6.59	6.7e-07	-0.37	0.76	5.98	4.9e-06	5.39	2.3e-05	-0.64	0.61	6.33	1.2e-06	6.51	7.1e-07	5.99	4e-06	5.83	7.7e-06	4.18	0.0011	5.86	5e-06	2.34	0.056	3.32	0.007	2.65	0.029	5.63	1.8e-05
COMMD9	7.42	7.8e-08	-1.66	0.14	6.75	4.6e-08	2.87	0.012	3.83	0.00069	6.67	6.5e-08	7.04	1.2e-08	6.33	1.7e-07	5.45	4e-06	1.98	0.079	4.31	0.00025	5.69	1.4e-06	1.12	0.32	3.77	0.00086	2.65	0.017	4.12	0.00041
CTNNB1	8.6	2.9e-07	3.54	0.011	6.63	5.1e-06	5.64	8.2e-05	5.73	5e-05	7.02	1.9e-06	6.22	1.3e-05	7.21	8.1e-07	6.68	4e-06	7.33	7.5e-07	-2.99	0.034	7.43	3.8e-07	8.22	4.9e-08	6.95	1.8e-06	5.58	7.3e-05	2.45	0.077
RBM17	10.64	6.9e-08	5.65	0.00055	7.93	3e-06	8.5	8.1e-07	9.42	6e-08	8.37	1.1e-06	9.31	8e-08	11.05	9.3e-10	7.76	4e-06	6.89	3.8e-05	3.83	0.02	8.11	1.4e-06	9.38	7.7e-08	6.78	4e-05	10.62	2.7e-09	3.31	0.041
S100A9	7.54	1.3e-05	7.58	1.2e-06	5.64	0.00017	7.12	4.4e-06	4.98	0.00071	7.05	5.4e-06	5.5	0.00021	3.01	0.036	7.09	4.1e-06	5.69	0.00017	9.84	3.3e-09	8.95	2.1e-08	8.33	1.5e-07	7.52	1.2e-06	7.1	3.8e-06	5.99	9.6e-05
RC3H1	3.87	0.0091	3.16	0.017	3.38	0.0099	5.07	0.0002	3.34	0.011	4.53	0.00076	3.5	0.0073	5.79	2.1e-05	6.38	4.3e-06	1.98	0.14	3.76	0.0057	6.41	3.3e-06	5.34	8.6e-05	-0.75	0.57	3.46	0.008	4.73	0.00055
MIB1	5.26	0.0019	6.35	4.2e-05	9.05	3.5e-08	7.75	1.2e-06	7.7	1e-06	1.67	0.26	8.66	8.2e-08	6.74	1.3e-05	7.2	4.3e-06	8.17	3.9e-07	4.24	0.0057	6.16	5.2e-05	9.4	1.2e-08	7.62	1.4e-06	5.25	0.00047	7.19	6.4e-06
GOLGA4	7.81	2.2e-11	3.25	0.00035	5.23	7e-08	4.9	3.4e-07	3.82	2.8e-05	4.14	9.3e-06	7.3	2.9e-12	4.55	1.2e-06	4.28	4.3e-06	3.7	6e-05	3.86	3.9e-05	4.69	5.8e-07	2.93	0.0012	5.75	5.3e-09	3.54	9e-05	2.14	0.017
DHX30	8.74	3.1e-07	7.47	7.1e-07	9.41	2.5e-09	8.7	2.1e-08	7.98	1.4e-07	8.62	2.9e-08	6.35	1.2e-05	6.34	1.3e-05	6.78	4.3e-06	6.77	5.3e-06	4.94	0.00073	10.85	2.4e-11	7.32	1e-06	8.41	4.2e-08	9.8	6.4e-10	5.22	0.00035
PRKACA	9.81	1.8e-06	2.1	0.22	4.16	0.014	3.89	0.024	9.36	3.1e-07	6.61	0.00018	9.33	3.4e-07	9.38	3.1e-07	8.25	4.5e-06	8.54	2.8e-06	5.61	0.0016	9.6	1.6e-07	8.54	2.4e-06	4.08	0.016	8.55	2.1e-06	4.62	0.0081
TDP2	5.05	0.031	8.68	6.3e-05	8.79	5.1e-05	1.69	0.43	8.34	9.6e-05	7.08	0.00089	4	0.051	10.99	7.9e-07	10.07	4.8e-06	1.15	0.59	9.66	1.6e-05	10.54	1.6e-06	7.85	0.00026	11.67	2.2e-07	8.7	5.1e-05	8.93	5.3e-05
PSMD13	3.96	7.5e-05	5.06	6.2e-08	2.85	0.00099	1.69	0.05	5.09	4.6e-08	3.84	1.9e-05	4.11	4.4e-06	4.08	4.9e-06	4.11	4.9e-06	3.38	0.00014	2.64	0.0028	3.86	1.2e-05	1.12	0.19	4.58	5.3e-07	2.65	0.0019	2.87	0.0012
RAI14	2.78	0.15	3.84	0.026	2.38	0.16	3.91	0.026	8.41	3.6e-06	6.61	0.00021	8.22	5.6e-06	7.7	1.7e-05	8.3	5.1e-06	1.98	0.26	4.69	0.0085	-0.04	0.98	8.78	1.8e-06	9.34	4.6e-07	2.34	0.17	3.53	0.044
HDAC1	9.34	4e-07	7.09	8.3e-06	6.22	7.2e-05	8.33	3.8e-07	11.26	9.4e-11	9.02	6.3e-08	10.36	1.1e-09	8.27	3.4e-07	7.25	5.3e-06	10.78	4.8e-10	9.9	7.5e-09	8.27	3e-07	8.42	2.6e-07	8.94	6e-08	7.41	3.3e-06	9.34	3.3e-08
ALK	13.48	3.4e-11	9.64	1.7e-08	10.75	9.5e-10	13	1.9e-12	12.81	2.9e-12	12.38	1.2e-11	12.9	2.1e-12	12.89	2.4e-12	7.4	5.6e-06	12.63	6e-12	2.49	0.11	10.83	5.8e-10	9.29	4.6e-08	10.61	1.2e-09	12.64	4.2e-12	-2.34	0.13
ITIH1	6.02	0.032	6.64	0.0084	13.25	8e-07	11.91	6.8e-06	5.89	0.018	1.09	0.67	12.48	2.1e-06	13.22	6.9e-07	11.94	5.6e-06	5.44	0.03	1.22	0.62	9.88	0.0001	10.69	3.9e-05	11.34	1.3e-05	12.3	3e-06	2.86	0.25
GNAI3	0.05	0.97	1.77	0.13	2.38	0.041	2.87	0.016	2.23	0.056	3.25	0.0061	2.4	0.039	5.86	2.5e-06	5.63	5.8e-06	0.71	0.56	6.25	1.3e-06	2.87	0.013	5.31	1.6e-05	6.79	1.2e-07	2.65	0.023	7.04	7.6e-08
CLIC1	0.83	0.31	3.31	1.6e-05	2.97	8.5e-05	3.12	4.5e-05	3.16	2.8e-05	2.89	0.00013	2.54	0.00057	3.53	4.1e-06	3.48	5.9e-06	1.81	0.015	3.91	1e-06	4.09	1.9e-07	3.62	3e-06	3.77	1.2e-06	2.33	0.0015	2.56	0.00076
IRF2BPL	6.23	0.0084	4.45	0.033	4.26	0.039	0.15	0.95	5.82	0.0054	7.27	0.00068	5.08	0.014	5.39	0.0093	9.97	6e-06	7.72	0.00036	2.65	0.21	4.73	0.021	8.23	0.00014	3.99	0.055	4.22	0.041	4.51	0.034
ELAVL1	4.74	0.00043	4.49	0.00019	6.25	6.6e-07	6.91	7e-08	5.63	4.2e-06	5.1	3.1e-05	4.77	6.7e-05	4.52	0.00014	5.56	6e-06	5.26	1.9e-05	4.65	0.00015	5.92	1.5e-06	5.66	4.4e-06	5.31	1.3e-05	6.22	6.1e-07	4.43	0.00028
BTBD10	2.78	0.23	9.85	5.5e-06	5.15	0.011	1.69	0.42	4.65	0.022	4.65	0.023	5.18	0.011	4.88	0.016	9.72	6.6e-06	4.51	0.029	9.1	3.1e-05	1.3	0.52	9.91	4.8e-06	4.86	0.018	4.56	0.025	10.13	4.5e-06
EIF4G2	3.15	0.065	6.81	2.2e-05	4.05	0.0081	4.26	0.0064	3.86	0.011	7.62	3.3e-06	4.96	0.0013	8.5	2.6e-07	7.27	6.7e-06	4.98	0.0015	4.64	0.0034	8.22	4.7e-07	8.36	4.2e-07	4.86	0.0017	7.49	3.5e-06	6.24	0.00011
WDR47	6.24	4.2e-06	7.25	8.8e-09	5.91	1.1e-06	6.1	6.6e-07	6.21	3.2e-07	4.98	2.8e-05	6.32	2.2e-07	5.93	8.8e-07	5.37	6.7e-06	6.67	8.2e-08	5.64	4.6e-06	6.16	3.5e-07	1.11	0.33	4.31	0.0002	2.65	0.018	2.87	0.013
ARPC1B	4.65	0.0036	8.87	1.3e-08	6.72	6.4e-06	9.2	5.7e-09	2.23	0.11	9.46	2.8e-09	9.2	4.5e-09	9.69	1.1e-09	6.67	6.8e-06	9.17	6.2e-09	4.71	0.0013	9.91	5.2e-10	10.13	3.1e-10	10.16	2.7e-10	9.16	5e-09	8.72	3.1e-08
ANKRD28	4.97	6.9e-09	4.75	7.6e-10	2.38	0.00061	1.69	0.014	2.23	0.0011	3.31	5e-06	5.2	4.3e-11	4.72	9.3e-10	3.22	7.1e-06	2.63	0.0002	2.64	0.00023	4.67	1.1e-09	1.96	0.0044	2.68	0.00012	2.65	0.00014	3.61	1.1e-06
WDR33	4.97	1.7e-05	7.62	2.2e-11	6.04	2.2e-08	3.58	0.00037	4.94	1.6e-06	5.09	1.2e-06	5.11	8.5e-07	5.35	3.2e-07	4.6	7.1e-06	4.87	2.9e-06	3.39	0.00086	6.3	5.4e-09	5.43	2.6e-07	6.07	1.7e-08	4.47	1.1e-05	3.76	0.00023
AKAP8	5.43	8e-06	5.68	2.9e-07	5.18	2.1e-06	5.41	9.2e-07	7.6	1e-10	6.33	2.5e-08	5.28	1.1e-06	5.74	2e-07	4.82	7.4e-06	6.69	5.6e-09	5.31	1.9e-06	4.9	4.6e-06	7.5	1.7e-10	7.7	6.9e-11	4.15	7.4e-05	4.88	8.4e-06
PRPF4	8.49	5e-08	4.13	0.0012	4.94	0.00013	6.74	6.8e-07	7.57	3.6e-08	5.88	9.5e-06	6.56	8.9e-07	8.65	1.1e-09	5.91	7.5e-06	4.88	0.00018	6.13	6.3e-06	6.55	8.3e-07	6.52	1.2e-06	7.06	1.9e-07	4.12	0.0011	6.42	2.3e-06
RAPGEF2	7.15	0.00041	4.23	0.016	8.7	3e-06	2.01	0.26	3.91	0.025	8.69	3.3e-06	4.47	0.0099	7.68	2.2e-05	8.23	7.7e-06	4.8	0.0069	4.66	0.0099	8.97	1.2e-06	9.69	3e-07	7.22	6.3e-05	8.59	3.2e-06	2.87	0.1
KPNB1	6.92	4.8e-05	4.05	0.0057	8.83	3.7e-08	4.27	0.004	8.46	8e-08	6.86	8.2e-06	7.46	1.2e-06	6.15	3.7e-05	6.81	8e-06	5.83	0.00011	3.79	0.011	8.81	2.8e-08	8.73	4.5e-08	8.93	2.3e-08	6.73	9.1e-06	2.88	0.05
CBX5	5.64	0.0036	8.54	2.6e-06	5.88	0.00071	9.96	1.1e-07	10.28	3.7e-08	9.13	7.3e-07	9.42	2.8e-07	6.07	0.00042	7.99	8.3e-06	7.82	1.4e-05	3.95	0.024	8.37	2.9e-06	8.81	1.3e-06	6.34	0.00027	9.27	4.2e-07	3.41	0.049
H1-5	1.82	0.13	3.8	0.0005	3.84	0.0004	2.41	0.025	3.44	0.0013	4.3	9.5e-05	2.67	0.011	3.37	0.0015	4.97	8.4e-06	2.75	0.01	1.79	0.098	4.13	0.00013	4.37	7.2e-05	2.67	0.012	3.11	0.0033	2.72	0.012
PCM1	3.67	0.00061	2.59	0.0057	3.83	7.3e-05	3.98	4.4e-05	3.01	0.0013	3.16	0.00088	3.79	7e-05	3.01	0.0012	4.35	8.5e-06	3.4	0.00041	2.48	0.0097	2.66	0.0039	3.32	0.00049	5.74	2.2e-08	4.84	1e-06	1.76	0.063
LANCL1	6.48	0.0017	6.88	0.00022	8.82	4.2e-06	6.49	0.0005	7.52	5.2e-05	7.82	3.6e-05	9.23	1.4e-06	9.96	3e-07	8.44	8.7e-06	6.43	0.00056	8.42	1.4e-05	7.84	2.5e-05	5.86	0.0015	8.13	1.6e-05	7.79	3e-05	8.36	1.5e-05
GTF2E2	5.81	0.00013	6.61	2e-06	6.67	1.7e-06	2.57	0.05	5.83	1.6e-05	5.3	8.9e-05	8.43	5.6e-09	6.42	2.8e-06	6.08	8.7e-06	5.05	0.00019	3.32	0.013	7.48	1e-07	-0.42	0.76	7.01	5e-07	3.16	0.014	3.76	0.0049
NUP160	3.51	0.0013	3.61	0.00025	2.89	0.0028	4.24	2.5e-05	2.23	0.019	3.22	0.00097	4.25	1.8e-05	4.98	9.9e-07	4.47	8.8e-06	5.61	8.9e-08	2.89	0.0035	3.77	0.00011	2.65	0.0061	5.18	4.5e-07	5.16	4.9e-07	3.76	0.00018
FKBP4	4.74	0.00022	7.91	3.8e-10	3.78	0.00081	7.35	3.8e-09	4.82	2.6e-05	4.07	0.00035	5.58	1.9e-06	7.25	4.5e-09	5.16	9.2e-06	3.83	0.0008	6.09	5.7e-07	5.47	2.6e-06	4.8	3.2e-05	3.95	0.00045	4.86	2.3e-05	5.81	1.4e-06
PABPC1	2.78	0.016	5.35	1e-06	4.5	2.6e-05	3.66	0.00052	4	0.00012	3.67	0.00046	4.54	1.8e-05	3.84	0.00021	4.76	9.2e-06	4.34	5e-05	3.23	0.0023	4.86	5.2e-06	5.67	2.8e-07	4.08	0.0001	6.69	4.1e-09	3.94	0.00023
LYPLAL1	4.7	0.032	1.54	0.44	4.4	0.023	1.69	0.4	8.98	1e-05	1.31	0.51	8.43	2.8e-05	6.21	0.0014	9.08	9.5e-06	8.4	4e-05	2.64	0.18	1.42	0.46	4.81	0.014	0.33	0.88	7.91	7.7e-05	2.87	0.14
RNF214	3.4	0.0099	4.28	0.00036	5.64	4.9e-06	1.6	0.18	5.53	5.7e-06	1.69	0.15	3.25	0.0051	4.75	6.9e-05	5.42	9.6e-06	5.83	2.9e-06	2.64	0.028	4.61	0.0001	-0.1	0.93	2.09	0.072	4.9	4.5e-05	3.62	0.0026
SERBP1	9.92	5.3e-08	8.19	2.9e-07	7.63	1.3e-06	10.09	1.5e-09	10.4	4.6e-10	6.39	3.4e-05	5.21	0.00046	5.32	0.00035	6.83	9.9e-06	7.77	9.5e-07	6.13	8.1e-05	7.68	8.4e-07	8.74	5.9e-08	7.65	1e-06	7.28	2.8e-06	4.19	0.0055
DHX29	1.23	0.38	6.5	8.5e-07	5.16	5.4e-05	1.74	0.16	4.55	0.00026	3.8	0.0023	4.31	0.00051	3.22	0.0081	5.69	9.9e-06	0.93	0.46	4.07	0.0014	3.85	0.0016	3.33	0.0071	5.67	1e-05	4.78	0.00014	5.48	2.7e-05
MRPL44	6.29	0.00011	7.08	1.9e-06	3.26	0.018	2.96	0.035	3.35	0.016	-0.73	0.6	2.4	0.079	1.99	0.14	6.46	9.9e-06	5.4	0.00019	6.01	4.8e-05	4.09	0.0031	2.61	0.059	3.85	0.0057	3.52	0.011	5.81	7.8e-05
CLCC1	10.68	4.9e-05	0.14	0.95	-0.81	0.72	1.89	0.42	7.94	0.00046	5.82	0.0094	8.94	9.5e-05	7.17	0.0014	10.39	9.9e-06	4.91	0.029	10.86	7.3e-06	10.57	6e-06	6.61	0.0036	9.44	4.6e-05	9.96	1.9e-05	9.98	2.9e-05
SART3	4.01	0.034	4.66	0.0061	4.37	0.0092	2.74	0.11	6.52	0.00015	4.82	0.0045	3.19	0.054	4.45	0.0077	7.79	1e-05	2.87	0.091	3.36	0.051	5.32	0.0015	6.57	0.00015	5.51	0.0012	4.68	0.0052	1.55	0.35
NUFIP2	1.85	0.27	2.23	0.14	4.33	0.0042	5.8	0.0002	4.26	0.0046	4.44	0.0035	3.68	0.013	4.64	0.002	6.94	1.1e-05	4.23	0.0056	2.68	0.078	5.04	0.00081	3.86	0.011	5.42	0.00039	6.12	7.2e-05	2.47	0.1
RPF2	4.24	0.0088	-0.57	0.7	8.08	2.2e-07	3.82	0.0089	3.92	0.0062	-0.56	0.7	7.37	1.2e-06	7.46	9.8e-07	6.61	1.1e-05	1.98	0.17	3.56	0.016	7.66	5e-07	6.47	1.6e-05	8.63	4e-08	2.65	0.06	8.97	2.4e-08
AGPS	8.9	8.7e-05	4.13	0.033	7.13	0.00033	7.45	0.00021	9.23	5.4e-06	8.75	1.9e-05	4.61	0.016	8.78	1.3e-05	8.95	1.1e-05	-1.3	0.51	9.25	9.7e-06	9.55	2.7e-06	5.91	0.0027	4.67	0.016	4.95	0.01	0.7	0.71
MPG	7.58	0.005	6.65	0.0057	9.14	0.00019	7.48	0.0022	8.64	0.00034	11.1	1e-05	6.16	0.0091	10.73	1.4e-05	10.97	1.1e-05	5.11	0.033	5.48	0.025	9.4	0.0001	9.13	0.0002	11.68	3.3e-06	7.64	0.0014	5.81	0.017
PARN	5.83	0.0072	7.12	0.00031	4.77	0.012	9.35	4.5e-06	6.67	0.00057	9.35	4.5e-06	5.4	0.0046	9.34	3.5e-06	8.82	1.1e-05	6.61	0.00081	9.58	4.1e-06	6.19	0.0012	7.67	0.00011	7.29	0.0002	7.32	0.00018	9.11	9.1e-06
RBM45	8.69	8.1e-05	9.11	5.1e-06	9.46	2.5e-06	8.75	1.1e-05	10.44	2.6e-07	7.74	8e-05	10.5	2.3e-07	9.57	1.7e-06	8.66	1.2e-05	8.37	2.4e-05	2.71	0.16	9.43	2e-06	8.4	2e-05	11.6	2.3e-08	10.49	2.5e-07	-0.19	0.92
RRP12	1.05	0.26	3.45	6.9e-05	3.16	0.00022	2.12	0.012	2.16	0.0096	1.99	0.017	1.12	0.17	3.02	0.00033	3.83	1.2e-05	3.68	2.7e-05	3.57	5.5e-05	2.95	0.00044	3.9	8.7e-06	2.52	0.0027	1.67	0.043	4.05	6.1e-06
TAX1BP1	5.07	2.5e-09	1.45	0.03	2.31	0.00069	3.01	1.9e-05	1.95	0.0036	3	2e-05	3.7	2.7e-07	3.27	3.2e-06	3.07	1.2e-05	4.53	2.1e-09	3.37	3.6e-06	4	4e-08	3.76	2.1e-07	5.32	1.2e-11	4.48	2.2e-09	1.94	0.0046
MSI1	8.22	3.6e-05	4.41	0.0097	0.72	0.68	4.4	0.01	7	5.8e-05	5.74	0.0009	4.6	0.0062	4.09	0.014	7.75	1.2e-05	5.07	0.0033	2.67	0.12	9.37	2.4e-07	8.12	5.5e-06	7.83	9.7e-06	1.1	0.51	4.37	0.012
LSM6	9.4	1.8e-05	1.47	0.44	4.62	0.012	5.73	0.0025	7.73	5e-05	6.02	0.0014	8.19	2e-05	7.41	9e-05	8.49	1.2e-05	7.99	3.9e-05	1.93	0.3	5.58	0.0024	7.58	7.8e-05	7.46	9.1e-05	6.64	0.00041	5.8	0.0024
DROSHA	7.42	3.2e-05	3.7	0.015	6.98	1.2e-05	6.59	3.4e-05	7.55	2.2e-06	7.65	2.3e-06	2.85	0.055	6.81	1.5e-05	6.93	1.2e-05	8.49	2.5e-07	6.57	4.5e-05	5.28	0.00053	5.08	0.001	5.86	0.00016	5.18	0.00068	4.28	0.0058
NUMA1	3.49	0.00027	3.51	4.7e-05	3	0.00039	2.78	0.0011	3.43	5.5e-05	4.35	1e-06	4.79	9.8e-08	3.91	6.1e-06	3.79	1.3e-05	2.41	0.0042	3.24	0.00019	3.74	1.3e-05	3.93	6.5e-06	4.56	3.1e-07	3.73	1.5e-05	3.18	0.00024
ACTN3	10.19	0.0002	6.6	0.0056	9.03	0.0002	8.14	0.00082	7	0.0031	8.86	0.00027	6.95	0.0032	9.11	0.00015	10.77	1.3e-05	7.82	0.0013	10.4	3.5e-05	8.86	0.00021	9.12	0.00018	9.44	0.0001	8.34	0.00048	11.8	3.7e-06
PNN	5.4	0.0014	4.88	0.0012	4.82	0.0013	4.41	0.0036	4.03	0.0064	3.82	0.01	6.02	7.1e-05	6.37	3e-05	6.75	1.3e-05	4.91	0.0013	2.37	0.11	7.79	6.9e-07	8.16	3.4e-07	4.82	0.0012	8.23	2.5e-07	3.43	0.023
MFAP1	8.22	2.9e-05	11.03	3.7e-09	9.2	3.7e-07	8.42	2.4e-06	9.16	3.1e-07	9.73	1.1e-07	8.74	8.7e-07	8.93	5.7e-07	7.59	1.4e-05	4.74	0.0053	7.02	7.1e-05	6.34	0.00018	9.72	9.6e-08	6.02	0.00039	7.32	2.3e-05	7.07	6.3e-05
FBP1	7.86	8.1e-08	1.77	0.14	2.38	0.043	1.69	0.16	6.75	1.5e-07	7.43	2e-08	7.86	3.2e-09	7.47	1.3e-08	5.4	1.4e-05	3.16	0.0087	2.64	0.03	5.75	3.7e-06	5.72	5.2e-06	3.05	0.01	-0.36	0.77	2.87	0.018
SLTM	6.28	1.1e-05	3.49	0.0041	5.15	3.9e-05	4.41	0.00038	5.33	1.9e-05	5.29	2.7e-05	5.53	9.9e-06	5.8	4.2e-06	5.44	1.5e-05	3.68	0.0027	5.97	4.6e-06	6.16	1.2e-06	5	6e-05	6.88	1.3e-07	5.54	9.7e-06	4.33	0.00054
TFG	12.15	1.7e-07	4.94	0.0095	8.75	1.1e-05	9.45	2.9e-06	4.8	0.011	9.29	4.1e-06	8.65	1.1e-05	6.56	0.00057	8.57	1.5e-05	9.9	1.1e-06	0.35	0.85	8.58	1.2e-05	6.89	0.00039	7.37	0.00014	6.08	0.0014	4.93	0.011
DDX56	4.42	0.017	1.74	0.3	5.6	0.0008	1.59	0.35	3.38	0.038	3.47	0.035	1.48	0.36	5.16	0.0017	7.45	1.5e-05	5.3	0.0017	3.15	0.06	6.72	6.4e-05	5.95	0.00042	6.53	0.00011	2.31	0.15	3.03	0.069
NR2F6	9.28	9e-06	8.64	3.8e-06	4.74	0.007	6.61	0.00028	9.42	5.2e-07	4.69	0.0078	10.25	8.4e-08	9.07	1.2e-06	7.96	1.5e-05	5.74	0.0015	5.35	0.0033	6.97	0.0001	7.37	5.5e-05	9.34	6.7e-07	9.94	1.7e-07	5.01	0.0055
PABPC4	3.4	0.005	7.84	1.6e-10	10.11	2.5e-14	9.86	6e-14	5.24	3.1e-06	4.8	2e-05	4.16	0.00013	5.86	3.3e-07	4.83	1.5e-05	3.27	0.0027	4.98	1.4e-05	4.22	0.00011	5.54	1.2e-06	4.73	2e-05	6.85	7.3e-09	4.44	8.2e-05
SHOC2	12.15	1.8e-08	12.81	1.2e-10	13.75	1.4e-11	13.16	6e-11	13.94	7e-12	10.2	8.5e-08	12.65	1.6e-10	13.62	1.7e-11	7.82	1.6e-05	12.22	6.3e-10	14.22	6.7e-12	11.81	1.2e-09	9.08	9.7e-07	12.22	5.1e-10	13.94	6.7e-12	14.27	6.2e-12
RRM1	8.68	1.7e-11	7.09	2.2e-10	6.8	8.4e-10	6.07	2e-08	7.18	1.3e-10	6.59	2.3e-09	6.58	1.7e-09	6.36	4.6e-09	4.4	1.6e-05	6.83	7.7e-10	2.5	0.013	7.45	3.8e-11	5.1	9.9e-07	7.94	5e-12	6.03	1.8e-08	3.27	0.0012
TLE2	10	5.4e-07	5.97	0.0004	9.08	3.4e-07	7.3	2.3e-05	10.06	2.4e-08	4.03	0.014	4.48	0.006	4.37	0.0072	7.4	1.6e-05	2.36	0.16	2.64	0.11	9.64	6.1e-08	9.41	1.4e-07	8.76	6.1e-07	9.29	1.6e-07	2.87	0.084
MGST3	9.18	1.6e-06	7.51	7.3e-06	4.14	0.0089	3.85	0.017	2.23	0.15	6.07	0.00021	4.62	0.0035	1.99	0.2	7.16	1.6e-05	10.99	1.1e-09	9.18	1.7e-07	8.43	5.8e-07	8.12	1.6e-06	9.13	1.2e-07	2.65	0.089	4.81	0.0033
PFDN4	4.95	0.023	6.51	0.00094	2.38	0.21	1.69	0.4	2.23	0.24	6.08	0.0019	9.09	6.5e-06	8.68	1.4e-05	8.69	1.6e-05	4.3	0.027	2.62	0.18	3.87	0.04	3.62	0.059	4.39	0.022	4.76	0.013	2.52	0.19
DDB1	7.14	4.7e-05	6.33	4.7e-05	8.38	2.4e-07	6.88	1.3e-05	7.92	6.3e-07	1.52	0.31	7.95	6.1e-07	7.16	4.8e-06	6.72	1.7e-05	3.39	0.024	4.52	0.0035	6.83	1e-05	2.34	0.11	0.86	0.57	5.03	0.00082	4.63	0.0026
CPEB4	3.22	0.059	6.61	3.5e-05	4.67	0.0025	5.73	0.0003	7.08	8.9e-06	6.35	6.7e-05	2.4	0.11	-2.18	0.15	6.88	1.7e-05	-0.67	0.67	5.03	0.0016	4.79	0.0017	4.62	0.0029	2.42	0.11	4.88	0.0015	3.88	0.013
DNAJB4	6.3	0.033	7.73	0.0038	6.78	0.0098	10.6	0.00011	13.84	7.8e-07	7.79	0.0034	13.67	1e-06	6.53	0.012	11.84	1.7e-05	-0.31	0.91	11.76	2.9e-05	5.14	0.046	3.81	0.15	8.23	0.0019	6.16	0.018	13.05	4.3e-06
NKTR	4.93	0.048	5.06	0.023	4.38	0.046	5.99	0.0082	2.3	0.3	3.68	0.096	5.04	0.021	6.93	0.0018	9.97	1.8e-05	3.79	0.091	3.99	0.077	9.44	3.6e-05	6.27	0.0052	6.69	0.0027	9.29	5e-05	8.94	0.00013
CENPJ	8.55	0.00011	7.7	8.7e-05	-1.53	0.42	9.11	5.7e-06	9.37	2.6e-06	1.67	0.38	4.57	0.015	1.99	0.28	8.48	1.8e-05	9.16	5.2e-06	-2.85	0.14	8.82	7.4e-06	3.49	0.064	8.85	8e-06	4.87	0.0094	-5.28	0.0064
FEN1	5.9	0.00098	6.31	9.7e-05	10.45	2.8e-09	6.86	2.9e-05	10.62	1.4e-09	6.61	5e-05	5.9	0.0002	5.68	0.00032	7	1.8e-05	7.68	3.9e-06	5.66	0.00053	6.38	6.4e-05	7.62	4.1e-06	8.24	7.7e-07	4.77	0.0023	4.25	0.008
PDXK	10.25	6e-11	10.38	6.7e-13	11.79	5.3e-15	10.67	2.4e-13	10.45	4.8e-13	11.39	2.3e-14	10.58	2.9e-13	11.23	3.3e-14	5.36	1.8e-05	4.6	0.00021	2.64	0.032	8.75	1.6e-10	4.86	8.7e-05	8.64	2.8e-10	7.22	3.5e-08	2.87	0.019
RBM12	5.37	5.7e-06	5.32	6.4e-07	4.75	6.1e-06	5.48	3.8e-07	5.74	9.7e-08	5.03	2.2e-06	5.72	1.1e-07	4.64	7.6e-06	4.43	1.9e-05	6.01	4.1e-08	4.02	0.00012	5.94	3.9e-08	5.58	2.2e-07	5.46	3.1e-07	5.12	1.2e-06	5.95	7e-08
GATA3	4.35	0.0023	2.8	0.025	2.94	0.018	4.01	0.0018	6.1	3.4e-06	3.74	0.0031	6.63	6.7e-07	6.46	1.2e-06	5.59	1.9e-05	2.63	0.036	4.45	0.00065	5.02	8.5e-05	4.79	0.0002	6.91	2.9e-07	4.12	0.0011	1.57	0.21
PNO1	-2.24	0.38	-2.28	0.33	5.08	0.025	2	0.4	10.61	8.1e-06	2.99	0.19	7.1	0.0019	9.53	4.7e-05	10.16	1.9e-05	6.63	0.0043	11.35	4.5e-06	7.7	0.00075	6.41	0.0054	9.74	3.7e-05	9.33	6.7e-05	6.51	0.0054
MYEF2	6.92	5.6e-08	6.73	4.9e-09	0.41	0.7	7.61	1.5e-10	5.22	1.6e-06	5.21	2.2e-06	5.02	3.4e-06	5.52	5.3e-07	4.59	2e-05	5.03	4.4e-06	4.94	8.5e-06	1.92	0.055	3.46	0.001	0.94	0.36	6.34	2.1e-08	4.71	1.8e-05
HDAC2	6.69	0.0014	6.8	0.00029	6.09	0.001	6.79	0.00033	10.46	1.2e-07	6.41	0.0006	9.11	2.2e-06	9.67	6.9e-07	8.13	2e-05	9.94	4.8e-07	8.2	2.6e-05	6.24	0.00066	9.17	2.3e-06	9.69	6.8e-07	3.9	0.03	6.28	0.00092
EXOC1	3.15	0.17	5.98	0.004	2.92	0.15	3.6	0.083	9.45	9.9e-06	7.36	0.00046	2.54	0.21	6.78	0.00096	9.13	2e-05	1.63	0.44	1.65	0.42	3.74	0.062	6.27	0.0026	7.71	0.00023	9.1	1.9e-05	1.48	0.47
HSP90AA1	3.24	1.4e-05	5.23	3e-12	2.64	5.5e-05	3.04	5.6e-06	4.52	3e-10	3.11	3.7e-06	4.82	3.9e-11	4.55	2.5e-10	2.8	2.1e-05	3.41	5.4e-07	3.97	2.1e-08	2.76	2.2e-05	3	6.3e-06	1.43	0.023	2.05	0.0012	4.69	1.8e-10
MMAB	6.26	0.0027	7.02	0.00021	8.75	6.3e-06	8.92	4.8e-06	0.26	0.9	1.93	0.3	3.42	0.058	0.17	0.93	8.15	2.1e-05	5.99	0.0015	3.65	0.051	4.39	0.015	9.2	2.3e-06	5.99	0.0012	4.5	0.013	5.52	0.0034
PPP6R3	10.01	5.9e-10	10.84	8.6e-13	10.18	8.1e-12	9.25	1.8e-10	9.98	1.3e-11	7.13	2.2e-07	10.04	1e-11	9.68	3.7e-11	5.59	2.1e-05	8.89	6.4e-10	1.14	0.36	8.6	1.2e-09	8.66	1.2e-09	8.91	5e-10	9.96	1.3e-11	1.64	0.19
RPL35A	2.5	0.0019	2.45	0.00068	3.3	9.4e-06	2.06	0.0044	2.73	0.00015	2.27	0.0015	2.82	9.3e-05	2.76	0.00012	3.13	2.1e-05	2.22	0.0021	2.1	0.0039	3.11	1.9e-05	3.29	9.1e-06	2.06	0.0037	2.78	0.00012	2.73	0.00023
GTF3C4	6.99	5.6e-05	5.95	0.0001	3.56	0.015	7.41	2.7e-06	6.77	1.1e-05	4.35	0.0036	7.22	3.4e-06	4.53	0.0021	6.56	2.1e-05	6.9	1e-05	6.23	6.9e-05	2.34	0.1	1.21	0.42	6	8.1e-05	5.41	0.00031	3.7	0.014
GEMIN2	1.46	0.61	7.71	0.0026	8.95	0.0005	5.93	0.02	7.38	0.0034	1.92	0.45	-2	0.42	4.88	0.049	11.19	2.1e-05	-0.48	0.86	5.15	0.045	3.38	0.17	10.11	0.0001	8.42	0.00096	8	0.0016	5.15	0.044
UBTF	8.4	2.4e-05	4.2	0.013	9.63	1.7e-07	5.28	0.0023	10.24	3.1e-08	8.45	2.8e-06	10.05	4.9e-08	10.15	3.8e-08	7.48	2.1e-05	6.48	0.00021	5.6	0.0014	7.53	1.6e-05	6.52	0.00018	9.12	4.6e-07	9.32	2.9e-07	4.12	0.017
SEC22B	10.33	5.8e-05	12.72	1e-07	8.78	0.00011	7.53	0.00085	11.64	6.2e-07	8	0.00038	11.44	9.1e-07	11.23	1.4e-06	9.7	2.2e-05	10.35	8.2e-06	1.36	0.53	10.48	4.7e-06	0.53	0.81	8.32	0.0002	10.04	1.1e-05	1.54	0.48
SRFBP1	4.74	0.07	7.09	0.0028	5.94	0.011	7.93	0.001	4.27	0.065	5.25	0.025	-0.67	0.78	0.33	0.89	10.34	2.3e-05	1.45	0.55	7.05	0.0036	7.78	0.00089	6.8	0.0041	10.32	2.2e-05	5.48	0.018	7.09	0.0033
RBFOX2	0.37	0.86	9.73	7.6e-07	11.51	1.6e-08	11.03	4.7e-08	4.84	0.0082	1.67	0.37	5.98	0.0011	7.56	5.6e-05	8.07	2.3e-05	10.48	1.6e-07	6.82	0.00038	10.53	1e-07	10.18	2.7e-07	4.92	0.0073	8.2	1.6e-05	7.45	0.00011
SCAF1	10.27	6.3e-05	7.16	0.0013	7.72	0.00055	6.67	0.0029	9.95	1.3e-05	9.5	3.4e-05	7.46	0.00072	10.39	5.7e-06	9.66	2.3e-05	4.2	0.056	4.19	0.06	8.91	6.9e-05	6.71	0.0026	9.32	3.9e-05	5.05	0.02	4.46	0.045
PRRC2A	4.38	0.011	4.39	0.0042	6.59	3.1e-05	0.8	0.61	3.99	0.0084	3.19	0.035	5.01	0.001	5.87	0.00014	6.69	2.3e-05	6.44	5e-05	2.94	0.058	8.33	2.9e-07	4.81	0.0018	2.35	0.12	3.23	0.031	9.78	1.2e-08
HINT1	6.51	3.1e-05	4.43	0.0011	7.13	6.3e-07	6.92	1.2e-06	8.4	1e-08	3.34	0.012	6.39	4.5e-06	6.58	2.6e-06	5.85	2.3e-05	5.54	6.5e-05	4.7	0.0007	8.06	2.8e-08	5.36	9.4e-05	4.84	0.00034	6.33	5.5e-06	3.93	0.004
PLEKHA6	4.6	0.013	-0.1	0.95	9.28	2.3e-07	1.69	0.32	2.23	0.17	6.82	7.1e-05	2.25	0.17	0.43	0.8	7.27	2.4e-05	1.98	0.24	2.64	0.11	6.85	5e-05	7.11	3.4e-05	2.09	0.2	9.09	3e-07	2.87	0.085
RPS23	3.4	0.0026	2.75	0.0059	4.47	1.7e-05	4.65	9.3e-06	4.93	2.3e-06	4.06	8e-05	4.76	4.6e-06	4.4	1.8e-05	4.36	2.4e-05	3.82	0.0002	1.49	0.14	5.23	6.5e-07	5.38	4.6e-07	4.48	1.4e-05	6.66	2e-09	1.35	0.18
HSPA1B	3.83	2.2e-06	4.72	6.1e-10	4.18	2.1e-08	4.69	8.5e-10	5.07	6.5e-11	3.43	1.9e-06	4.75	4.4e-10	4.5	2.4e-09	2.96	2.4e-05	3.63	5.9e-07	3.22	9e-06	3.91	7.4e-08	4.01	5.1e-08	1.88	0.0051	5.02	8.6e-11	2.78	8.6e-05
USP9X	5.35	0.029	5.06	0.02	4.6	0.033	3.71	0.092	5.79	0.0077	6.15	0.005	7.88	0.00035	4.09	0.056	9.57	2.4e-05	10.69	3.9e-06	4.49	0.044	6.84	0.0016	6.17	0.005	9.97	1.2e-05	5.77	0.0076	3.02	0.17
TRIR	7.64	0.00055	7.3	0.00022	7.76	9.2e-05	6.65	0.00077	6.63	0.00062	7.43	0.00018	4.93	0.0096	10.35	4.7e-07	8.44	2.4e-05	7.46	0.00018	8.64	2.5e-05	3.14	0.092	8.42	2.6e-05	4.33	0.024	4.22	0.026	6.91	0.00055
PRPF3	4.57	0.0056	5.8	0.00012	4.66	0.0016	2.43	0.099	4.84	0.00097	4.29	0.0035	4.47	0.0021	6.34	2.4e-05	6.4	2.4e-05	6.15	5.4e-05	3.95	0.0084	7.2	2.4e-06	6.59	1.5e-05	3.72	0.011	4.4	0.0025	3.96	0.0079
EP400	3.78	0.00014	1.77	0.038	3.51	7.4e-05	1.69	0.05	3.27	0.00017	5.65	4.2e-09	6.48	5e-11	5.23	2.4e-08	3.75	2.5e-05	5.58	5.7e-09	5.13	6.5e-08	5.76	1.7e-09	4.29	2.3e-06	2.82	0.0011	3.34	0.00012	5.81	2.7e-09
PRPF4B	4.81	0.00067	5.55	1.7e-05	3.21	0.0087	2.52	0.042	5.37	2.4e-05	3.81	0.0023	5.06	6e-05	7.25	6.3e-08	5.4	2.5e-05	4.01	0.0015	2.09	0.094	6.33	1.1e-06	4.59	0.00028	7.42	3.9e-08	4.35	0.00046	2.22	0.075
PPIH	2.22	0.44	4.32	0.086	2.38	0.34	4.28	0.093	8.39	0.00094	-0.84	0.75	6.32	0.011	5.04	0.042	11.04	2.5e-05	4.71	0.063	4.66	0.069	10.98	2.3e-05	9.33	0.00031	2.68	0.29	5.09	0.04	5.84	0.023
RPS27	4.11	1.3e-07	3.21	2e-06	2.9	1.3e-05	4.25	2.6e-09	4.26	1.8e-09	3.3	1.2e-06	3.06	4e-06	3.22	1.6e-06	2.77	2.5e-05	3.57	2.3e-07	3.06	7.5e-06	3.75	5e-08	3.7	8.4e-08	2.65	5e-05	3.87	2.5e-08	2.66	7e-05
MPRIP	9.11	0.00026	7.84	0.00039	8.94	6.2e-05	6.24	0.0045	4.61	0.031	1.99	0.36	-0.42	0.85	8.85	5.9e-05	9.43	2.5e-05	7	0.0015	2.27	0.29	9.55	1.7e-05	7.02	0.0014	9.54	2e-05	10.38	4.4e-06	2.41	0.26
ARPC4	8.72	4.4e-06	1.77	0.27	8.55	6.1e-07	1.69	0.3	2.23	0.15	7.58	6.9e-06	9.84	1.8e-08	9.98	1.3e-08	6.95	2.6e-05	1.98	0.22	4.59	0.0051	9.61	3e-08	9.51	4.9e-08	9.09	1.3e-07	4.59	0.0037	4	0.014
WDHD1	6.09	0.0038	4.45	0.017	7.62	7.2e-05	5.79	0.0023	7.16	0.00015	6.16	0.0011	5.88	0.0015	8.56	9.1e-06	8.09	2.6e-05	7.14	0.0002	3.82	0.044	9.38	1.5e-06	8.05	3e-05	10.73	9.8e-08	8.54	9.7e-06	4.02	0.033
STAU1	4.21	0.00045	5.36	1.5e-06	4.79	1.2e-05	2.45	0.02	4.13	0.00011	4.43	4.6e-05	5.19	2.2e-06	5.19	2.3e-06	4.55	2.6e-05	4.78	1.3e-05	3.35	0.0019	4.83	8.1e-06	7.22	9.2e-10	4.05	0.00015	4.21	7.9e-05	3.46	0.0013
PSMD2	5.33	0.00046	6.66	2.1e-06	1.8	0.17	2.04	0.12	1.85	0.15	2.7	0.04	4.98	0.0002	5.02	0.00017	5.75	2.7e-05	5.58	5.1e-05	2.64	0.05	4.76	0.00034	-2.15	0.1	5.35	7.9e-05	2.65	0.041	3.61	0.0075
HMGB2	4.45	0.00016	2.06	0.042	2.69	0.0078	2.7	0.0087	5.31	8.1e-07	3.78	0.00029	7.02	8.3e-10	5.34	7.7e-07	4.43	2.7e-05	3.07	0.0029	3.08	0.0033	5.05	2.1e-06	4.08	9.9e-05	3.7	0.00034	3.71	0.00031	2.36	0.023
PYCR1	1.55	0.13	2.62	0.0047	3.03	0.0011	2.98	0.0015	3.15	0.00067	2.27	0.013	1.97	0.029	2.73	0.0028	4	2.8e-05	1.09	0.24	3.49	0.00029	2.36	0.009	2.53	0.0063	2.11	0.021	1.57	0.082	2.43	0.0096
ARID3A	2.78	0.051	2.69	0.035	4.13	0.0014	5.1	0.00012	6.03	5.9e-06	6.14	5.6e-06	6.91	4e-07	1.99	0.11	5.55	2.8e-05	1.7	0.19	5.37	7e-05	5.45	3.2e-05	-0.31	0.81	6.18	4.1e-06	4.13	0.0013	0.45	0.72
CSTF3	5.96	9.2e-05	4.46	0.00083	3.68	0.0049	4.7	0.00049	6.47	2.6e-06	5.15	0.00014	5.39	5.7e-05	4.97	0.00018	5.68	2.9e-05	6.65	2e-06	0.71	0.58	7.06	3.9e-07	4.51	0.00073	6.29	4.7e-06	4.64	0.00044	0.72	0.57
AQR	7.41	0.0015	9.61	8.3e-06	5.55	0.0066	6.95	0.00096	8.02	0.00012	8.22	0.00011	4.41	0.029	7.17	0.00049	8.88	2.9e-05	8.93	3.1e-05	4.98	0.018	5.25	0.0091	4.94	0.016	7.4	0.00037	7.05	0.00063	6.73	0.0015
BOLA2	7.44	0.00059	7.37	0.00015	10.6	2.2e-07	11.86	1.4e-08	10.7	1.4e-07	2.51	0.18	11.99	8.2e-09	10.69	1.4e-07	8.16	2.9e-05	1.98	0.3	9.84	1.6e-06	6.54	0.00053	6	0.0017	11.41	3.2e-08	11.17	4.8e-08	5.33	0.0056
CPSF4	6.79	0.0025	6.42	0.0014	6.04	0.0024	6.38	0.0016	6.16	0.0018	4.09	0.037	8.17	5.4e-05	4.56	0.019	8.54	3e-05	4.87	0.014	3.99	0.048	7.38	0.00021	8.29	5.1e-05	6.82	0.00063	4.87	0.013	5.88	0.0037
GANAB	5.77	0.0014	7.02	2.3e-05	7.37	9.8e-06	6.31	0.00013	8.33	7.5e-07	5.86	0.00031	7.91	2.1e-06	7.07	1.6e-05	6.86	3.1e-05	5.68	0.00051	3.92	0.016	8	1.6e-06	3.08	0.051	9.05	1.3e-07	9.09	1.2e-07	5.22	0.0014
API5	5.41	0.00043	8.1	3.3e-08	7.6	1.7e-07	7.79	1e-07	6.02	1.4e-05	6.01	1.8e-05	5.61	4.2e-05	7.93	4.9e-08	5.77	3.1e-05	6.13	1.3e-05	4.36	0.0016	5.74	2.8e-05	6.67	2.4e-06	4.21	0.0017	8.28	1.7e-08	3.5	0.01
BZW1	11.21	7.4e-08	10.49	1.9e-08	8.07	6.1e-06	6.74	0.00012	4.85	0.0041	7.46	2.5e-05	8.85	8.3e-07	11.16	3.3e-09	7.3	3.1e-05	7.52	2.3e-05	3	0.08	8.55	1.5e-06	5.82	0.00073	12.87	4.6e-11	8.21	3.7e-06	3.56	0.038
GEMIN8	7.44	0.00085	10.34	7.5e-07	8.53	2.6e-05	3.55	0.071	2.19	0.26	7.91	8.8e-05	5.2	0.0071	2.52	0.18	8.4	3.2e-05	3.28	0.094	7.27	0.00036	4.03	0.034	6.66	0.0008	6.71	0.00065	7.29	0.00022	7.95	0.0001
PDLIM7	7.79	0.00025	7.15	0.00016	9.92	5.6e-07	7.28	0.00014	7.73	4.3e-05	6.87	0.00028	10.56	1.1e-07	11	4.3e-08	7.92	3.3e-05	7.9	4.1e-05	3.03	0.1	11.93	4.9e-09	10.08	3.7e-07	9.79	6.3e-07	8.91	4.1e-06	3.02	0.1
RBM4B	5.59	0.0015	10.23	3.2e-09	6.74	2.8e-05	7.66	3.1e-06	5	0.0012	6.96	1.8e-05	8.03	9.2e-07	8.16	6.9e-07	6.62	3.4e-05	9.01	9.1e-08	4.95	0.0019	9.94	5.6e-09	2.45	0.11	6.79	2.2e-05	9.92	6.4e-09	4.41	0.0053
HMCES	7.08	0.0014	7.38	0.00021	4.84	0.012	8.05	6.6e-05	9.42	3.4e-06	7.75	0.00011	9.09	6.7e-06	9.89	1.4e-06	8.31	3.4e-05	4.81	0.014	3.28	0.094	7.44	0.00015	8.34	3.3e-05	3.23	0.092	8.78	1.3e-05	1.59	0.41
EIF6	7.88	3.6e-05	8.3	1.7e-06	7.33	1.6e-05	5.98	0.00036	4.11	0.011	6.12	0.00024	3.46	0.03	7.4	1.1e-05	6.96	3.5e-05	7.91	4.5e-06	1.94	0.23	6.91	3.3e-05	5.25	0.0015	9.14	1.8e-07	3.55	0.027	3.26	0.048
CDK13	5.21	0.0077	2.02	0.25	8.34	5.1e-06	8.35	5.4e-06	6.43	0.00025	4.27	0.013	3.06	0.072	4.46	0.0092	7.42	3.6e-05	8.52	3.7e-06	8.34	7.9e-06	3.77	0.026	8.97	1.2e-06	4.18	0.015	8.14	6.8e-06	8.06	1.3e-05
PTBP3	3.83	0.001	4.9	5.5e-06	5.47	6.5e-07	4.95	5e-06	5.56	3.5e-07	3.3	0.0015	5.57	3.5e-07	5.67	2.4e-07	4.37	3.6e-05	4.76	9.8e-06	1.47	0.16	4.41	2.6e-05	4.2	7.1e-05	4.36	3.6e-05	5.31	1e-06	0.28	0.78
KRT34	5.71	0.016	1.77	0.41	2.38	0.25	4.98	0.019	5.55	0.0082	3.62	0.084	5.42	0.0093	11.8	1.9e-07	9.01	3.6e-05	11.53	4.1e-07	8.08	0.00025	1.3	0.53	11.2	7e-07	11.91	1.6e-07	10.58	2e-06	11.3	8.3e-07
CAPN15	8.7	2.5e-09	8.47	1.4e-10	3.78	0.0012	4.65	0.0001	3.34	0.0037	5.69	3.4e-06	7.84	1.3e-09	8.15	4.6e-10	4.93	3.6e-05	2.8	0.016	4.57	0.00016	8.05	5.8e-10	1.12	0.33	5.82	1.8e-06	8.05	6.4e-10	2.87	0.014
RPS6	2.46	0.0046	2.28	0.0033	3.19	6.1e-05	2.86	0.00032	3.11	7.4e-05	2.91	0.00023	3.03	0.00011	2.71	0.00044	3.28	3.6e-05	2.38	0.0024	1.82	0.021	3.75	3.1e-06	4.04	8.8e-07	2.64	0.00069	3.69	4.6e-06	1.25	0.11
H1-10	2.7	0.01	7.46	1.2e-11	5.28	2.2e-07	2.22	0.019	4.24	1.3e-05	3.44	0.00034	3.3	0.00049	4.01	3.1e-05	4.01	3.7e-05	2.55	0.0073	2.59	0.0073	5.42	8.1e-08	8.61	6.3e-14	5.77	2.2e-08	4.08	2.5e-05	2.4	0.012
SEC24B	6.96	0.00019	5.48	0.00086	4.56	0.0046	1.36	0.41	5.81	0.00036	6.54	8.8e-05	3.39	0.032	5.38	0.00084	6.87	3.8e-05	2.29	0.16	7.96	5e-06	5.67	0.00046	3.89	0.015	4.12	0.01	5.31	0.001	6.71	7.6e-05
LRBA	4.48	0.032	4.79	0.011	5.13	0.0058	12.06	6.9e-09	11.57	1.6e-08	5.79	0.0021	12.17	4.2e-09	12.38	2.8e-09	7.95	3.8e-05	9.38	2.4e-06	4.19	0.028	4.79	0.0089	7.29	0.00014	4.65	0.012	12.04	5.7e-09	4.23	0.025
NCBP1	8.29	9.9e-05	6.12	0.001	5.65	0.0022	5.2	0.0052	7.91	2.7e-05	4.62	0.011	6.56	0.00038	8.85	3.8e-06	7.8	3.8e-05	5.87	0.0017	4.47	0.017	6.85	0.00021	6.42	0.00058	8.55	7.7e-06	8.45	9.2e-06	3.72	0.045
COPE	6.83	5.7e-08	6.09	4.9e-08	4.15	8.1e-05	2.93	0.0048	4	0.00012	4.25	6e-05	5.85	1.1e-07	5.89	9.5e-08	4.35	3.8e-05	6.23	3.2e-08	3.12	0.0031	4.94	3.5e-06	1.12	0.27	5.69	2.2e-07	3.66	0.00038	3.39	0.0013
RTF1	5.01	0.03	4.03	0.05	-1.42	0.49	-2.17	0.31	4.27	0.036	9.07	2.7e-05	4.53	0.026	8.93	2.6e-05	8.79	3.9e-05	10.48	2e-06	2.64	0.2	3.94	0.05	8.96	3e-05	8.56	5.7e-05	2.65	0.19	2.87	0.17
DDX23	6.57	0.0012	4.41	0.014	4.47	0.011	4.03	0.025	7.19	7.9e-05	4.83	0.0068	8.35	6.9e-06	8.94	2e-06	7.58	3.9e-05	3.83	0.032	1.91	0.28	8.16	9.6e-06	5.83	0.0013	8.52	5.1e-06	9.34	8.4e-07	2.08	0.24
RBM15B	8.88	0.00012	3.34	0.092	2.38	0.22	8.5	4.3e-05	4.16	0.034	4.36	0.027	9.08	1.1e-05	1.99	0.3	8.44	4e-05	6.89	0.00074	3.95	0.051	9.76	2.6e-06	10.46	8.4e-07	10.68	4.9e-07	4.32	0.027	9.43	8.9e-06
MACF1	2.78	0.053	2.56	0.046	2.38	0.061	2.77	0.033	0.52	0.7	2.34	0.068	4.95	0.00016	2.39	0.059	5.48	4e-05	5.78	1.9e-05	3.14	0.018	4.1	0.0014	1.12	0.39	3.28	0.011	0.91	0.48	2.63	0.044
NCBP3	10.52	4.5e-05	1.77	0.43	4.87	0.025	4.34	0.05	4.64	0.033	1.57	0.48	4.76	0.028	9.81	1.6e-05	9.35	4e-05	4.82	0.029	7.13	0.0018	10.07	9.8e-06	9.72	2.3e-05	10.17	9.6e-06	9.93	1.4e-05	2.85	0.2
AHCY	3.83	2.2e-06	4.23	1.4e-08	3.63	5.6e-07	4.65	1.1e-09	5.18	3.3e-11	4.79	5.3e-10	4.19	1.6e-08	4.42	4.1e-09	2.86	4.1e-05	4.05	4.9e-08	3.1	1.7e-05	4.2	1.4e-08	3.64	5.2e-07	3.43	1.6e-06	4.1	2.8e-08	2.88	5.3e-05
KRT80	2.98	0.00016	3.11	1.3e-05	3.31	4.2e-06	3.54	1.2e-06	1.1	0.1	2.89	4.6e-05	3.11	1.1e-05	2.55	0.00021	2.88	4.1e-05	4.09	4.8e-08	3.97	1.3e-07	1.85	0.0057	2.74	9.2e-05	3.67	4.6e-07	2.43	0.00041	3.28	6.7e-06
CNOT1	2.78	0.027	1.77	0.11	2.38	0.032	1.69	0.14	2.23	0.044	3.63	0.0015	2.4	0.03	7.89	5.9e-10	4.76	4.2e-05	1.98	0.08	7.67	2.3e-09	7.95	4.4e-10	7.1	1.2e-08	2.09	0.061	4.19	0.00024	7.85	1.2e-09
WDR3	2.78	0.025	2.14	0.051	3.28	0.0031	3.98	0.00047	5.48	2.3e-06	5.42	3.8e-06	5.87	6e-07	5.08	9.4e-06	4.67	4.2e-05	3.19	0.0044	2.99	0.0085	6.01	3.2e-07	1.12	0.31	6.13	2.4e-07	6.09	2.8e-07	4.45	0.00012
SH3GLB2	-1.04	0.52	2.72	0.056	2.07	0.14	5.59	0.00016	5.84	6.7e-05	1.82	0.2	3.5	0.013	5.89	5.6e-05	6.02	4.6e-05	1.98	0.17	3.5	0.017	5.94	4.9e-05	4.2	0.0036	6.84	5e-06	3.61	0.011	1.9	0.19
SLC4A2	10.31	2.1e-07	7.74	6.1e-06	9.49	9.3e-08	-0.19	0.91	9.71	4.1e-08	8.29	1.9e-06	9.11	1.9e-07	8.94	2.9e-07	6.84	4.6e-05	10.25	1.4e-08	3.19	0.054	6.15	0.00018	5.43	0.001	0.04	0.98	5.64	0.00056	-0.96	0.55
HP1BP3	2.89	0.0051	2.78	0.0026	4.09	1.8e-05	3.45	0.00025	3.3	0.00035	2.12	0.02	3.42	0.00022	3.19	0.00051	3.84	4.7e-05	2.07	0.024	2.79	0.0031	3.44	0.00019	4.47	3.6e-06	2.99	0.0011	3.11	0.00069	2.03	0.029
LSM14A	4.4	0.016	8.63	7.5e-07	8.21	2.1e-06	8.06	3.2e-06	8.54	7.4e-07	9.25	1.9e-07	5.61	0.0006	6.33	0.00012	6.82	4.8e-05	-1.55	0.35	11.87	3e-10	6.96	3e-05	5.8	0.00049	8.64	6.2e-07	7.62	7.3e-06	9.05	3.6e-07
NOP9	-0.25	0.89	6.23	0.00023	6.42	0.00014	1.69	0.32	7.24	2e-05	-0.46	0.79	7.23	2e-05	6.73	6.1e-05	6.89	5e-05	7.56	1.3e-05	3.81	0.024	2.73	0.087	6.76	7e-05	5.32	0.0013	1.67	0.3	4.71	0.0052
WBP11	5.71	0.0087	2.02	0.3	4.12	0.031	4.13	0.034	7.13	0.00027	3.28	0.087	10.07	8.9e-07	8.1	4.3e-05	8.09	5e-05	3.69	0.057	2.06	0.28	6.39	0.00092	5.08	0.0087	8.99	8.4e-06	7.28	0.0002	2.19	0.25
ZC3H4	6.72	0.00054	5.91	0.00063	7.52	2e-05	9.09	6.2e-07	8.39	2.3e-06	10.88	8.3e-09	7.25	3e-05	6.06	0.00037	7.07	5.1e-05	8.3	3.7e-06	2.16	0.2	9.68	1e-07	8.66	1.5e-06	10.34	2.5e-08	7.79	9.5e-06	1.89	0.26
NMD3	4.45	0.049	4.81	0.017	5.71	0.0047	4.48	0.028	2.27	0.26	4.2	0.036	8.38	5.1e-05	3.95	0.046	8.45	5.1e-05	3.41	0.093	3.8	0.064	3.31	0.092	4.65	0.021	5.04	0.012	7.31	0.00034	2.61	0.2
RPS20	2.72	0.0017	2.84	0.00028	3.44	1.6e-05	3.78	3.1e-06	2.78	0.0003	3.14	7e-05	2.49	0.0011	3.03	9.4e-05	3.18	5.2e-05	3.69	5e-06	2.72	0.00062	3.57	6.2e-06	3.57	7.7e-06	2.74	0.00038	3.82	1.9e-06	2.18	0.0052
TRIM25	0.63	0.086	0.53	0.1	0.7	0.031	-0.32	0.34	0.4	0.22	1.32	0.0001	0.2	0.54	1.07	0.0011	1.37	5.2e-05	0.13	0.69	2.28	1.3e-09	0.94	0.0038	1.01	0.0023	1.43	2.6e-05	1.7	1e-06	2.14	7.8e-09
MRPL28	4.34	0.045	4.51	0.02	8.48	2.6e-05	5.47	0.0055	6.28	0.0012	8.35	3.6e-05	4.07	0.032	3.92	0.039	8.08	5.2e-05	5.27	0.0071	6.33	0.0016	6.7	0.00055	6.32	0.0013	8.82	1.2e-05	4.53	0.018	6.51	0.0012
NFS1	2.78	0.12	3.77	0.019	4.51	0.0051	1.69	0.31	4.85	0.0026	-0.57	0.73	2.4	0.13	9.75	3.2e-08	6.72	5.4e-05	9.3	1.2e-07	10.4	1.1e-08	1.3	0.41	3.82	0.018	8.97	2.3e-07	8.42	9.2e-07	9.47	1.1e-07
DNAJA2	4.76	0.0086	8.02	2.6e-06	6.48	9.2e-05	3.27	0.043	7.88	2.9e-06	2.79	0.08	9.51	5.3e-08	8.84	2.9e-07	6.67	5.7e-05	7.67	6.3e-06	5.04	0.0024	8.54	5.3e-07	7.06	2.4e-05	7.77	4e-06	7.75	4.2e-06	6.7	7.5e-05
ORC3	2.91	0.00067	1.77	0.018	2.38	0.0016	4.1	4e-07	4.81	6.1e-09	4.33	1.2e-07	4.65	1.5e-08	2.49	0.00085	3.1	5.7e-05	3.53	7.6e-06	2.67	0.00059	3.37	1.3e-05	1.95	0.0092	2.23	0.0029	2.65	0.00044	3.14	6.6e-05
UBA1	4.4	0.00018	3.73	0.00033	5.34	9e-07	6.1	4.7e-08	3.62	0.00041	4.75	9.3e-06	2.73	0.0065	4.44	2.1e-05	4.2	6e-05	5.98	7.4e-08	2.32	0.026	3.74	0.00026	3.29	0.0014	4.36	3.2e-05	5.04	2.4e-06	2.86	0.0059
RPL35	1.48	0.1	3.26	9.9e-05	1.67	0.036	1.74	0.033	3.03	0.00022	2.14	0.0083	2.07	0.0097	2.36	0.0034	3.35	6e-05	3.28	0.0001	2.05	0.014	2.39	0.0028	2.02	0.013	1.94	0.016	2.5	0.002	2.3	0.0055
MCM7	7.41	1.2e-05	4.56	0.0017	3.2	0.024	3.18	0.028	4.51	0.0016	5.15	0.00043	6.06	3.7e-05	6.04	3.8e-05	5.91	6.1e-05	3.21	0.026	5.75	0.00013	5.25	0.00027	3.66	0.011	4.75	0.001	6.08	3.6e-05	3.7	0.011
ZC3HAV1	7.56	0.0019	5.11	0.017	9.47	2.2e-05	6.58	0.0026	3.22	0.13	8.19	0.00019	7.13	0.00087	4.75	0.023	8.79	6.6e-05	7.08	0.0012	9.02	6.5e-05	6.79	0.0014	8.98	5e-05	4.99	0.019	3.52	0.092	7.85	0.00041
ATP6V1C1	8.3	1.1e-05	8.11	1.7e-06	2.38	0.13	8.29	1.2e-06	8.27	9e-07	9.2	1.3e-07	4.7	0.003	9.38	5.9e-08	6.55	6.6e-05	4.41	0.0062	4.77	0.0036	9.51	3.8e-08	9.84	2.1e-08	5.33	0.0009	0.28	0.87	8.44	1.1e-06
MIA3	2.77	0.067	5.33	0.00014	6.89	2e-06	2.74	0.045	1.48	0.27	4.39	0.0015	4.75	0.00053	5.82	3e-05	5.59	6.6e-05	3.94	0.0043	2.26	0.1	5.03	0.00024	7.94	8.2e-08	4.46	0.0011	1.95	0.14	2.18	0.11
LMAN1	4.12	0.083	3.86	0.069	4.36	0.038	2.15	0.33	2.19	0.3	4.75	0.025	6.52	0.0022	3.3	0.11	8.77	6.7e-05	2.55	0.24	6.23	0.0046	8.75	5.8e-05	2.88	0.18	4.33	0.041	4.33	0.039	11.66	5.6e-07
RTN4	5.24	0.032	1.77	0.42	5.01	0.02	1.69	0.45	4.83	0.025	4.9	0.024	12.12	2.2e-07	11.12	1.4e-06	8.94	6.8e-05	10.43	6e-06	11.08	2.8e-06	6.92	0.0014	6.21	0.0046	5.44	0.012	3.09	0.15	10.56	6e-06
RPL7A	1.41	0.044	1.16	0.061	2.19	0.00053	1.4	0.026	2.21	0.00043	2.43	0.00016	1.87	0.0026	1.98	0.0014	2.56	6.9e-05	0.81	0.2	1.77	0.0059	2.72	2.1e-05	2.57	6.4e-05	2.17	0.00058	1.51	0.014	1.62	0.011
FLAD1	6.14	9.7e-05	5.87	3.1e-05	3.33	0.013	2.94	0.031	-0.18	0.9	1.45	0.29	3.24	0.015	4.87	0.00035	5.55	6.9e-05	5.61	6.8e-05	2.78	0.044	2.88	0.029	2.28	0.089	2.89	0.031	2.65	0.046	1.98	0.15
ESD	2.77	0.17	6.27	0.00064	7.34	7.9e-05	3.53	0.051	4.57	0.011	6.51	0.00041	5.38	0.0027	6.34	0.00045	7.36	7.1e-05	3.08	0.088	6.38	0.00066	9.67	4.2e-07	5.14	0.0046	3.51	0.049	3.34	0.058	3.93	0.031
SBDS	3.85	0.035	7.98	3.9e-06	5.45	0.00098	7.99	4.1e-06	9.67	5.2e-08	3.05	0.06	4.77	0.0033	8	3e-06	6.66	7.5e-05	5.33	0.0014	5.33	0.0016	7.74	5.2e-06	9.22	1.8e-07	5.9	0.00036	5.21	0.0014	8.8	7.6e-07
PATL1	4.97	0.0063	5.08	0.0019	8.07	2.5e-06	5.21	0.0016	3.23	0.043	4.6	0.0045	6.14	0.00018	3.83	0.016	6.58	7.6e-05	6.45	0.00012	10.14	2.1e-08	10.17	1e-08	6.02	0.00027	3.17	0.048	4.55	0.0045	6.7	7.9e-05
ATP5F1D	2.11	0.31	2.78	0.13	3.32	0.066	4.6	0.014	8.7	5.8e-06	1.88	0.31	4.57	0.012	6.6	0.00036	7.5	7.6e-05	7.12	0.00019	6.73	0.00046	6.07	0.00094	2.8	0.13	3.68	0.044	8.55	8.3e-06	2.62	0.16
SNRPA1	9.56	1.8e-05	5.61	0.0033	5.34	0.0047	3.71	0.051	7.61	8.2e-05	4.93	0.009	9.53	1.7e-06	10.87	1e-07	7.69	7.7e-05	6.17	0.0014	3.77	0.05	8.49	1.3e-05	7.19	0.00021	10.97	9e-08	7.12	0.00021	6.43	0.001
MAPK14	5.6	7.8e-07	5.72	2.9e-08	3.24	0.00066	4.74	2.2e-06	3.02	0.0013	4.2	2e-05	5.71	2.6e-08	1.99	0.031	3.82	7.7e-05	1.98	0.035	3.12	0.0014	5.61	3.7e-08	1.76	0.059	2.99	0.0015	5.38	1.1e-07	3.33	0.00062
CFB	3.12	0.00039	5.5	2.5e-10	5.36	6.2e-10	1.69	0.028	4.84	9e-09	4.9	8.5e-09	3.54	8e-06	2.96	0.00013	3.1	7.7e-05	1.98	0.01	2.64	0.00086	1.88	0.012	1.12	0.14	4.06	6e-07	4.8	1.1e-08	2.87	0.0003
RPL13	2.6	0.005	4.23	1.3e-06	4.4	5.8e-07	3.54	3.6e-05	3.69	1.4e-05	3.19	0.00016	3.98	3.5e-06	3.44	4.1e-05	3.33	7.9e-05	3.15	0.0002	2.64	0.0018	4.51	2.6e-07	4.14	1.9e-06	2.88	0.00052	4.07	2.4e-06	1.78	0.032
UBE2M	5.04	0.023	6.47	0.0013	9.89	2.6e-06	8.08	8.8e-05	5.07	0.01	4.15	0.035	5.11	0.0091	7.73	0.00012	8.04	8e-05	5.44	0.0066	7.11	0.00057	5.21	0.0075	5	0.012	7.15	0.00037	5.65	0.0041	3.45	0.085
RDX	11.36	4.8e-07	9.13	3.5e-06	6.28	0.00085	8.67	9.8e-06	11.36	2.4e-08	7.31	0.00014	4.75	0.0097	12.21	3.7e-09	7.53	8.2e-05	8.44	1.6e-05	3.59	0.058	12.74	1e-09	7.83	4.8e-05	9.25	2.4e-06	9.54	1.2e-06	3.5	0.062
YAP1	5.2	2.3e-05	4.04	0.00017	3.17	0.0025	3.16	0.003	4.57	2.2e-05	2.93	0.0051	6.11	6.8e-08	4.85	7.8e-06	4.22	8.3e-05	6.14	7.5e-08	5.13	5.4e-06	5.39	9.5e-07	2.26	0.029	2.09	0.043	4.78	1e-05	5.87	2.8e-07
PCF11	9.29	2.5e-09	7.45	3.4e-08	7.79	1.2e-08	7.66	1.9e-08	8.64	5.1e-10	7.27	7.4e-08	9.02	1.4e-10	7.47	2.8e-08	4.97	8.6e-05	8.91	2.8e-10	2.71	0.031	6.63	3.9e-07	9.69	1.6e-11	7.38	4e-08	8.81	2.9e-10	1.04	0.39
AIP	10.03	2e-08	4.94	0.00075	5.73	0.00011	8.25	1.5e-07	10.7	9.1e-11	2.7	0.059	8.6	4.2e-08	7.76	4.4e-07	5.81	8.6e-05	5.82	0.0001	8.97	2.4e-08	8.85	1.8e-08	8.76	3e-08	8.19	1.4e-07	7.46	1e-06	4.28	0.0037
EIF5A	2.98	0.02	2.37	0.037	2.99	0.0087	4.32	0.00026	3.04	0.0077	6.36	3.1e-07	3.73	0.0011	4.53	9.9e-05	4.61	9.2e-05	3.52	0.0025	4.15	0.00051	3.91	0.00066	3.43	0.0031	5.61	3.3e-06	3.85	0.00081	4.51	0.00017
DLG5	4.62	0.01	3.45	0.03	4.19	0.0081	1.69	0.3	8.09	1.5e-06	1.75	0.27	4.6	0.0037	7.62	4.7e-06	6.4	9.3e-05	3.73	0.02	8.12	2.7e-06	9.85	1.6e-08	9.21	1e-07	8.9	2.1e-07	2.65	0.089	7.63	7.4e-06
ADSS2	5.07	0.0003	3.73	0.0025	4.77	0.00014	4.76	0.00016	4.7	0.00014	2.33	0.054	4.95	6.7e-05	1.05	0.38	4.89	9.3e-05	5.5	1.7e-05	3.09	0.013	4.79	0.0001	3.59	0.0035	4.45	0.00032	5.49	1.4e-05	2.87	0.02
RPL17	4.68	6.8e-05	4.33	3.6e-05	5.07	2.2e-06	8.03	1.1e-11	5.07	1.7e-06	5.07	2.4e-06	4.46	1.8e-05	3.8	0.00019	4.04	9.4e-05	4.66	1.1e-05	2.93	0.0047	4.37	2.4e-05	4.05	9.4e-05	3.71	0.00028	3.55	0.00046	2.51	0.014
NOM1	2.78	0.032	1.77	0.13	2.38	0.038	-1.1	0.36	5.65	3.3e-06	-0.66	0.57	2.4	0.035	1.99	0.079	4.65	9.5e-05	5.59	5.4e-06	2.09	0.075	6.37	2.6e-07	1.99	0.083	5.16	1.8e-05	2.65	0.021	4.54	0.00018
FAU	1.26	0.095	2.78	7.8e-05	2.9	4.1e-05	1.46	0.033	1.82	0.0072	4.32	1.1e-08	2.33	0.00065	1.43	0.032	2.72	9.6e-05	1.14	0.095	1.26	0.068	3.15	7.6e-06	3.09	1.3e-05	2.51	0.00027	2.68	0.00011	0.95	0.16
SF3B4	8.02	0.00085	7.47	0.0005	8.67	6.4e-05	5.53	0.0093	5.86	0.0051	3.85	0.064	5.1	0.014	4.91	0.017	8.4	9.9e-05	5.48	0.0096	6.79	0.0018	8.65	5.4e-05	7.01	0.001	5.84	0.0053	6.37	0.0023	4.79	0.025
FARP1	1.66	0.4	4.52	0.0098	8.12	9e-06	7.76	2.1e-05	4.29	0.013	-0.43	0.81	2.4	0.16	1.99	0.24	6.96	9.9e-05	8.01	1.2e-05	6.1	0.00075	8.69	1.9e-06	9.33	5.8e-07	2.09	0.23	8.21	6.3e-06	6.49	0.00034
MOV10	1.85	0.02	1.7	0.017	0.26	0.72	1.8	0.012	1.62	0.021	1.24	0.078	1.39	0.045	2.39	0.00073	2.83	0.0001	0.97	0.17	3.62	2.6e-06	1.27	0.065	3.41	4.9e-06	1.88	0.0077	1.09	0.12	2.92	8.6e-05
ZFYVE9	7.76	6.7e-06	4.05	0.0056	4.86	0.00094	4.06	0.006	8.05	2.3e-07	5.18	0.00047	8.66	4.3e-08	6.92	4.9e-06	5.78	0.0001	3.48	0.017	3.14	0.034	6.91	4.8e-06	4.62	0.0017	8.27	1.3e-07	5.46	0.00021	3.36	0.023
PSME2	6.48	4.6e-06	1.77	0.13	5.88	3e-06	4.76	0.00011	5.76	3.6e-06	6.34	7.1e-07	5.46	9.6e-06	5.81	3.1e-06	4.73	0.0001	3.62	0.0027	1.56	0.19	2.6	0.025	4.24	0.00047	2.09	0.076	3.42	0.0037	3.53	0.0037
AP1B1	7.19	2.7e-06	5.19	8.8e-05	4.55	0.00047	3.29	0.011	2.75	0.03	4.13	0.0015	7.34	1.1e-07	5.02	0.00011	5.1	0.00011	4.44	0.00074	4.31	0.0012	7.33	1e-07	4.35	0.00086	7.56	6e-08	3.84	0.0026	4.5	0.0007
ARHGEF2	2.78	0.085	1.77	0.22	0.45	0.76	4.39	0.0031	0.54	0.72	5.95	8e-05	4.71	0.0012	4.21	0.0035	5.78	0.00011	0.34	0.82	4.87	0.0013	6.73	8e-06	3.76	0.0098	5.33	0.0003	2.38	0.095	6.4	3.3e-05
CDC5L	7.43	1.8e-06	3.16	0.015	2.76	0.031	5.26	9.5e-05	5.47	3.9e-05	4.37	0.00091	5.29	6.6e-05	7.45	1e-07	5.15	0.00011	3.34	0.011	3.19	0.017	5.58	2.7e-05	6.19	5.7e-06	3.94	0.0024	3.61	0.005	3.9	0.0033
BYSL	4.37	0.0093	3.76	0.012	5.58	0.00026	1.69	0.27	7.71	1e-06	7.7	1.5e-06	7.87	7.1e-07	7.12	5e-06	5.94	0.00011	1.88	0.21	3.14	0.039	8.74	6.2e-08	8.9	5.2e-08	4.75	0.0015	7.62	1.4e-06	10.57	8.2e-10
PARP9	9.94	0.0029	-1.04	0.73	0.93	0.75	1.74	0.57	2.23	0.45	2.64	0.37	4.58	0.11	5.19	0.071	11.68	0.00011	2.11	0.48	-5.4	0.07	11.71	9e-05	8.94	0.0027	8.34	0.0045	2.65	0.36	-3.74	0.2
HDLBP	3.04	0.004	4.61	3.1e-06	4.05	3e-05	3.22	0.00077	2.19	0.017	2.87	0.0023	3.19	0.00065	4.23	1.2e-05	3.67	0.00012	2.8	0.0031	2.21	0.02	4.1	1.9e-05	2.86	0.0024	3.18	0.00073	3.03	0.0012	2	0.034
NELFB	7.62	0.0011	3	0.14	6.09	0.003	4.29	0.037	4.93	0.015	3.29	0.1	7.03	0.00063	7.63	0.00022	8.07	0.00012	4.46	0.03	6.85	0.0013	8.43	5.4e-05	5.35	0.009	6.09	0.0029	3.65	0.068	6.49	0.002
RACK1	2.91	5.7e-05	3.62	7.9e-08	3.53	1.6e-07	3.54	1.6e-07	3.9	1e-08	2.2	0.00049	2.43	0.00011	2.53	6.3e-05	2.44	0.00012	3.86	1.8e-08	3.99	1.1e-08	3.39	2.9e-07	3.15	1.6e-06	2.25	0.00034	2.45	0.0001	3.67	8.4e-08
IRF2BP2	6.04	0.0012	10.16	1.6e-08	3.69	0.022	3.28	0.045	8	2.8e-06	7.68	8e-06	5.85	0.00037	10.7	3.6e-09	6.41	0.00012	1.13	0.5	6.04	0.00038	8.37	1e-06	8.01	3.2e-06	4.12	0.011	4.26	0.0082	4.25	0.01
EIF4E	7.7	0.0087	1.93	0.47	11.28	3.2e-05	11.09	4.5e-05	11.3	2.6e-05	8.18	0.0019	5.53	0.031	7.54	0.0035	10.26	0.00012	10.12	0.00018	11.75	2.3e-05	9.47	0.0003	10.28	0.00013	7.99	0.0022	8.19	0.0016	5.64	0.033
OGT	6.67	0.00039	5.19	0.0017	4.93	0.0026	8.01	3.7e-06	6.42	0.00011	6.3	0.00018	6.85	4.2e-05	7.52	9e-06	6.41	0.00013	3.29	0.044	5.48	0.0012	5.64	0.00054	5.66	0.00066	6.23	0.00018	7.14	2.2e-05	5.01	0.0028
ABHD14B	7.29	0.0019	4.92	0.017	2.8	0.17	10.79	1.1e-06	-1.39	0.5	6.52	0.0018	6.78	0.001	5.56	0.0063	8.1	0.00013	4.03	0.051	1.36	0.5	2.54	0.2	8.77	4.1e-05	7.31	0.00046	7.38	0.00039	2.87	0.17
SRSF11	9.58	4.1e-08	7.88	2.4e-07	7.95	2.1e-07	5.82	7.3e-05	10.74	4.2e-11	4.59	0.0013	8.22	7.6e-08	5.73	6.6e-05	5.54	0.00013	4.56	0.0016	2.3	0.11	7.83	2.1e-07	5.82	6.5e-05	7.94	1.7e-07	10.21	2.1e-10	1.75	0.21
APOE	4.53	9.3e-07	4.23	3e-07	4	1e-06	4.06	8.2e-07	3.02	0.00011	3.36	2.7e-05	4.85	9e-09	3.39	1.8e-05	3	0.00013	3.05	0.00012	1.02	0.18	3.1	7e-05	3	0.00014	3.15	6.1e-05	4.2	3e-07	0.63	0.41
RPL7	1.27	0.18	2.25	0.0075	2.88	0.00071	2.52	0.0033	2.6	0.0019	2.01	0.016	2.44	0.0034	3.2	0.00016	3.29	0.00013	3.43	8.4e-05	2.33	0.0068	3.63	2.4e-05	4	5.7e-06	2.34	0.0052	2.74	0.0011	1.96	0.021
NSUN2	5.14	7.4e-05	2.69	0.016	2.84	0.01	2.71	0.016	0.99	0.37	2.04	0.065	1.6	0.14	1.75	0.11	4.35	0.00014	3.52	0.0019	7.3	6.5e-09	6.53	5.7e-08	4.91	2.2e-05	4.93	1.9e-05	3.64	0.0011	4.52	0.00011
CAPZA2	9.75	3.6e-05	2.22	0.27	6.26	0.002	6.68	0.0012	4.83	0.015	6.49	0.0015	9.26	9.4e-06	7.76	0.00014	7.85	0.00014	9.39	9.6e-06	9.23	1.8e-05	10.45	8.6e-07	8.78	2.7e-05	10.52	8.6e-07	8.41	4.7e-05	2.31	0.25
UTP14A	9.17	0.00038	7.82	0.00062	4.95	0.025	5.72	0.012	7.8	0.00054	7.12	0.0017	10.15	1.2e-05	10.18	1.1e-05	8.72	0.00014	9.15	8.4e-05	2.96	0.19	6.53	0.0032	-3.01	0.18	10.7	5e-06	8.35	0.00023	3.62	0.11
DDX47	6.21	0.00043	6.63	3.2e-05	6.37	6e-05	5.33	0.00071	6.52	3.5e-05	4.31	0.0051	6.61	2.7e-05	5.69	0.00023	5.96	0.00015	3.63	0.019	2.55	0.1	7.03	9.2e-06	3.44	0.024	6.9	1.5e-05	1.82	0.22	4.31	0.0059
SF3B5	6.75	0.0073	2.63	0.24	9.15	7.3e-05	4.91	0.029	1.61	0.47	8.72	0.00015	10.18	1.1e-05	11.4	1.4e-06	8.68	0.00015	5.14	0.022	4.98	0.029	8.15	0.00028	9.72	2.8e-05	4.71	0.034	10.75	4.3e-06	9.46	5.9e-05
KLF16	8.68	0.00015	10.47	7.5e-07	2.38	0.22	-0.19	0.92	7.49	0.00018	9.37	7e-06	-1.16	0.55	6.54	0.00089	7.66	0.00015	-0.47	0.82	8.65	3.5e-05	3.47	0.071	9.9	2.2e-06	2.09	0.29	8.32	4e-05	8.72	3e-05
XRCC6	5.46	7.5e-06	5.05	3.4e-06	4.71	1.2e-05	4.39	4.3e-05	5.67	2.5e-07	4.79	9.7e-06	5.86	1.2e-07	5.77	1.8e-07	3.98	0.00015	4.04	0.00015	1.96	0.06	5.55	3.8e-07	3.64	0.00051	5.42	7e-07	6.12	4.3e-08	1.52	0.14
SAFB	7.71	1.8e-05	6.69	2.6e-05	9.95	5.1e-09	7.89	1.3e-06	8.11	5.6e-07	7.37	5.1e-06	9.11	4.2e-08	8.46	2.4e-07	5.91	0.00016	5.74	0.00027	8.63	2.7e-07	10.2	2e-09	7.31	5.2e-06	10.35	1.5e-09	6.8	1.7e-05	8.92	1.2e-07
GAK	11.07	0.00045	7.67	0.0054	8.81	0.0015	7.63	0.0062	9.59	0.00052	8.03	0.0036	8.09	0.0031	12.22	1.6e-05	10.63	0.00016	5.84	0.033	11.57	6.5e-05	12.17	1.6e-05	8.61	0.002	11.64	3.9e-05	11.03	8.1e-05	4.91	0.077
APC	-0.42	0.85	3.86	0.045	6.94	0.00044	4.9	0.013	7.84	7.7e-05	1.67	0.39	7.87	7.1e-05	5.27	0.006	7.51	0.00016	4.72	0.016	7.98	9.3e-05	9.84	1.4e-06	6.41	0.0012	6.92	0.00043	4.9	0.011	-1.34	0.48
NUDC	4.95	0.051	7.68	0.00094	4.69	0.037	1.72	0.46	3.1	0.17	1.67	0.47	6.67	0.0032	8.83	0.00013	8.82	0.00016	2.6	0.26	8.7	0.00027	8.5	0.00022	7.89	0.00069	4.78	0.034	1.46	0.52	7.38	0.0017
CDK12	2.31	0.25	7.77	2.8e-05	7.6	3.9e-05	7.19	0.0001	2.63	0.13	-1.6	0.37	6.21	0.00053	8.34	6.8e-06	6.88	0.00016	9.97	2.5e-07	5.15	0.0049	9.72	3e-07	11.19	1.3e-08	2.69	0.13	7.91	1.8e-05	4.03	0.026
CDK9	3.45	0.14	5.1	0.015	9.37	1.9e-05	5.71	0.0074	6.02	0.004	3.38	0.1	5.68	0.0062	9.31	1.7e-05	8.11	0.00016	1.98	0.35	5.79	0.0073	6.46	0.0019	5.57	0.0081	5.04	0.016	2.66	0.2	3.05	0.15
ZNF703	8.81	0.00091	4.35	0.06	6.36	0.006	5.56	0.018	13.31	1.1e-07	3.29	0.15	10.47	1.3e-05	10.08	2.4e-05	8.97	0.00016	-0.27	0.91	7.77	0.0013	1.3	0.57	-1.6	0.5	8.95	0.00016	9.09	0.00012	7.47	0.0018
FAM98B	7.38	0.00086	7.79	9.7e-05	9.78	2e-06	7.45	0.00019	8.18	3.8e-05	3.87	0.044	8.65	1.5e-05	8.86	1e-05	7.46	0.00017	6.03	0.0022	1.9	0.32	8.27	3e-05	8.89	1.1e-05	9.85	1.5e-06	5.83	0.0025	1.34	0.48
KPNA4	6.74	1.1e-05	5.82	1.7e-05	6.1	7.4e-06	4.6	0.00054	6.26	3.7e-06	5.16	0.00011	6.49	1.9e-06	5.48	3.6e-05	4.99	0.00017	1.51	0.25	3.58	0.0072	5.95	8.7e-06	2.85	0.027	1.85	0.15	2.44	0.054	4.51	0.00076
RNPS1	3.14	0.011	1.5	0.17	2.78	0.01	0.78	0.49	2.56	0.018	2.96	0.0069	1.91	0.075	3.96	0.00033	4.22	0.00017	2.36	0.032	7.61	1.3e-09	4.55	4.9e-05	4.6	5.1e-05	3.91	0.00043	3.8	0.00057	3.76	0.00091
GAN	3.53	0.046	1.38	0.39	2.15	0.17	3.81	0.017	5.98	0.0002	1.62	0.31	5.84	0.00028	5.88	0.00024	6.1	0.00017	3.45	0.03	1.51	0.34	2.46	0.11	0.96	0.55	2.09	0.18	3.44	0.028	1.28	0.41
ZBTB9	6.85	7.5e-05	5.84	0.00014	1.51	0.3	5.3	0.00051	7.59	1.3e-06	6.81	1.3e-05	9.63	4.9e-09	6.69	1.3e-05	5.7	0.00018	8.36	2.1e-07	6.67	2.5e-05	8.94	3.1e-08	9.8	3.6e-09	9.49	8e-09	6.53	2.1e-05	10.42	1e-09
ZCCHC17	7.67	2.7e-05	6.83	2.5e-05	7.52	4.7e-06	5.34	0.00083	8.63	2.3e-07	7.8	2.5e-06	9.09	7.1e-08	7.63	2.9e-06	5.97	0.00018	6.44	6.9e-05	1.93	0.22	8.89	1e-07	7.63	3.4e-06	8.65	2.3e-07	8.37	4.8e-07	1.96	0.21
FASN	1.79	0.00051	2.51	2.2e-07	2.31	1.4e-06	2.45	4.3e-07	2.65	5.4e-08	2.39	7.6e-07	2.24	2.1e-06	2.76	2.1e-08	1.72	0.00018	2.47	3.6e-07	2.16	7.8e-06	2.11	5.9e-06	2.08	9.5e-06	1.75	0.00013	3.07	1.2e-09	1.58	0.00069
WASL	3.89	0.00074	2.67	0.0084	5.1	2e-06	2.64	0.0096	2.23	0.025	6.82	2e-09	5.68	1.6e-07	5.92	6e-08	3.86	0.00018	3.46	0.00082	3.52	0.00076	5.51	2.9e-07	2.43	0.016	3.22	0.0014	3.77	0.00022	3.58	0.00061
ALDH6A1	7.47	0.059	8.27	0.02	6.53	0.061	10.31	0.0044	13.97	0.00012	9.67	0.0066	16.24	1.1e-05	17.93	1.8e-06	13.64	0.00018	9.42	0.0087	1.88	0.59	14.88	4.2e-05	10.99	0.0023	13.08	0.00029	15.85	1.7e-05	1.75	0.62
ILKAP	9.46	1.8e-05	5.58	0.0032	7.19	0.00018	9.09	4.8e-06	7.88	4.2e-05	6.54	0.00063	5.63	0.0026	9.62	1.3e-06	7.19	0.00018	7.28	0.00018	3.9	0.041	7.98	3.2e-05	7.53	9.7e-05	9.03	4.4e-06	9.74	1e-06	6.98	0.00034
CMPK1	7.21	1.9e-05	7.98	2.5e-07	6.8	6.4e-06	5	0.00066	4.77	0.00091	1.25	0.38	6.31	1.9e-05	7.03	2.8e-06	5.47	0.00018	7.24	2.2e-06	3.16	0.031	8.03	1.6e-07	4.28	0.0031	7.35	1.2e-06	5.04	0.00047	6.32	3e-05
PYGB	6.28	0.00052	2.92	0.062	3.93	0.012	3.83	0.016	6.52	5.3e-05	4.43	0.0051	4.85	0.002	4.04	0.0093	6.02	0.00018	6.01	0.00022	3.32	0.039	4.81	0.0021	1.66	0.29	4.47	0.0045	7.46	5.8e-06	1.78	0.26
TASOR	8.56	0.00022	6.25	0.0021	4.41	0.026	4.25	0.035	5.84	0.0036	5.62	0.0052	6.74	0.00081	5.76	0.0038	7.68	0.00018	7.68	0.00022	4.53	0.028	2.93	0.13	4.39	0.028	8.63	3.2e-05	8.14	7.3e-05	5.58	0.0065
POLR2C	9.13	6.6e-05	9.91	2e-06	3.53	0.066	2.9	0.14	6.71	0.00066	5.87	0.0029	8.54	2.3e-05	5.61	0.0038	7.48	0.00019	5.29	0.0075	2.34	0.23	10.08	1e-06	6.13	0.002	9.21	6.8e-06	8.73	1.7e-05	5.43	0.0067
DKC1	5.67	0.0069	6.26	0.00096	4.98	0.0072	6.42	0.00079	3.62	0.049	5.54	0.0031	7.09	0.00018	8.29	1.6e-05	7.12	0.00019	4.9	0.0092	2.34	0.21	5.47	0.003	4.83	0.0096	7.62	6.9e-05	5.63	0.0024	3.24	0.085
HBB	0.68	0.37	-1.51	0.025	-0.85	0.2	-1.13	0.097	-0.72	0.28	0.1	0.88	-1.65	0.013	-1.49	0.025	-2.58	0.00019	0.64	0.36	1.07	0.12	-2.78	5.6e-05	-2.96	2.6e-05	-2.13	0.0017	-1.13	0.088	1.47	0.032
RPS13	-0.55	0.55	0.79	0.33	1.21	0.13	2	0.015	-0.33	0.69	0.14	0.86	-0.82	0.3	1.12	0.16	3.09	0.00019	2.52	0.0023	3.02	0.00035	2	0.012	3.2	0.00012	0.61	0.45	0.47	0.56	2.95	0.00046
PDIA3	2.97	0.17	4.68	0.015	7.25	0.00022	5.59	0.0042	10.37	3.9e-07	7.24	0.00023	7.81	6.6e-05	9.34	3.2e-06	7.31	0.00019	9.06	7.5e-06	3.44	0.076	7.91	5.2e-05	8.08	4.6e-05	3.52	0.064	8.8	1e-05	2.65	0.17
AP2M1	5.12	0.00011	3.71	0.0014	3.56	0.002	2.42	0.035	3.71	0.0012	5.05	2.4e-05	4.12	0.00035	3.15	0.0053	4.35	0.00019	5.77	2.2e-06	5.9	2e-06	4.7	5.5e-05	4.02	0.00056	3.48	0.0023	2.86	0.011	5.57	5.3e-06
PGPEP1	4.64	0.00091	4.01	0.0013	0.95	0.43	4.36	0.00053	3	0.014	4.47	0.00036	6.6	4.2e-07	6.92	1.5e-07	4.66	0.00019	1.98	0.11	2.64	0.035	5.69	7.4e-06	1.12	0.36	6.25	1.4e-06	4.81	0.00011	3.92	0.0018
ETFB	1	0.7	-4.88	0.032	-0.15	0.95	3.32	0.15	-5.78	0.011	3.63	0.11	0.74	0.74	4.53	0.043	8.7	0.00019	2.67	0.25	1.96	0.38	6.36	0.0047	7.48	0.0013	0.37	0.88	0.62	0.8	6.09	0.009
PTPN23	7.2	7.9e-07	2.3	0.055	6.32	9.6e-07	5.09	5.2e-05	4.42	0.00029	5.04	5.9e-05	7.97	3e-09	6.64	2.8e-07	4.59	0.0002	5.59	1.1e-05	4.41	0.00046	6.02	1.9e-06	4.93	7.5e-05	6.57	3.6e-07	7.55	1.3e-08	2.46	0.044
CSDE1	3.8	0.03	1.31	0.41	5.65	0.0004	4.37	0.006	6.89	2e-05	4.57	0.0037	5.26	0.00081	6.49	5e-05	5.96	0.0002	4.37	0.0059	9.1	1.4e-07	5.25	0.00078	6.24	0.00011	5.53	0.00048	6.74	2.9e-05	6.58	6.7e-05
RPS9	2.33	0.0091	2.98	0.00025	3.01	0.00021	3.28	7e-05	3.02	0.00017	3.27	7e-05	2.44	0.002	2.99	0.00018	3.01	0.0002	2.77	0.00066	2.59	0.0016	3.35	3.5e-05	3.59	1.4e-05	2.43	0.0022	3.38	3.5e-05	2.26	0.0053
KIF3A	3.45	0.0052	1.77	0.1	2.83	0.0091	3.61	0.0013	2.42	0.025	2.47	0.023	4.87	1.6e-05	2.73	0.011	4.15	0.0002	-0.57	0.61	2.74	0.015	1.99	0.061	3.38	0.0022	3.82	0.00054	2.93	0.0067	2.87	0.0099
CD2BP2	7.56	0.00029	1.69	0.36	4.77	0.0081	7.2	0.00013	8.12	1.5e-05	7.37	8.4e-05	9.98	2.6e-07	6.02	0.00087	6.87	0.0002	2.14	0.24	7.02	0.00021	6.25	0.00056	9.58	7.6e-07	7.24	9.3e-05	7	0.00014	0.95	0.59
AKAP9	4.49	0.0024	4.82	0.00032	5.3	8.3e-05	3.65	0.006	5.54	3.6e-05	4.67	0.00046	5.12	0.00011	6.63	1.5e-06	4.95	0.00021	3.52	0.0077	2.43	0.066	7.06	3.7e-07	6.11	8e-06	7.48	1.2e-07	5.98	1e-05	2.56	0.052
CUL4B	2.78	0.12	3.2	0.047	4.61	0.0044	5.53	0.00086	5.5	0.00072	6.42	0.00012	3.8	0.017	4.85	0.0026	6.12	0.00021	1.06	0.52	1.08	0.5	4.95	0.002	5.61	0.00068	3.41	0.034	5.43	0.00082	3.37	0.04
UTP18	4.13	0.0049	8.23	1.1e-08	6.05	9.2e-06	4.28	0.0013	7.15	2.7e-07	6.04	1e-05	6.98	4.7e-07	6.9	6.2e-07	4.91	0.00022	3.6	0.0062	0.08	0.95	5.88	1.2e-05	1.12	0.39	6.82	7.9e-07	6.97	5e-07	6.43	4.1e-06
KRT14	2.6	0.0087	1.11	0.21	1.17	0.18	1.57	0.077	1.48	0.088	1.16	0.18	1.47	0.088	2.12	0.014	3.31	0.00022	3	0.00089	2.75	0.0024	2.6	0.0028	1.65	0.058	4.24	4.2e-06	2.47	0.0047	3.46	0.00017
FLNB	2.77	2e-06	3.78	2.4e-11	2.74	2e-07	2.23	1.3e-05	3.21	2.9e-09	2.97	3.1e-08	2.54	8e-07	3.48	3.3e-10	1.83	0.00023	2.33	5.7e-06	1.93	0.00016	2.87	4.8e-08	2.49	1.4e-06	2.89	5e-08	2.32	4.9e-06	2.53	1.5e-06
CBX3	2.1	0.12	4.27	0.00063	5.52	1.6e-05	2.94	0.017	4.84	0.00011	2.91	0.017	4.08	0.00087	4.27	0.00051	4.61	0.00023	3.74	0.0027	3.21	0.011	4.33	0.00042	4.19	0.00077	5.02	6.6e-05	4.54	0.00025	2.62	0.035
CUL3	4.92	0.053	1.77	0.45	4.66	0.038	4.16	0.071	5	0.027	1.84	0.42	10.4	1.1e-05	9.57	4.3e-05	8.59	0.00023	9.81	3.9e-05	2.38	0.29	3.51	0.11	3.51	0.12	4.51	0.047	2.65	0.24	4.4	0.057
EIF3I	1.73	0.27	2.48	0.074	4.74	0.00081	2.09	0.14	2.06	0.13	2.05	0.14	0.57	0.68	2.34	0.086	5.23	0.00024	3.13	0.026	9.79	9.9e-10	3.55	0.0095	4.72	0.00091	2.86	0.039	1.87	0.17	6.36	1.8e-05
PPIL2	4.32	0.085	3.91	0.082	4.11	0.063	5.77	0.012	8.15	0.00035	6.1	0.0069	7.49	0.00092	7.83	0.00054	8.44	0.00025	7.57	0.0011	0.33	0.88	6.04	0.0065	3.16	0.16	4.76	0.034	8.02	0.00042	0.7	0.75
UBAP2L	4.98	0.0014	5.79	4.6e-05	3.64	0.0075	3.66	0.0083	5.61	6.1e-05	4.1	0.0029	5.05	0.00026	4.59	0.00077	5.11	0.00025	4.85	0.00057	4.93	0.00055	6.45	5.7e-06	6.04	2.2e-05	6.19	1.4e-05	5.16	0.0002	3.13	0.024
PDCD6	3.88	0.0077	6.5	2.2e-06	6.97	5.5e-07	6.86	8.2e-07	3.95	0.0022	4.36	0.0009	3.79	0.0032	3.82	0.0029	4.83	0.00025	7.92	2.8e-08	3.46	0.0092	5.92	9.5e-06	6.43	2.6e-06	3.71	0.0041	7.39	1.2e-07	4.18	0.0017
RPL29	1.27	0.065	1.41	0.022	1.8	0.0037	1.91	0.0025	1.55	0.012	2.24	0.0004	1.42	0.02	1.69	0.0058	2.31	0.00025	1.48	0.018	1.34	0.034	2.82	1.1e-05	3.27	8e-07	2.18	0.00051	1.17	0.053	1.16	0.065
GLYR1	5.85	0.00066	7.24	4.8e-06	5.86	0.00014	4.26	0.0052	5.7	0.00018	5.1	0.00082	3.12	0.034	2.81	0.055	5.59	0.00025	2.35	0.12	2.46	0.11	1.3	0.38	4.81	0.0016	2.52	0.089	5.6	0.00022	1.91	0.2
GCN1	3.29	0.022	0.55	0.67	1.19	0.35	1.06	0.42	3.01	0.018	1.77	0.16	1.63	0.19	2.36	0.059	4.77	0.00026	3.83	0.0032	5.83	1.9e-05	1.54	0.22	1.64	0.2	4.3	0.00086	3.26	0.0099	5.07	0.00015
EIF3D	6.2	4.2e-05	7.2	2.5e-07	7.16	3e-07	9.35	2.6e-10	6.86	5.8e-07	5.99	1.1e-05	6.7	9.6e-07	5.61	2.5e-05	4.82	0.00026	6.01	1e-05	5.92	1.8e-05	6.14	5e-06	6.15	5.9e-06	5.19	9e-05	8.33	5.9e-09	4.84	0.00032
DIDO1	5.6	0.00066	4.79	0.001	4.9	0.00076	6.07	4.9e-05	4.16	0.0036	5.59	0.00016	4.68	0.0011	5.37	0.00021	5.34	0.00026	6.53	1.5e-05	3.33	0.024	6.76	5.7e-06	7.95	2.7e-07	6.68	8e-06	4.68	0.0011	2.29	0.11
NPM1	0.22	0.84	1.32	0.17	2.08	0.029	2.3	0.018	2.66	0.0056	-0.05	0.96	2.22	0.019	0.87	0.36	3.59	0.00026	-0.55	0.57	2.6	0.0085	2.51	0.008	2.33	0.015	3.13	0.0012	1.55	0.1	3.19	0.0013
CDYL	7.59	0.00036	3.77	0.04	4.96	0.007	8.18	2.3e-05	9.74	6.5e-07	6.65	0.00042	9.91	4.7e-07	7.36	8.8e-05	6.87	0.00026	6.28	0.0009	1.84	0.32	7.79	3.7e-05	4.98	0.0072	9.58	1e-06	5.67	0.0021	1.95	0.28
RPS25	2.02	0.27	1.37	0.41	4.54	0.0055	5.49	0.0011	2.13	0.19	2.52	0.12	2.85	0.076	3	0.061	6.1	0.00027	2.63	0.11	2.51	0.13	3.3	0.038	6.18	0.00024	2.22	0.17	3.15	0.05	2.42	0.14
RPS19	4.42	0.0056	10.5	9.6e-11	4.15	0.0034	1.69	0.24	7.79	2.5e-07	8.24	9.6e-08	7.56	4.8e-07	8.26	6.8e-08	5.23	0.00028	1.98	0.16	2.68	0.061	6.96	2.4e-06	8.01	1.6e-07	2.26	0.1	8.01	1.4e-07	2.98	0.037
MYO9A	11.02	3.5e-06	7.49	0.00025	11.49	1.2e-07	11.56	1.1e-07	10.97	2.7e-07	8.15	7.9e-05	11.36	1.3e-07	10.91	3.1e-07	7.37	0.00028	8.74	2.7e-05	5.19	0.011	10.06	1.5e-06	10.41	9.8e-07	10.93	3.1e-07	10.85	3.6e-07	0.81	0.68
IWS1	3.93	0.019	2.92	0.05	3.73	0.012	2.47	0.1	5.85	0.00013	5.49	0.00035	3.84	0.0095	6.53	2.3e-05	5.54	0.00029	6.31	5.4e-05	2.64	0.082	6.45	2.7e-05	2.8	0.059	1.05	0.48	3.4	0.021	2.87	0.058
LSM14B	6.97	0.00046	1.89	0.28	4.09	0.017	0.7	0.7	6.03	0.00054	6.23	0.00042	3.8	0.025	4.93	0.004	6.39	0.00029	2.64	0.13	8.43	6.2e-06	9.48	2.8e-07	3.26	0.058	2.82	0.1	2.98	0.079	5.21	0.0033
SET	9.13	4e-05	9.22	4.3e-06	5.28	0.0053	8.44	2.2e-05	10.52	2.3e-07	6.89	0.00038	10.07	6e-07	7.84	5.3e-05	6.98	0.00031	9.38	3.3e-06	2.62	0.17	7.82	5.4e-05	4.28	0.024	8.4	2e-05	9	5.7e-06	4.43	0.022
RTRAF	3.53	0.058	3.76	0.024	3.61	0.029	7.04	5.4e-05	6.51	0.00013	6.24	0.00028	6.92	5.3e-05	6.22	0.00023	6.16	0.00031	2.67	0.11	6.51	0.00021	4.88	0.0032	8.18	3.6e-06	2.24	0.18	5.03	0.0025	5.37	0.0018
AP1M2	8.74	1.9e-07	5.34	0.00016	7.1	1.3e-06	6.15	1.9e-05	5.87	3.2e-05	7	1.9e-06	8.91	4.8e-09	7.59	2.6e-07	5.05	0.00031	6.52	6.9e-06	3.62	0.01	6.71	2.9e-06	5.63	7e-05	5.16	0.00022	9.41	1.1e-09	3.61	0.0099
TIA1	7.2	8.8e-06	4.71	0.00072	3.83	0.005	4.59	0.001	7.75	1.5e-07	4.58	0.00098	7.24	6.3e-07	4.19	0.002	5.01	0.00032	4.87	0.00054	2.62	0.059	5.26	0.00014	3.55	0.0095	6.63	3.9e-06	4.78	0.00051	3.26	0.019
EIF4G1	6.84	2.6e-05	3.84	0.0057	5.5	0.00011	6	3.3e-05	5.03	0.00033	4.28	0.0022	3.84	0.0051	6.37	9.2e-06	5.06	0.00033	4.44	0.0017	4.11	0.0039	6.39	8.2e-06	6.41	9.7e-06	5.27	0.00018	8.48	2.2e-08	3.78	0.0075
INTS6	2.78	0.26	7.78	0.00058	4.24	0.052	1.69	0.46	2.23	0.31	5.75	0.0094	4.74	0.029	4.65	0.032	8.09	0.00034	2	0.38	2.96	0.18	3.82	0.076	0.97	0.67	9.79	2e-05	2.65	0.22	3.09	0.16
MAPK1	6.89	1.6e-05	8.13	4.2e-08	6.25	1.1e-05	5.43	0.00011	9.18	1.4e-09	7.78	1.4e-07	6.27	8.5e-06	6.76	2.1e-06	4.94	0.00035	5.45	0.00011	8.55	1.8e-08	6.6	3e-06	5.07	0.00026	6.18	1.2e-05	7.75	1.2e-07	7.66	2.5e-07
CRYBG1	5.66	0.044	1.8	0.48	7.28	0.0038	7.65	0.0029	4.86	0.05	8.02	0.0016	8.59	0.00068	11.75	7e-06	9.15	0.00036	7.21	0.0047	2.9	0.25	11.77	6.4e-06	9.21	0.00034	9.14	0.00034	10.63	3.9e-05	2.57	0.3
NVL	6.06	0.0087	2.59	0.21	5.71	0.0053	6.36	0.0024	1.14	0.58	4.82	0.018	2.04	0.31	-3.49	0.081	7.46	0.00036	0.32	0.88	0.84	0.68	3.2	0.11	5.46	0.008	3.44	0.09	-2.88	0.15	5.27	0.012
HNRNPF	4.37	0.003	4.74	0.00036	5.15	0.00012	5.87	1.7e-05	3.04	0.018	3.83	0.0034	3.5	0.0064	4.17	0.0012	4.71	0.00037	4.14	0.0018	5.85	2.3e-05	4.82	0.00023	1.34	0.3	5.36	6e-05	2.87	0.025	5.26	0.00011
PPIG	4.82	0.006	3.95	0.011	6.15	0.00012	4.57	0.0039	7.36	5.5e-06	8.39	5.6e-07	5	0.0013	6.77	2.3e-05	5.62	0.00038	6.57	5e-05	3.08	0.051	6.79	2.1e-05	6.8	2.6e-05	3.22	0.037	7.21	8.3e-06	2.52	0.11
KARS1	0.98	0.69	-2.13	0.34	-1.49	0.5	5.99	0.0074	2.23	0.31	-3.51	0.11	8.64	0.00011	8.88	7.5e-05	7.97	0.00038	0.15	0.95	9.37	5.7e-05	2.13	0.32	6.86	0.0021	2.44	0.26	8.88	7.9e-05	4.66	0.037
SDAD1	6.38	0.022	3.76	0.13	4.14	0.088	4.32	0.084	5.02	0.04	6.09	0.014	5.4	0.027	4.15	0.086	8.96	0.00039	6.71	0.0074	4.01	0.11	4.55	0.059	2.96	0.23	4.11	0.094	3.73	0.12	3.38	0.17
KCMF1	3.78	0.031	6.41	7.5e-05	5.32	0.00079	2.38	0.13	5.26	0.00081	2.42	0.12	5.36	0.00065	4.8	0.002	5.65	0.00039	3.57	0.023	2.57	0.1	4.37	0.0046	0.92	0.57	3.57	0.022	3.34	0.03	5.53	0.00066
SMS	5.25	0.002	3.3	0.026	3.34	0.023	0.81	0.6	5.42	0.00032	2.41	0.1	5.1	0.00066	2.26	0.12	5.38	0.00039	1.7	0.26	3.28	0.031	5.78	0.00013	2.47	0.095	4.88	0.0011	4.71	0.0015	4.86	0.0016
YWHAE	2.44	7.2e-05	3.1	7.1e-08	2.94	2.6e-07	2.34	2.3e-05	1.68	0.0014	2.27	3.7e-05	2.18	5.2e-05	2.45	7.7e-06	1.9	0.00039	2.65	2.5e-06	3.3	2.2e-08	2.29	2.3e-05	2.09	0.00012	1.32	0.012	3.62	1e-09	3.48	5.7e-09
EIF3F	7.32	0.00023	5.98	0.00067	6.67	0.00016	1.47	0.41	6.67	0.00014	5.57	0.0014	7.32	3.4e-05	6.71	0.00012	6.22	0.00039	8.24	6e-06	2.07	0.23	5.24	0.0021	4.26	0.013	5.67	0.0011	9.55	2.5e-07	1.28	0.45
TMA7	8.01	1.5e-05	9.05	1.1e-07	6.8	3.1e-05	10	1e-08	9.79	1.4e-08	8.53	4.9e-07	10.15	5.3e-09	4.77	0.0022	5.67	0.00039	10.6	2.2e-09	0.79	0.6	6.12	0.00012	5.6	0.00048	7.72	3e-06	9.97	8.7e-09	8.21	1.4e-06
EEF2	1.76	0.0034	2.35	2.1e-05	1.99	0.00024	1.48	0.0062	2.83	5.3e-07	1.84	0.00068	1.35	0.0099	2.6	2.9e-06	1.91	0.00039	1.95	0.00037	3.25	3.8e-08	2.81	5.9e-07	1.8	0.00088	1.78	0.00087	3.5	3e-09	3.23	4.4e-08
EIF3L	4.35	0.0011	2.05	0.076	3.88	0.00096	3.45	0.0036	5.23	1.4e-05	3.32	0.0044	3.14	0.0063	5.1	2e-05	4.19	0.0004	4.69	0.0001	6.85	9.9e-08	5.3	1e-05	4.92	4.5e-05	3.82	0.0011	2.43	0.034	7.79	3.8e-09
UQCRC1	1.31	0.54	6.13	0.0014	6.64	0.00055	0.27	0.89	2.84	0.13	1.67	0.38	10.21	4.3e-07	10.44	2.7e-07	6.82	0.0004	4.95	0.0096	5.37	0.0059	9.23	3e-06	9.31	3.2e-06	2.62	0.16	9.98	7.3e-07	8.35	3.1e-05
PSMB6	11.5	8e-09	10.92	1.1e-09	10.74	2e-09	10.94	1.2e-09	6.15	0.00014	7.45	9e-06	9.8	1.9e-08	5.58	0.00047	5.73	0.0004	8.82	3e-07	4.53	0.0056	10.57	2.3e-09	10.7	2.1e-09	8.42	6.6e-07	10.87	1.2e-09	9.96	2.2e-08
LYPLA2	4.58	0.052	1.88	0.38	4.76	0.022	6.12	0.0043	6.87	0.0011	3.65	0.081	8.69	5.6e-05	8.58	6.6e-05	7.59	0.00041	3.06	0.15	3.93	0.066	9.39	1.5e-05	4.23	0.044	5.98	0.0045	8.25	0.00012	1.44	0.49
HDGF	5.81	0.00027	7.52	4.2e-07	5.36	0.00015	6.99	2.2e-06	7.3	6.3e-07	5.04	0.00036	7.34	5.9e-07	5.72	5.1e-05	4.97	0.00041	6.85	3.1e-06	3.35	0.018	8.56	1.5e-08	5.94	3.4e-05	5.28	0.00018	7.59	3e-07	5.02	0.00047
PRPF38A	7.27	2.2e-05	5.27	0.00041	7.34	2.2e-06	7.55	1.3e-06	6.12	4.2e-05	6.91	7.2e-06	5.84	8.6e-05	7.65	7.7e-07	5.24	0.00041	2.74	0.061	2.83	0.056	7.02	3.8e-06	9.85	1.8e-09	8.08	2.4e-07	7.46	1.3e-06	2.47	0.094
POLR2E	8.98	5.3e-06	7.55	1.4e-05	6.05	0.00035	8.33	2.4e-06	4.31	0.009	9.39	2e-07	9.53	1.1e-07	8.26	2.2e-06	5.96	0.00041	9.22	2.9e-07	4.87	0.0044	8.61	8.5e-07	3.17	0.054	8.36	1.8e-06	7.79	6.8e-06	2.65	0.11
RPL28	1.92	0.082	2.71	0.0065	1.43	0.14	3.18	0.0017	3.54	0.0004	3.37	0.00085	2.88	0.0035	2.74	0.0053	3.56	0.00042	2.98	0.0032	3.57	0.00055	4.37	1.9e-05	4.63	8.4e-06	1.42	0.15	2.19	0.025	2.98	0.0034
RAD54L2	8.83	3.1e-05	3.86	0.032	2.38	0.18	4.18	0.021	4.31	0.016	3.8	0.034	8.19	1.2e-05	8.58	5.2e-06	6.48	0.00042	4.5	0.013	4.88	0.0085	9.59	5.4e-07	3.44	0.055	6.03	0.00091	2.65	0.13	2.87	0.11
SAR1A	7.42	1.1e-07	6.81	4.6e-08	6.65	9.1e-08	2.82	0.014	6.67	6.4e-08	6.21	4.4e-07	5.68	2e-06	6.54	1e-07	4.08	0.00042	5.53	4.5e-06	5.84	2.3e-06	7.3	6.1e-09	-0.05	0.96	6.51	1.2e-07	3.94	0.00058	5.16	2e-05
CCNL1	9.43	0.0014	4.85	0.06	0.88	0.74	-1.68	0.53	2.23	0.39	8.53	0.0012	8.19	0.0016	8.75	0.00073	9.31	0.00042	5.76	0.027	-0.4	0.88	9.63	0.00023	6.34	0.014	2.59	0.32	2.65	0.3	2.87	0.26
NKRF	2.79	0.018	1.68	0.11	5.3	2e-06	3.44	0.0013	1.27	0.22	2.07	0.046	2.45	0.017	2.34	0.022	3.75	0.00043	3.5	0.0011	5	8.7e-06	3.14	0.0025	3.54	0.00088	3.21	0.0022	1.8	0.079	3.11	0.0037
NECTIN4	7.62	0.0021	3.71	0.087	7.46	0.00072	5.38	0.014	12.04	2.5e-07	6.16	0.0048	8.72	8.6e-05	9.96	1e-05	7.79	0.00043	4.41	0.043	2.38	0.27	7.63	0.00047	6.25	0.0044	7.75	0.00044	7.8	0.00039	1.81	0.4
TRRAP	10.12	4.9e-06	9.07	4.1e-06	6.72	0.00039	7.22	0.00018	4.59	0.013	6.45	0.00067	9.51	1.3e-06	9.51	1.3e-06	6.66	0.00043	7.44	0.00012	3.07	0.1	8.97	3.8e-06	10.23	3.3e-07	10.42	2e-07	9.81	7.3e-07	1.03	0.57
GEMIN6	6.06	0.0079	6.86	0.00087	3.2	0.11	4.9	0.017	5.33	0.0081	6.39	0.0018	0.98	0.62	3.13	0.11	7.25	0.00043	4.9	0.016	5.58	0.0074	3.73	0.058	5.85	0.0041	8.62	3.7e-05	9.44	7.7e-06	4.7	0.022
TLK2	5.97	0.00044	2.07	0.16	5.62	0.0002	4.89	0.0012	5.93	8.5e-05	4.21	0.0045	8.01	3.8e-07	6.07	5.7e-05	5.28	0.00043	4.5	0.0027	5.47	0.00038	5.78	0.00011	4.85	0.0012	5.42	0.0003	4.77	0.0012	5.12	0.00082
DDX20	0.36	0.71	4.15	3.4e-06	2.73	0.0014	0.15	0.87	0.54	0.52	1.82	0.03	-0.06	0.94	0.99	0.23	3.02	0.00044	1.15	0.18	5.59	5.1e-09	0.66	0.42	2.49	0.0035	2.57	0.0024	2.99	0.00045	4.22	3.4e-06
YWHAB	3.17	0.015	4.73	7.9e-05	1.3	0.26	1.17	0.32	1.34	0.24	1.62	0.16	1.78	0.12	2.02	0.074	4.13	0.00045	1.79	0.13	1.91	0.1	1.26	0.26	2.83	0.014	2.83	0.014	3.02	0.0083	4.77	8.8e-05
NSUN5	2.72	0.2	0.85	0.66	7.88	5.7e-05	8.39	2.3e-05	6.8	0.00037	2.87	0.13	6.28	0.00092	3.82	0.039	6.72	0.00047	9.62	1.9e-06	3.94	0.041	7.29	0.00014	8.58	1.4e-05	7.07	0.00024	7.77	6.1e-05	9.44	3.4e-06
ATP5F1B	1.9	0.035	4.26	8e-07	2.15	0.0074	1.92	0.018	1.13	0.16	3.59	2.2e-05	1.32	0.094	4.49	2.2e-07	2.86	0.00047	2.4	0.0034	2.11	0.011	2.96	0.00027	1.33	0.095	1.29	0.1	2.77	0.00064	2.43	0.0033
BLVRB	11.37	1.5e-12	7.69	6.1e-09	10.32	6.2e-13	9.69	5.6e-12	2.23	0.057	1.67	0.16	9.83	2.7e-12	1.99	0.087	4.23	0.00047	8.95	8.3e-11	9.89	4.3e-12	3.76	0.0015	11.03	4.4e-14	10.34	4.7e-13	9.88	2.3e-12	2.87	0.018
AGR2	8.55	1.8e-05	6.36	0.00025	3.85	0.021	2.62	0.12	9.03	5.1e-07	6.13	0.00039	9.53	1.6e-07	7.51	1.7e-05	6	0.00048	-1.87	0.27	3.96	0.022	4.32	0.0092	3.42	0.042	1.35	0.43	5.74	0.00072	1.56	0.35
SPTBN1	2.46	0.32	1.71	0.44	4.24	0.05	3.36	0.13	1.52	0.49	8.46	0.00018	4.8	0.026	7.65	0.00051	7.78	0.00048	5.85	0.0083	3.03	0.17	6.98	0.0014	7.63	0.00065	5.16	0.018	3.93	0.067	1.18	0.58
NUTF2	4.78	0.06	4.22	0.063	1.88	0.41	1.69	0.47	-0.17	0.94	3.87	0.087	3.66	0.1	3.65	0.1	8.1	0.00048	3.68	0.11	2.14	0.34	7.26	0.0014	10.42	1.2e-05	4.92	0.03	0.47	0.85	1.68	0.46
SNRNP35	-0.79	0.71	6.47	0.00082	6.59	0.00062	3.79	0.047	4.57	0.015	6.1	0.0015	4.58	0.014	4.32	0.02	6.73	0.00048	4.26	0.025	2.71	0.16	7.25	0.00016	4.09	0.03	4.4	0.02	6.32	0.0009	6.44	0.001
GALK1	11.19	0.00093	1.49	0.62	4.92	0.09	6.9	0.021	10.08	0.00071	7.32	0.013	12.31	4.8e-05	14.12	4.8e-06	10.48	0.00049	7.02	0.018	3.39	0.25	11.74	9.4e-05	8.24	0.0056	13.98	6.2e-06	11.73	0.0001	5.04	0.091
DBNL	8.66	0.00044	3.63	0.089	6.77	0.0017	10.1	7.9e-06	5.39	0.011	3.65	0.085	7.54	0.00047	7.95	0.00023	7.58	0.00049	8.02	0.00028	5.26	0.017	8.22	0.00015	7.99	0.00027	11.21	8.3e-07	4.21	0.045	4.08	0.059
SUMO3	4.35	0.1	1.77	0.47	4.33	0.065	3.84	0.11	10.5	2.1e-05	8.7	0.00038	8.08	0.00077	9.51	9.2e-05	8.46	0.00049	5.5	0.022	2.64	0.27	0.91	0.69	0.62	0.8	-1.43	0.55	3.03	0.2	2.87	0.23
ARF6	8.18	0.00067	9.94	6.8e-06	5.26	0.011	1.69	0.43	4.49	0.03	3.9	0.061	9.22	2e-05	5	0.016	7.43	0.00049	1.93	0.37	1.36	0.51	4.17	0.041	9.47	1.5e-05	8.44	8.6e-05	9.46	1.4e-05	1.51	0.47
RPL27A	-0.44	0.6	1.38	0.057	2.05	0.0049	1.47	0.045	1.16	0.1	2.74	0.00025	1.55	0.03	1.16	0.1	2.58	0.00051	0.61	0.42	1.63	0.029	2.24	0.0019	2.37	0.0014	2.47	0.0008	1.22	0.088	1.36	0.065
RPS12	5.76	0.008	4.4	0.022	6.99	0.00037	7.01	0.00042	6.84	0.00044	6.5	0.00091	4.48	0.018	6.64	0.00059	6.81	0.00051	8.05	6e-05	2.98	0.13	7.1	0.00025	7.49	0.00016	4.11	0.032	6.79	0.00047	2.2	0.25
PLRG1	0	1	2.59	0.21	2.38	0.24	2.01	0.34	4.82	0.019	4.02	0.051	9.6	8.4e-06	7.69	0.00024	7.3	0.00052	8.22	0.00013	8.82	5.7e-05	6.31	0.0021	9.79	6.8e-06	9.39	1.3e-05	6.34	0.0022	6.25	0.0033
CPSF3	9.18	7.8e-06	6.84	0.00013	4.85	0.005	5.47	0.002	5.88	0.00073	6.99	9.6e-05	8.4	3.6e-06	8.57	2.5e-06	6.09	0.00053	6.47	0.00029	2.5	0.15	9.31	4.1e-07	7.23	5.5e-05	10.32	4.7e-08	8.81	1.5e-06	6.76	0.00019
GEMIN4	6.29	0.00063	9	2.2e-07	7.76	4.6e-06	2.05	0.21	3.33	0.036	6.1	0.00021	6.95	2.5e-05	5.52	0.00059	5.64	0.00053	8.1	2.2e-06	7.08	3.3e-05	5.91	0.00025	4.31	0.0075	2.92	0.066	4.3	0.0067	6.68	7.6e-05
WIZ	6.24	0.0039	8.22	3.6e-05	4.91	0.0098	4.43	0.022	5.41	0.0046	7.1	0.00029	9.63	1.7e-06	7.81	6.3e-05	6.73	0.00053	7.86	7.7e-05	7.48	0.00019	8.44	1.8e-05	7.84	7.1e-05	7.8	7.1e-05	5.68	0.0028	7.31	0.00025
ACTR1A	8.08	1.4e-05	3.71	0.019	7.58	5.2e-06	6.83	3.4e-05	7.93	1.8e-06	5.05	0.0016	8.54	3.9e-07	3.8	0.014	5.53	0.00054	7.75	3.7e-06	4.9	0.0026	3.42	0.026	7.18	1.3e-05	4.07	0.0097	6.42	6.9e-05	5.39	0.00096
CDC73	7.69	0.00016	3.6	0.039	6.33	0.0004	5.85	0.0011	5.19	0.0031	5.92	0.00091	7.2	5.9e-05	6.08	0.00054	6.16	0.00054	4.92	0.0056	6.79	0.00022	5.04	0.0036	7.75	2.2e-05	5.67	0.0013	7.18	6.5e-05	5.73	0.0015
AP2A1	5.81	3e-05	3.62	0.0025	6.51	3.7e-07	3.27	0.0067	6.38	4.4e-07	5.3	2e-05	7.27	2.2e-08	7.35	1.7e-08	4.15	0.00057	7.09	5.2e-08	7.37	2.6e-08	4.74	8.5e-05	5.89	2.6e-06	2.2	0.061	4.2	0.00044	5.85	4.4e-06
ACAA1	7.33	1.2e-05	6.15	3.1e-05	4.66	0.0011	4.35	0.0027	2.23	0.11	3.23	0.022	6.39	1.3e-05	4.84	0.00064	4.95	0.00059	1.97	0.17	2.9	0.045	2.88	0.037	1.89	0.18	7.29	1.2e-06	0.88	0.53	2.03	0.15
HSPB1	3.15	5e-05	3.64	3.6e-07	3.93	6.7e-08	5.06	5e-11	4.11	1.7e-08	2.6	0.00015	2.71	6.4e-05	2.85	3e-05	2.32	0.00059	4.47	2.3e-09	3.26	5.5e-06	2.24	0.00074	2.18	0.0013	2.16	0.0012	3.88	7e-08	3.99	5.9e-08
RBBP6	9.22	1.3e-05	3.4	0.057	6.4	0.00045	8.87	3.3e-06	10.36	9.2e-08	9.49	8.6e-07	8.92	2.2e-06	8.13	1.2e-05	6.25	0.00059	4.63	0.01	1.97	0.27	10.72	3.7e-08	7.64	3.9e-05	10.52	6.8e-08	9.62	5e-07	2.46	0.17
PPIL1	7.81	0.00065	4.26	0.032	5.94	0.0031	7.1	0.00054	5.66	0.0045	5.23	0.0088	5.66	0.0043	6.42	0.0013	6.96	0.0006	6.46	0.0016	7.03	0.00072	7.55	0.00018	8.51	4e-05	5.13	0.01	7.94	9.8e-05	6.88	0.00088
USP10	2.78	0.061	3.54	0.0083	7.67	1.3e-07	7.04	8.9e-07	3.8	0.0043	3.65	0.0062	7.71	9e-08	8.41	1.1e-08	4.64	0.0006	1.98	0.14	2.64	0.051	7.85	5.4e-08	3.84	0.0043	7.67	1.1e-07	7.98	3.9e-08	2.87	0.033
VCP	3.72	0.0017	3.11	0.0032	3.01	0.0039	3.46	0.0012	1.36	0.19	2.42	0.019	2.24	0.028	2.59	0.012	3.63	0.00061	3.35	0.0017	1.25	0.23	2.76	0.0072	2.68	0.01	2.82	0.0066	1.72	0.092	1.11	0.28
SSB	4.96	0.019	5	0.0084	7.56	0.0001	7.14	0.00025	9.69	1.2e-06	10.36	4e-07	7.88	4.5e-05	6.36	0.00075	6.55	0.00062	5.52	0.0039	5.37	0.0057	6.13	0.0011	8.81	8.4e-06	6.46	0.00069	6.02	0.0014	4.53	0.018
LASP1	5.09	7.9e-06	4.82	2.3e-06	4.88	1.8e-06	6.72	7.3e-10	5.04	7.3e-07	4.48	9.7e-06	5.44	1.5e-07	3.89	6.9e-05	3.33	0.00062	4.51	8.3e-06	4.55	1e-05	4.76	2.1e-06	3.49	0.00038	3.47	0.00036	5.45	1.4e-07	2.95	0.0028
TFIP11	5.4	0.013	8.19	4.5e-05	7.08	0.00033	7.27	0.00027	6.76	0.00052	5.1	0.0083	7.61	0.00011	7.74	8.3e-05	6.68	0.00065	8.14	5.4e-05	7.22	0.00035	9.77	1.5e-06	9.04	8.1e-06	8.76	1.3e-05	5.01	0.0088	4.92	0.012
FXR2	10.02	0.00022	8.26	0.00058	5.19	0.025	1.69	0.48	10.1	3e-05	4.61	0.048	4.69	0.042	9.78	4.8e-05	8.13	0.00065	10.53	2e-05	10.76	1.8e-05	4.27	0.062	9.59	7.7e-05	4.56	0.051	5.46	0.019	-1.8	0.44
KRT13	6.83	0.00091	4.73	0.0089	4.74	0.0081	-0.41	0.83	1.33	0.46	7.89	2.8e-05	5.63	0.0017	9.11	1.7e-06	6.22	0.00066	7.19	0.00012	4.64	0.012	3.37	0.054	5.25	0.0039	5.89	0.0011	4.53	0.011	4.55	0.013
KRT24	0.75	0.67	-2.53	0.1	-8.62	2.6e-07	-9.51	2.6e-08	-9.23	4.3e-08	-0.51	0.75	-2.08	0.17	-1.31	0.39	-5.33	0.00067	-1.19	0.45	4.44	0.0053	-2.64	0.079	-3.18	0.039	-1.26	0.42	-1.41	0.35	7.43	7e-06
SMNDC1	9.75	5.5e-05	4.96	0.017	8.44	7.8e-05	6.08	0.0039	11.07	5e-07	9.93	5.8e-06	10.23	2.4e-06	10.21	2.6e-06	7.13	0.00068	5.79	0.0057	6.2	0.0036	10.12	2.8e-06	8.55	6.4e-05	9.37	1.3e-05	9.95	4.4e-06	5.1	0.015
CTTN	3.31	3.4e-05	3.06	1.7e-05	3.71	4.3e-07	2.89	4.8e-05	4.19	1.9e-08	3.86	2e-07	3.68	3.9e-07	3.33	3e-06	2.34	0.00068	2.62	0.00019	4.38	1.1e-08	3.37	2.3e-06	2.82	6.2e-05	3.37	2.6e-06	3.74	2.9e-07	3.79	3.4e-07
PAIP1	8.67	0.0001	4.25	0.026	4.73	0.013	8.87	1.2e-05	4.71	0.014	2.3	0.23	9.69	1.7e-06	6.1	0.0014	6.61	0.00068	5.09	0.0088	-0.28	0.88	9.81	1.2e-06	5.54	0.0043	9.32	3.8e-06	8.86	9.3e-06	-1.3	0.49
ZC3H14	9.78	3e-06	5.49	0.002	4.7	0.007	3.55	0.044	9.1	9e-07	7.99	1.4e-05	9.26	6.6e-07	10.18	8.1e-08	6.02	0.00069	7.34	5.7e-05	4.18	0.02	9.94	1.2e-07	10.46	4.8e-08	7.72	2.1e-05	9.27	6.7e-07	2.29	0.19
CCDC93	9.51	5.6e-05	5.81	0.0043	7.09	0.00055	9.91	3.8e-06	10.77	5.3e-07	8.35	6.7e-05	9.96	2.6e-06	7.62	0.00019	6.94	0.0007	2.67	0.19	4.74	0.022	10.34	1.1e-06	7.98	0.00012	9.98	2.7e-06	6.73	0.00088	2.87	0.16
TBL1XR1	4.06	0.0052	0.76	0.56	2.41	0.056	3.44	0.0083	4.16	0.0012	3.36	0.0089	5.96	8.2e-06	4.37	0.00067	4.41	0.0007	0.72	0.58	6.14	8.9e-06	3.33	0.0084	2.54	0.047	4.21	0.0011	2.9	0.022	4.76	0.00037
SNRPD2	11.31	3.8e-07	9.29	1.9e-06	8.8	5.2e-06	9.6	1e-06	10.01	3.2e-07	8.77	6.1e-06	9.28	1.5e-06	8.6	6.5e-06	6.29	0.0007	9.06	3.3e-06	4.41	0.019	11.3	1.7e-08	10.68	8.5e-08	7.11	0.00014	9.82	5.2e-07	4.13	0.026
IARS2	4.89	0.052	10.9	4.8e-06	2.38	0.29	1.69	0.47	0.22	0.93	6.63	0.0035	12.71	1.7e-07	12.26	3.8e-07	7.75	0.00071	1.98	0.39	-0.58	0.8	9.63	3.1e-05	7.06	0.002	4.53	0.043	2.65	0.23	8.64	0.00024
PSMD14	7.22	0.00052	7.15	0.00013	4.57	0.011	-0.64	0.73	4.28	0.017	7.07	0.00015	2.93	0.099	4.28	0.016	6.21	0.00071	7.2	0.00013	4.34	0.019	7.58	4.2e-05	8.82	3.9e-06	6.99	0.00016	4	0.025	9.41	1.5e-06
NAP1L1	5.24	0.014	2.57	0.17	0.67	0.73	9.32	3.4e-06	4.23	0.024	-0.34	0.86	4.74	0.011	9.48	1.9e-06	6.47	0.00071	1.98	0.3	3.98	0.039	7.76	5.6e-05	6.1	0.0015	7.54	9.6e-05	7.86	4.9e-05	7.07	0.00032
DCP1B	4.31	0.073	5.45	0.012	2.27	0.29	4.61	0.034	7.11	0.001	3.83	0.074	3.44	0.1	4.48	0.034	7.39	0.00072	3.94	0.069	4.9	0.026	6.71	0.0017	1.56	0.48	6.5	0.0026	4.48	0.035	7.87	0.00045
MCRIP2	5.78	0.00058	6.21	4.4e-05	4.32	0.0033	1.76	0.24	5.3	0.00034	3.81	0.0092	2.4	0.094	3.93	0.0065	5.02	0.00072	6.21	4.8e-05	2.57	0.083	5.63	0.00014	3.76	0.01	4.34	0.003	0.4	0.8	3.55	0.017
RPL12	2.97	0.0046	6.68	2.7e-10	3.65	0.00013	3.48	0.00028	3.63	0.00012	1.93	0.036	3.13	0.00078	3.31	0.00038	3.18	0.00072	2.91	0.0021	2.45	0.01	4.36	6.2e-06	3.36	0.00039	3.22	0.0006	3.17	0.00067	2.59	0.0063
UQCRC2	5.18	0.014	4.01	0.031	2.38	0.2	8.06	3.6e-05	3.93	0.033	7.73	6.6e-05	2.38	0.19	7.46	8.6e-05	6.39	0.00072	4.91	0.0093	2.64	0.16	1.27	0.49	5.72	0.0025	1.46	0.44	2.65	0.15	2.87	0.13
TRIM56	5.43	0.021	5.96	0.0049	5.11	0.014	3.39	0.11	4.22	0.042	5.6	0.0077	5.45	0.0088	9.5	1.3e-05	7.19	0.00074	2.99	0.16	2.7	0.2	9.84	6.6e-06	7.53	0.00046	11.38	4.2e-07	8.54	7.2e-05	2.26	0.28
C7orf50	5.13	0.045	1.77	0.45	4.52	0.045	3.98	0.085	6.24	0.0063	6.13	0.0075	9.86	2.8e-05	4.23	0.059	7.83	0.00074	1.82	0.44	9.32	0.00011	8.79	0.00015	3.42	0.13	7.79	0.00076	0.42	0.87	2.46	0.28
USP8	7.35	3.1e-05	6.2	6.9e-05	8.81	8.6e-08	5.31	0.00059	6.59	2.1e-05	5.06	0.00093	7.22	4.4e-06	5.64	0.0002	5.13	0.00075	2.29	0.13	11.97	1.8e-11	9.25	1.8e-08	7.43	2.9e-06	6.36	4.2e-05	8.37	2.3e-07	8.26	4.8e-07
BAZ1A	10.74	0.0067	1.28	0.72	8.72	0.012	8.8	0.013	9.96	0.0044	6.18	0.076	13.38	0.00017	10.83	0.0019	11.96	0.00076	2.6	0.47	2.64	0.44	14.14	7.5e-05	9.64	0.0063	14.01	9.7e-05	15.13	2.9e-05	3.47	0.32
XPO1	3.25	0.0022	4.15	2e-05	3.65	0.00014	4.49	5.5e-06	4.25	1.1e-05	3.25	0.00064	4.91	7.3e-07	5.79	1.6e-08	3.18	0.00077	4.61	3.3e-06	5.67	4.5e-08	4.41	5.5e-06	6.33	1.6e-09	2.55	0.0061	3.52	0.0002	2.5	0.0088
STRAP	5.91	0.006	6.34	0.0011	6.52	0.00074	5.03	0.0093	9.49	2.2e-06	9.53	2.7e-06	4.65	0.013	9.15	4.4e-06	6.48	0.00078	6.3	0.0013	-0.95	0.61	7.62	8.5e-05	7.89	6.3e-05	7.26	0.00018	10.19	5.4e-07	-0.69	0.71
ACP1	4.83	0.0017	6.2	1.2e-05	7.1	9.1e-07	4.26	0.0021	9.35	7.6e-10	6.51	5.3e-06	5.01	0.00024	4.79	0.00041	4.59	0.00079	5.26	0.00017	3.6	0.0095	5.67	4.1e-05	4.31	0.0016	2.78	0.038	4.8	0.00043	2.96	0.031
SRSF5	7.94	4.4e-06	4.98	0.00076	4.98	0.00072	4.7	0.0015	4.64	0.0014	6.05	5.9e-05	3.72	0.0094	6.47	1.6e-05	4.93	0.00079	5.07	0.00066	7.32	3.1e-06	5.04	0.00052	5.99	6.4e-05	4.83	0.00095	4.37	0.0025	8.11	3.3e-07
PIAS4	-1.66	0.49	-0.93	0.67	-1.62	0.44	2.23	0.31	4.57	0.029	4.23	0.044	4.08	0.049	5.89	0.0049	7.18	0.0008	1.23	0.57	5.73	0.0085	8.06	0.00017	6.2	0.0037	6.11	0.0039	4.11	0.048	5.93	0.0061
RPL19	1.15	0.25	3.79	4.7e-05	4.21	8.2e-06	2.09	0.021	2.57	0.0041	3	0.001	1.86	0.035	1.67	0.057	3.04	0.00083	2.65	0.0037	2.25	0.015	3.18	0.00041	3.44	0.00019	2.01	0.025	0.92	0.29	2.05	0.024
PPWD1	-0.14	0.95	3.32	0.068	6.6	0.00039	6.63	0.00043	3.9	0.031	3.31	0.068	4.05	0.024	4.47	0.013	6.16	0.00087	3.79	0.038	5.62	0.0029	7.1	0.00013	2.06	0.26	2.09	0.25	6.46	0.00046	3.65	0.048
RRS1	4.81	0.029	6.2	0.0019	5.69	0.0039	-0.07	0.97	6.54	0.00095	6.48	0.0012	5.64	0.004	8.51	2.7e-05	6.63	0.00088	6.36	0.0016	4.46	0.027	7.29	0.00024	5.02	0.011	8.58	2.6e-05	4.89	0.012	6.22	0.0022
SAMHD1	8.84	0.00015	8.35	6.2e-05	9.19	1.3e-05	10.15	2.2e-06	7.89	0.00012	3.52	0.078	9.41	6.9e-06	7.96	9.7e-05	6.76	0.00089	4.62	0.022	0.3	0.88	5.72	0.0039	7.81	0.00016	8	0.0001	9.42	7.1e-06	4.68	0.022
AASDHPPT	12	6.7e-05	13.63	8.1e-07	11.62	1.6e-05	10.57	8.2e-05	5.99	0.019	5.94	0.021	12.99	1.7e-06	13.36	1e-06	8.68	0.00089	11.36	2.6e-05	-1.64	0.52	12.42	3.8e-06	12.27	5.9e-06	12.33	5e-06	13.05	1.7e-06	1.67	0.51
RAD50	5.49	0.0012	8.07	4.2e-07	5.23	0.00052	5.32	0.00047	4.96	0.00087	2.69	0.067	3.63	0.013	4.83	0.0011	4.98	0.00089	3.57	0.017	4.28	0.005	5.41	0.00029	3.97	0.0076	0.61	0.69	4.75	0.0013	1.97	0.18
NEBL	1.99	0.38	6.93	0.00068	4.91	0.013	3.57	0.076	4.74	0.017	6.54	0.0013	7.88	0.00011	5.32	0.0071	6.72	0.00089	8.96	1.9e-05	1.71	0.38	3.44	0.076	4.92	0.014	4.92	0.014	5.08	0.01	4.23	0.037
DSG2	8.58	7e-07	1.69	0.24	2.57	0.067	2.9	0.044	2.46	0.08	0.44	0.77	7.81	3.2e-07	4.73	0.0009	4.79	0.00091	2.72	0.058	2.29	0.11	5	0.00048	1.63	0.25	5.27	0.00028	6.09	3.5e-05	1.93	0.18
CLP1	9.39	2.6e-05	9.59	2e-06	10.33	4.4e-07	6.4	0.001	9.28	3.1e-06	7.12	0.00025	8.33	2e-05	10.33	3.6e-07	6.36	0.00091	9.74	1.6e-06	6.82	0.00056	9.65	1.3e-06	7.6	0.0001	9.6	1.7e-06	10.16	5.3e-07	-2.25	0.24
SMG6	-1.33	0.45	-1.09	0.49	3.15	0.039	2.4	0.13	-0.04	0.98	2.52	0.1	2.4	0.11	5.22	0.00076	5.21	0.00091	2.24	0.15	2.99	0.058	5.42	0.00049	2.15	0.16	6.54	4.3e-05	1.42	0.35	4.03	0.011
NEDD9	2.56	0.21	6.45	0.00057	2.05	0.26	2.11	0.26	3.04	0.092	9.01	3.7e-06	5.32	0.0034	0.35	0.85	6.14	0.00091	7.08	0.00019	4.38	0.02	8.42	8.8e-06	3.42	0.059	7.64	5e-05	0.35	0.86	3.17	0.087
APOC3	4.54	2.5e-05	0.64	0.49	3.28	0.00042	2.59	0.0054	1.01	0.27	3.34	0.00037	2.99	0.0011	2.76	0.0024	3.07	0.00092	4.59	2.6e-06	6.38	1.2e-09	3.24	0.00043	4.57	2.4e-06	3.04	0.001	2.83	0.002	6.02	6.3e-09
RPS3	2.46	0.02	5.55	6.9e-08	3.06	0.0013	2.96	0.0021	3.38	0.00039	2.47	0.0087	1.77	0.056	1.02	0.27	3.16	0.00092	2.47	0.0094	2.73	0.005	2.36	0.011	3.41	0.0004	3.15	0.00092	2.76	0.0032	2.92	0.0026
SMARCD2	9.2	0.00018	6.89	0.0014	7.33	0.00067	1.71	0.43	9.86	7.8e-06	9.81	1.1e-05	8.73	5.7e-05	5.9	0.0049	7.09	0.00095	7.57	0.00053	10.95	2.1e-06	8.73	5.5e-05	10.36	3.7e-06	8.16	0.00016	10.67	1.9e-06	10.19	7e-06
ITIH2	9.14	0.0018	1.74	0.51	5.69	0.025	4.72	0.069	5.03	0.048	-3.4	0.18	7.6	0.003	3.76	0.13	8.59	0.00097	8.96	0.00071	6.34	0.017	7.55	0.003	6.91	0.0075	3.23	0.21	5.82	0.022	4.26	0.1
DAG1	4.91	0.079	1.77	0.49	10.55	5.2e-05	7.23	0.0048	9.92	0.00011	1.61	0.53	4.76	0.053	9.25	0.00026	8.39	0.00098	1.18	0.65	7.73	0.0029	8.99	0.00037	7.08	0.0052	9.26	0.00029	10.25	6.8e-05	8.07	0.0018
PSMB1	5.92	0.00022	6.84	3.3e-06	5.3	0.00019	5.09	0.00038	5.5	0.0001	4.8	0.0007	6.96	1.9e-06	5.4	0.00012	4.63	0.00098	2.71	0.051	2.85	0.044	3.84	0.005	3.33	0.016	6.72	4e-06	3.36	0.014	3.91	0.0058
NIPBL	5.38	7.8e-06	6.28	2e-08	3.95	0.00015	3	0.0037	6.05	4.4e-08	2.74	0.0069	6.6	4.7e-09	5.22	1.2e-06	3.38	0.00099	6.13	4.1e-08	3.36	0.0014	2.1	0.034	1.74	0.083	5.07	2.2e-06	5.12	1.8e-06	4.34	5.1e-05
AGO2	0.55	0.66	2.67	0.016	3.31	0.0029	0.28	0.81	2.84	0.01	1.24	0.26	1.95	0.072	1.37	0.2	3.69	0.00099	2.58	0.02	3.12	0.0062	1.09	0.31	3.31	0.0031	1.78	0.1	2.41	0.027	4.27	0.00022
RPS3A	4.04	9.7e-05	3.43	0.00019	4.63	1.2e-06	3.64	8.6e-05	3.79	3.6e-05	3.37	0.00023	2.98	0.00085	3.67	5.7e-05	2.97	0.00099	3.15	0.00058	2.78	0.0026	4.12	8.1e-06	3.4	0.00021	3.39	0.00019	3.83	3e-05	2.02	0.025
RPS7	3.95	0.00031	3.64	0.00019	4.75	2.4e-06	2.3	0.016	3.72	0.00012	4.2	2.3e-05	2.48	0.0081	3.65	0.00014	3.15	0.001	3.75	0.00014	2.7	0.0057	3.72	0.00011	3.58	0.00024	1.77	0.061	2.5	0.0078	2.25	0.019
ATG2A	-0.21	0.93	-0.64	0.77	1.35	0.53	3.49	0.11	0.22	0.92	5.31	0.013	0.01	1	-1.52	0.47	-7.11	0.001	0.54	0.81	3.54	0.1	-6.3	0.0029	2.82	0.19	1.2	0.58	1.47	0.49	5.05	0.02
NFIX	2.78	0.19	8.22	3.7e-05	10.49	3.9e-07	6.31	0.0013	11.16	7.8e-08	9.7	2.2e-06	9.97	9.2e-07	1.99	0.29	6.37	0.001	6.91	0.00047	1.11	0.56	8.7	1.1e-05	4.37	0.022	9.65	1.8e-06	10.21	5.9e-07	1.26	0.5
NFIB	5.76	0.029	6.46	0.0062	2.38	0.31	12.71	5.5e-07	2.23	0.34	7.57	0.0015	2.72	0.24	1.99	0.39	7.81	0.001	9.95	5e-05	11.39	6.9e-06	10.56	1.3e-05	3.86	0.098	11.96	1.5e-06	2.65	0.25	7.33	0.0024
PRPF40B	4.59	0.065	1.85	0.42	4.45	0.043	1.69	0.46	7.75	0.00058	3.81	0.086	4.23	0.054	8.44	0.00019	7.43	0.001	-1.11	0.63	2.09	0.35	6.18	0.005	1.12	0.62	7.65	0.0007	2.65	0.23	5.19	0.022
CEBPB	9.83	3e-08	3.73	0.0094	9.25	6.5e-09	10.53	1.5e-10	9.36	3.7e-09	10.12	5.7e-10	11.93	1.9e-12	1.99	0.15	4.74	0.001	4.87	0.00089	5.03	0.00073	10.02	5.2e-10	1.12	0.44	9.32	4.7e-09	8.63	3.1e-08	9.63	3.4e-09
NEURL4	8.64	2.7e-07	1.77	0.2	9.76	5.1e-10	8.95	6.2e-09	4.38	0.0015	3.85	0.0054	9.83	3.3e-10	8.15	5.5e-08	4.57	0.001	7.97	1.2e-07	2.64	0.06	1.3	0.33	3.64	0.0084	7.82	1.5e-07	9.29	1.7e-09	2.87	0.039
OFD1	4.91	0.001	1.78	0.17	5.31	8.5e-05	2.55	0.053	2.23	0.083	2.44	0.06	2.4	0.061	1.99	0.12	4.32	0.0011	6.01	1.3e-05	3.01	0.025	1.3	0.31	4.45	0.00085	3.04	0.019	2.65	0.04	5.1	0.0002
PABPN1	5.02	0.0072	8.6	1.2e-06	7.96	5.1e-06	7.04	4.6e-05	6.08	0.00028	5.81	0.00058	5.27	0.0014	7.8	6e-06	5.46	0.0011	9.07	3.9e-07	4.9	0.0041	4.25	0.0089	5.81	0.00058	4.21	0.011	6	0.00033	4.18	0.013
ALDOA	2.92	0.00049	2.74	0.00024	2.38	0.0012	1.93	0.0091	3.01	5.6e-05	2.29	0.0019	2.93	7.9e-05	3.1	3.3e-05	2.4	0.0011	4.23	1e-07	3.12	5e-05	2.14	0.003	2.31	0.0017	1.89	0.0094	2.49	0.00067	1.98	0.0078
RPL36	1.08	0.32	1.82	0.056	1.8	0.057	2.63	0.007	1.93	0.042	1.6	0.093	2.28	0.016	1.99	0.035	3.17	0.0011	1.89	0.05	2.42	0.014	2.94	0.002	3.12	0.0014	2.77	0.0039	3.52	0.00029	1.9	0.05
ZNF217	4.83	0.046	8.75	9.7e-05	8.47	0.00014	7.96	0.00038	7.26	0.00088	2.9	0.18	11.09	1.3e-06	10.75	2.5e-06	7.15	0.0011	4.77	0.029	8.61	0.00016	9.29	3e-05	8.45	0.00015	9.77	1.5e-05	8.49	0.00012	5.86	0.0082
G3BP2	6.85	0.00019	4.84	0.0026	5.64	0.00047	3.64	0.023	8.6	3.8e-07	5.47	0.00072	6.37	8.3e-05	9.43	4.9e-08	5.22	0.0011	9.38	6.9e-08	9.05	2.3e-07	10.76	1.4e-09	8.66	3.9e-07	10.27	5.8e-09	5.17	0.0011	4.31	0.0079
CKB	8.65	3.7e-10	1.77	0.098	3.65	0.00079	1.69	0.12	6.74	1.2e-08	2.77	0.0097	2.96	0.0054	1.99	0.058	3.53	0.0011	1.98	0.065	4.27	0.00015	7.27	1.4e-09	1.12	0.3	3.75	0.00056	8.2	3.7e-11	6.48	5.5e-08
SREK1	8.72	0.00031	5.69	0.007	8.47	9e-05	2.62	0.22	5.12	0.014	5.15	0.014	3.22	0.12	10.35	2.6e-06	6.89	0.0011	3.64	0.084	2.09	0.32	2.27	0.27	6.85	0.0013	4.9	0.019	4.57	0.027	1.47	0.48
RBM7	9.4	1.3e-06	7.74	5.2e-06	7.19	1.9e-05	10.2	1.2e-08	1.55	0.33	6.05	0.00025	4.63	0.0038	5.5	0.00065	5.29	0.0011	4.54	0.0055	5.21	0.0018	7.67	4.8e-06	8.61	6.2e-07	9.63	4.4e-08	8.4	9.2e-07	9.14	2.4e-07
CWC15	8.24	3.2e-05	3.64	0.03	3.47	0.037	3.47	0.041	8.58	1.4e-06	7.62	1.7e-05	4.28	0.01	7.7	1.1e-05	5.54	0.0011	6.71	0.00013	1.68	0.32	1.3	0.43	5.76	0.0008	3.94	0.019	8.1	4.5e-06	4.77	0.0056
WASHC5	8.15	0.0006	8.43	8.1e-05	6.18	0.0029	3.63	0.081	7.35	0.00043	6.71	0.0014	6.57	0.0015	4.09	0.044	6.78	0.0012	0.97	0.65	8.66	7.2e-05	4.5	0.026	3.82	0.063	8.93	2.9e-05	6.12	0.0029	5.92	0.0051
BUD31	5.66	0.023	5.9	0.0084	8.17	0.00033	1.9	0.41	9.17	5.8e-05	6.85	0.0023	8.24	0.00026	8.04	0.00034	7.3	0.0012	-3.83	0.087	6.54	0.0044	8.18	0.00027	6.12	0.0063	3.63	0.1	4.84	0.027	5.38	0.018
CCT7	2.62	0.28	5.58	0.0097	8.71	8.3e-05	5.3	0.015	3.12	0.14	6.22	0.0039	0.27	0.9	6.69	0.0017	7.03	0.0012	2.39	0.27	5.47	0.013	1.08	0.6	4.52	0.034	4.64	0.029	0.77	0.73	6.29	0.0042
RPA1	8.42	2.1e-05	6.16	0.00035	7.48	2e-05	7.84	9.8e-06	9.54	1.4e-07	7.77	1.1e-05	11.08	3.2e-09	7.47	1.7e-05	5.5	0.0012	5.97	0.00055	1.97	0.24	7.86	6.6e-06	5.09	0.0028	8.07	4.7e-06	9.53	1.4e-07	2.73	0.11
PES1	8.38	4.5e-07	1.77	0.2	4	0.0036	4.09	0.0034	7.9	9.3e-08	3.67	0.0072	4.3	0.0016	1.99	0.14	4.48	0.0012	3.68	0.0079	2.24	0.1	8.84	5e-09	8.61	1.3e-08	9.12	2.5e-09	2.65	0.048	2.87	0.038
SUB1	4.87	0.011	7.75	1.3e-05	7.18	4.6e-05	7.08	6.3e-05	11.54	1.3e-09	5.8	0.00079	8.02	5.9e-06	8.19	4e-06	5.55	0.0012	7.7	1.6e-05	2.54	0.14	7.17	3.6e-05	7.9	8.9e-06	6.88	7.8e-05	8.88	8.6e-07	2.38	0.16
KIF23	5.91	0.039	3.92	0.12	7.75	0.0026	-0.9	0.73	8.52	0.00091	9.81	0.0002	6.6	0.0091	10.18	9.1e-05	8.36	0.0012	3.6	0.16	7.31	0.0055	7.75	0.0022	9.8	0.00019	5.19	0.041	9.14	0.0004	8.26	0.0017
SBNO2	3.84	0.05	6.41	0.00037	3.13	0.07	2.76	0.12	4.46	0.011	4.42	0.012	8.1	9.2e-06	0.51	0.78	5.74	0.0012	3.41	0.053	6.29	0.00059	5.71	0.0011	1.69	0.34	0.25	0.89	7.15	6.9e-05	4.97	0.0056
HLTF	5.3	0.006	4.26	0.013	5.46	0.0015	7.81	1.4e-05	4.01	0.018	5.08	0.0032	3.78	0.024	4.2	0.013	5.57	0.0012	4.44	0.01	3.66	0.036	6.31	0.00025	4.02	0.018	5.17	0.0025	5.16	0.0024	1.86	0.27
PIK3C2A	8.83	2.9e-05	6.75	0.00025	7.81	3e-05	5.74	0.0018	10.12	1.7e-07	7.15	0.00012	8.29	9e-06	10.36	9.8e-08	5.84	0.0013	5.88	0.0014	5.3	0.0042	8.38	6.9e-06	3.63	0.043	8.13	1.4e-05	8.9	2.5e-06	6.83	0.00027
SEPTIN7	1.32	0.19	2.41	0.0082	3.93	3.1e-05	-0.81	0.39	0.87	0.33	2.01	0.026	1.95	0.029	2.9	0.0013	2.94	0.0013	1.77	0.051	3.79	7.2e-05	4.51	2e-06	2.65	0.0038	3.59	0.00011	1.99	0.026	5.49	5.1e-08
GBE1	5.68	0.054	0.82	0.76	-0.26	0.93	4.87	0.068	-0.13	0.97	3.76	0.15	1.36	0.61	7.66	0.0035	8.6	0.0013	1.87	0.49	0.01	1	5.21	0.043	7.14	0.0073	2.39	0.37	4.82	0.063	6.29	0.019
RPS4X	0.02	0.99	4.95	2.5e-05	4.1	0.00035	1.13	0.33	2.37	0.033	2.99	0.0078	0.62	0.58	1.05	0.34	3.65	0.0013	1.85	0.1	2.44	0.034	2.04	0.063	4.08	0.00039	3.29	0.0034	0.53	0.64	1.72	0.13
FXR1	7.8	7.7e-05	8.32	3.5e-06	6.61	0.00014	5	0.0037	9.48	1.9e-07	6.49	0.00019	4.74	0.0048	7.5	1.7e-05	5.49	0.0013	5.3	0.0021	4.24	0.015	6.85	7.1e-05	7.09	5.1e-05	9.05	5.4e-07	8.54	1.8e-06	2.53	0.14
TOR1AIP1	1.08	0.68	1.77	0.45	4.57	0.045	4.32	0.064	2.23	0.33	1.19	0.61	2.4	0.29	1.99	0.38	7.51	0.0013	1.57	0.51	4.6	0.051	7.28	0.0016	9.35	9.2e-05	1.08	0.65	0.3	0.9	2.54	0.27
RPL7L1	8.24	0.00021	6.98	0.00039	8.27	3.4e-05	1.69	0.39	6.35	0.00098	3.89	0.042	3.96	0.035	3.51	0.061	6.21	0.0013	1.91	0.33	5.63	0.0044	8.91	7.5e-06	6.61	0.00073	9.62	2e-06	8.73	1.2e-05	8.59	2.5e-05
CROCC	9.27	1.4e-05	10.76	4.9e-08	9.72	5.6e-07	1.17	0.53	6.85	0.00018	6.72	0.00028	5.1	0.0044	5.49	0.0022	5.84	0.0013	5.7	0.002	5.61	0.0026	1.82	0.3	5.08	0.0051	6.21	0.00066	9.03	2.1e-06	5.05	0.0061
RPL32	2.4	0.038	1.88	0.067	1.81	0.074	1.86	0.075	1.1	0.28	2.66	0.01	2.87	0.0051	1.74	0.085	3.34	0.0014	4	0.00019	1.67	0.11	3.22	0.0017	2.64	0.011	3.39	0.0011	1.74	0.086	1.32	0.2
CNOT2	9.05	0.0015	3.52	0.16	2.01	0.42	-0.33	0.9	2.72	0.27	4.77	0.056	0.33	0.9	-0.11	0.97	8.1	0.0014	7.2	0.0047	0.38	0.88	3.18	0.19	9.28	0.0003	2.14	0.4	-1.86	0.45	0.42	0.86
VASP	2.78	0.19	1.99	0.3	7.42	0.00014	1.69	0.39	4.22	0.024	9.27	4e-06	2.4	0.19	1.99	0.28	6.1	0.0014	1.98	0.3	2.42	0.2	1.66	0.37	1.12	0.56	8.54	1.4e-05	9.35	2.7e-06	7.34	0.00021
ANP32B	5.77	0.013	8.37	8.9e-05	9.83	6.4e-06	7.51	0.00042	6.05	0.0034	7.24	0.0006	7.73	0.00022	8.17	0.0001	6.66	0.0014	8.75	4.9e-05	4.9	0.021	8.96	2.4e-05	11.01	6.7e-07	7	0.00079	10.57	1.4e-06	2.42	0.24
RPS10	2.74	0.085	10.55	1.2e-10	5.69	0.00011	7.2	2.3e-06	6.22	2.3e-05	4.48	0.0019	3.93	0.0054	6.76	5.6e-06	4.59	0.0014	7.14	2.7e-06	3.73	0.011	5.27	0.00025	6.29	2.3e-05	4.08	0.0042	8.28	8.4e-08	2.65	0.066
CHTOP	4	0.023	4.87	0.0022	7.19	1.3e-05	6.21	0.00014	8.91	1.5e-07	3.47	0.026	4.59	0.0033	5.88	0.00021	5.05	0.0014	2.97	0.059	5.28	0.0012	5.57	0.00041	6.23	0.00012	5.78	0.00029	8.6	3.3e-07	4.14	0.0098
COPG1	8.11	2.2e-07	6.57	1.5e-06	5.44	4.3e-05	4.62	0.00046	4.92	0.00016	4.91	0.00019	6.99	3.4e-07	7.36	1.1e-07	4.11	0.0014	5.67	2.4e-05	2	0.12	6.3	2.6e-06	3.27	0.011	7.18	2e-07	5.63	2.1e-05	2.79	0.032
ZNF281	4.61	0.033	7.74	0.0001	4.39	0.021	4.03	0.038	9.11	5.9e-06	8.39	3.2e-05	9.72	1.7e-06	9.47	2.9e-06	6.17	0.0015	-0.23	0.91	3.64	0.063	3.69	0.05	3.6	0.06	4.3	0.025	2.65	0.16	1.37	0.47
PRPF31	4.79	0.0071	2.03	0.2	4.47	0.0046	2.14	0.18	2.84	0.067	4.34	0.0061	5.9	0.00022	3.52	0.023	5.04	0.0015	3.87	0.015	4.6	0.0047	5.94	0.00019	4.43	0.0053	5.92	0.00023	3.72	0.017	3.42	0.033
S100A6	5.45	0.0026	5.82	0.00035	4.44	0.0051	12.78	8.8e-12	12.2	3.3e-11	7.58	6.6e-06	12.86	5.3e-12	12.87	5.9e-12	5.08	0.0015	9.98	1.6e-08	4.19	0.01	5.49	0.00056	7.41	8.7e-06	4.66	0.0033	11.48	2.3e-10	4.03	0.013
PPP1CB	1.54	0.17	3.51	0.00061	3.09	0.0022	2.64	0.0093	1.04	0.3	3.09	0.0023	2.34	0.018	2.62	0.0082	3.2	0.0015	3.06	0.0027	3.07	0.003	3.34	0.00084	5.55	2.8e-07	3.92	0.00013	3.17	0.0016	8.34	4.4e-12
ZNF318	2.24	0.27	7.42	7.9e-05	6.5	0.00043	5.21	0.0048	4.9	0.0067	8.81	4.8e-06	5.08	0.0048	2.06	0.24	5.78	0.0016	6.16	0.00094	8.43	1.4e-05	3.48	0.049	5.6	0.0023	3	0.096	3.71	0.038	6.93	0.00025
PCNA	1.17	0.63	1.33	0.54	4.71	0.026	5.76	0.0082	3.32	0.12	6.75	0.0019	2.87	0.17	4.98	0.018	6.82	0.0016	3.88	0.071	4.26	0.051	8.35	0.00012	6.43	0.003	0.29	0.9	0.27	0.91	3.14	0.15
FDFT1	3.91	0.058	3.72	0.043	8.3	1.7e-05	3.56	0.056	4.54	0.013	8.17	2.5e-05	7.18	0.00013	6.92	0.00021	5.88	0.0016	-1.31	0.49	6.98	0.00031	6.9	0.00022	8.32	1.6e-05	1.32	0.48	6.08	0.001	4.36	0.02
CLK3	4.09	0.078	6.28	0.0029	6.8	0.0013	7.53	0.00046	6.86	0.001	9.2	2.5e-05	7	0.00083	8.54	6.1e-05	6.64	0.0016	8.37	0.00011	6.53	0.0025	9.45	1.2e-05	6.14	0.0036	5.18	0.013	7.42	0.00042	4.87	0.022
SMC3	6.43	9e-05	6.52	1e-05	5.5	0.00015	4.58	0.0015	8.21	7.8e-08	6	4.4e-05	7.08	1.8e-06	8.51	3.3e-08	4.46	0.0017	5.11	0.00044	2	0.16	5.76	6.2e-05	3.78	0.0075	6.34	1.5e-05	7.62	4.4e-07	1.95	0.17
NHSL1	3.16	0.19	6.3	0.0035	5.88	0.0059	6.77	0.002	6.24	0.0035	6.76	0.0018	8.69	7e-05	9.63	1.4e-05	6.76	0.0017	10.98	1.6e-06	3.18	0.14	9.3	2.3e-05	9.99	8.4e-06	11.26	7.6e-07	6.66	0.0018	5.34	0.014
AFG3L2	10.82	4.5e-06	11.38	1.2e-07	12.12	2.9e-08	9.87	2.8e-06	12.35	1.4e-08	8.7	2.7e-05	11.45	9.1e-08	9.66	3.2e-06	6.25	0.0017	3.69	0.063	2.64	0.18	10.67	3.9e-07	10.31	1e-06	8.35	4.3e-05	12.52	9.7e-09	2.87	0.15
MBNL1	6.63	0.024	8.86	0.0009	6.73	0.0096	6.62	0.013	11.13	3.6e-05	5.72	0.028	10.42	9.4e-05	7.49	0.0039	8.26	0.0017	9.2	0.00063	4.96	0.062	8.06	0.0019	7.6	0.0041	11.78	1.5e-05	12.01	1e-05	8.77	0.0012
TARS1	3.59	0.025	3.16	0.026	4.22	0.0033	1.94	0.18	4.79	0.00087	4.19	0.0036	3.7	0.009	7.49	8.1e-07	4.51	0.0018	3.5	0.015	5.28	0.0004	8.66	2.8e-08	4.88	0.00082	5.98	5e-05	4.14	0.0036	4.54	0.002
GTPBP4	0.89	0.59	6.82	8.1e-06	2.17	0.13	1.6	0.28	6.45	1.8e-05	2.01	0.16	3.91	0.0065	5.17	0.0004	4.58	0.0018	1.35	0.36	2.55	0.083	4.14	0.0039	5.6	0.00017	4.29	0.0032	5.53	0.00018	3.12	0.034
RPRD2	10.09	1.5e-06	7.26	6.1e-05	5.68	0.0013	5.71	0.0014	5.32	0.0023	9.35	6.6e-07	7.06	7.4e-05	7.11	6.5e-05	5.5	0.0018	8.58	3.7e-06	4.91	0.0063	9.19	6.5e-07	4.43	0.011	6.19	0.00046	5.5	0.0016	7.85	2.3e-05
THUMPD1	9.49	1e-05	7.73	4.2e-05	8.53	7.9e-06	7.7	4.8e-05	9.49	8e-07	6.3	0.00066	9.18	1.6e-06	7.09	0.00012	5.71	0.0018	1.43	0.44	5.93	0.0016	9.22	1.3e-06	8.5	8e-06	5.63	0.002	5.41	0.0027	10.29	2.4e-07
ANXA7	4.47	0.0013	3.67	0.0029	7.21	6.7e-08	4.61	0.00025	4.01	0.001	4.1	0.00092	5.05	5.1e-05	4.29	0.00045	3.83	0.0018	4.5	0.00035	4.19	0.00093	5.7	6.5e-06	3.79	0.0021	4.93	8e-05	6.44	7.1e-07	6.44	1.1e-06
PKP3	4.74	0.00016	4.44	7.4e-05	5.27	4e-06	4.09	0.00025	3.88	0.00038	4.32	0.00011	4.49	5.1e-05	3.71	0.00062	3.4	0.0018	3.96	0.00038	3.37	0.0026	3.44	0.0014	3.22	0.0032	4.19	0.00015	4.62	3.4e-05	2.58	0.019
CSTF2	6.04	0.00014	2.31	0.089	5.87	3.6e-05	3.36	0.015	5.16	0.00019	3.98	0.0038	4.18	0.0021	4.17	0.0021	4.29	0.0018	4.5	0.0013	2.38	0.086	7.48	2.8e-07	3.78	0.0058	5.3	0.00014	3.64	0.0071	1.76	0.2
CAPRIN1	2.17	0.007	3.03	4.3e-05	3.22	1.6e-05	1.08	0.13	2.35	0.001	1.52	0.032	2.23	0.0017	2.43	0.00064	2.24	0.0018	1.2	0.093	-0.45	0.52	2.19	0.0019	1.42	0.045	2.52	0.00048	2.96	5.2e-05	-0.04	0.95
CDC16	8.86	2.6e-07	4.25	0.0029	2.38	0.086	9.3	4.1e-09	8.97	8.4e-09	8.75	2.2e-08	2.4	0.082	1.99	0.15	4.43	0.0018	4.27	0.0029	2.64	0.065	9.42	2.1e-09	9.84	7.3e-10	4.53	0.0014	8.84	1.2e-08	4.68	0.0013
MSI2	9.79	7.9e-07	9.86	4.2e-08	4.69	0.0043	5.19	0.002	7.93	3.8e-06	4.59	0.0053	7.44	1.2e-05	10.31	1.2e-08	5.14	0.0019	6.85	6.2e-05	3.35	0.045	9.17	1.8e-07	5.5	0.00099	8.53	9.8e-07	6.91	4.1e-05	3.73	0.025
UEVLD	3.64	0.016	8.17	3.1e-08	6.04	1.7e-05	2.32	0.087	6.3	6.7e-06	7.95	7.4e-08	0.83	0.53	4.6	0.00063	4.21	0.0019	3.39	0.012	9.9	2.3e-10	3.34	0.011	5.14	0.0002	4.72	0.00051	6.77	1.9e-06	9.38	1.2e-09
G2E3	10.31	6.4e-07	0	1	9.99	9.1e-08	1.69	0.34	4.47	0.0086	7.61	2.2e-05	9.54	2.1e-07	9.2	4.6e-07	5.35	0.0019	2.68	0.12	9.62	3.1e-07	10.21	3.8e-08	10.54	2.2e-08	1.77	0.3	8.81	1.2e-06	11.33	5.2e-09
DDX27	7.57	0.0013	4.24	0.039	3.54	0.081	-0.74	0.73	-1.35	0.52	4.6	0.025	0.11	0.96	8.64	4.4e-05	6.46	0.0019	5.32	0.011	2.33	0.26	-2.2	0.27	4.54	0.027	9.42	1.2e-05	6.7	0.0012	5.08	0.016
EIF2AK2	3.96	0.06	1.77	0.35	3.65	0.05	-0.86	0.66	2.64	0.16	5.19	0.0061	3.91	0.035	7.19	0.00017	5.9	0.0019	3.6	0.057	2.64	0.16	7.04	0.00022	6.16	0.0013	5.08	0.0069	2.65	0.15	3.19	0.094
POLR1E	4.48	0.13	-0.57	0.83	-1.42	0.59	2.21	0.42	6.45	0.015	3.85	0.14	2.29	0.38	1.32	0.61	8.32	0.0019	0.09	0.98	4.96	0.066	5.57	0.032	5.72	0.031	6.87	0.0097	4.71	0.071	-1.02	0.69
SUGP1	4.72	0.017	2.11	0.23	8.15	9.6e-06	7.34	5.9e-05	8.62	2.8e-06	4.54	0.0095	7.79	1.7e-05	8.39	4.7e-06	5.47	0.0019	1.95	0.27	2.64	0.14	7.92	1.2e-05	5.67	0.0015	8.16	8.2e-06	7.56	2.9e-05	4.68	0.0089
G3BP1	5.04	0.0043	7.27	9.5e-06	6.57	5.1e-05	4.72	0.0031	5.93	0.00019	4.5	0.0042	5.83	0.00023	5.92	0.00018	4.87	0.0019	5.06	0.0015	2.02	0.2	6.85	2e-05	3.78	0.015	6.21	0.0001	7.81	2.1e-06	1.49	0.34
PSMB3	2.78	0.068	5.91	3.4e-05	2.38	0.077	2.41	0.081	2.94	0.03	3.11	0.023	3.46	0.01	2.82	0.036	4.26	0.002	0.92	0.51	0.75	0.58	4.88	0.00039	3.82	0.0056	2.87	0.035	2.65	0.049	4.87	0.00061
NCOR2	5.67	0.02	3.69	0.087	3.78	0.075	2.02	0.36	5.42	0.012	2.28	0.29	9.48	2.1e-05	5.27	0.013	6.73	0.002	4.45	0.04	5.28	0.017	7.5	0.00053	6.84	0.0018	5.48	0.011	6.09	0.0046	6.2	0.0051
ARPC3	6.28	0.00064	3.07	0.055	5.94	0.00029	2.83	0.08	3.15	0.046	6.76	5e-05	3.72	0.018	3.6	0.022	4.98	0.002	3.55	0.027	6.04	0.00031	6.22	0.00013	3.63	0.023	3.19	0.045	0.34	0.85	2.33	0.15
LIG3	4.07	0.048	7.93	3.5e-05	9.85	6.5e-07	6.93	0.00027	6.66	0.00035	7.17	0.00016	3.7	0.04	5.26	0.0039	5.73	0.002	8.61	9.3e-06	7.46	0.00012	5.71	0.0018	4.74	0.01	3.99	0.029	5.01	0.0061	5.41	0.0041
NACC1	5.25	0.0036	8.07	1.9e-06	5.02	0.0017	10.12	1e-08	11.24	4.1e-10	8.49	7e-07	11.43	2.5e-10	9.86	1.6e-08	4.92	0.0021	11.38	4e-10	10.59	4.3e-09	9.72	2.1e-08	3.84	0.015	10.04	1.1e-08	9.69	2.5e-08	10.65	3.8e-09
HSPA9	1.21	0.44	1.03	0.47	3.82	0.0061	3.86	0.0067	0.88	0.53	3.04	0.029	4.55	0.0011	4.52	0.0012	4.33	0.0021	1.91	0.18	1.52	0.28	3.76	0.0064	3.33	0.017	2.19	0.11	4.63	0.00098	0.36	0.79
HSP90AB1	2.65	0.04	3.48	0.0029	3.83	0.0011	3.6	0.0023	7.58	3.7e-09	1.99	0.082	4.92	3.5e-05	4.14	0.00037	3.58	0.0021	3.03	0.0095	3.8	0.0015	4.05	0.00048	3.08	0.008	2.88	0.012	4.99	2.9e-05	3.47	0.0035
ACTL6A	5.35	0.01	1.41	0.45	2.27	0.21	7.42	0.00011	1.72	0.35	5.32	0.0041	6.04	0.0011	8.15	1.8e-05	5.69	0.0021	3.2	0.084	8.5	1.6e-05	5.11	0.0049	7.27	0.00013	4.02	0.028	2.91	0.11	8.02	3.9e-05
PSMB5	6.52	0.0014	6.47	0.00042	6.2	0.00066	3.21	0.075	6.4	0.0004	0.16	0.93	9.23	1.1e-06	8.04	1.4e-05	5.53	0.0022	3.65	0.042	2.62	0.15	3.02	0.082	3.64	0.042	6.47	0.00037	9.15	1.4e-06	4.64	0.011
MED14	6.5	0.0063	4.74	0.024	7.01	0.001	0.31	0.89	3.13	0.13	5.16	0.014	3.92	0.058	5.35	0.01	6.5	0.0022	-0.36	0.87	4.34	0.043	4.87	0.018	3.46	0.098	4.71	0.025	6.97	0.00098	5.53	0.01
SCAF11	4.68	0.047	8.02	0.00022	6.67	0.0018	4.25	0.046	4.29	0.04	8.25	0.00016	4.56	0.028	8.67	6e-05	6.51	0.0022	1.98	0.36	9	5.7e-05	1.61	0.44	10.12	5.5e-06	4.17	0.047	2.42	0.24	4.82	0.025
NTPCR	9.03	2.9e-05	7.68	5.6e-05	4.54	0.013	6.77	0.00036	5.31	0.0038	7.67	5.9e-05	6.03	0.001	4.33	0.017	5.66	0.0022	6.51	0.00057	3.05	0.1	5.39	0.003	4.82	0.0089	4.74	0.0098	5.12	0.005	2.8	0.13
TCOF1	9.72	0.00083	6.61	0.0095	6.38	0.011	5.25	0.04	9.2	0.00034	7.44	0.0036	9.95	0.00012	10.61	4.5e-05	7.79	0.0023	7.83	0.0024	2.68	0.29	10.95	2.6e-05	6.56	0.0099	11.39	1.6e-05	10.74	3.9e-05	2.65	0.29
TJP1	1.54	0.097	1.1	0.19	1.01	0.22	0.94	0.27	2.61	0.0017	1.36	0.099	3.24	0.00013	2.3	0.0052	2.55	0.0023	1.54	0.064	3.95	1e-05	2.07	0.011	1.51	0.067	1.17	0.16	3.55	3.5e-05	3.52	6e-05
SPIN1	10.01	0.00014	5.97	0.0088	7.67	0.00085	7.29	0.0017	10.63	6.8e-06	7.69	0.00086	10.27	1.2e-05	10.08	1.7e-05	6.95	0.0023	6.93	0.0027	1.29	0.56	10.45	8.7e-06	7.1	0.002	9.8	2.9e-05	10.58	7.7e-06	1.07	0.63
PLAA	2.78	0.31	8.63	0.00053	2.38	0.32	7.27	0.0034	1.46	0.55	1.55	0.53	5.98	0.013	4.43	0.063	7.46	0.0023	-0.25	0.92	7.06	0.0049	-3.44	0.15	-1.6	0.52	-0.33	0.9	2.01	0.4	6.98	0.0051
GRB2	5.71	0.0026	7.1	4.2e-05	6.98	5.4e-05	8.74	1.1e-06	8.65	9.5e-07	8.58	1.6e-06	7.19	2.8e-05	6.19	0.00023	5.11	0.0023	3.84	0.022	5.43	0.0017	10.54	9.3e-09	7.94	6e-06	7.14	3.4e-05	8.66	1e-06	4.74	0.0054
UGDH	3.31	0.023	4.32	0.001	2.46	0.053	1.84	0.16	4.38	0.00077	1.25	0.34	2.41	0.057	3.59	0.0051	3.96	0.0023	2.04	0.12	3.13	0.019	5.67	2e-05	2.83	0.028	2.86	0.026	1.65	0.19	0.88	0.49
CCT6A	3.95	0.023	3.51	0.024	2.12	0.17	3.7	0.019	5	0.0014	0.36	0.82	5.6	0.00037	4.34	0.0049	4.76	0.0023	2.29	0.14	3.18	0.045	3.99	0.009	-0.16	0.92	4.77	0.0022	2.13	0.16	2.65	0.092
SAP18	6.33	0.0099	5.49	0.012	5.6	0.0097	5.37	0.015	3.67	0.088	7.29	0.001	7.56	0.00057	5.58	0.0094	6.66	0.0023	5.65	0.01	4.61	0.038	9.17	3.9e-05	7.26	0.0011	4.6	0.033	6.81	0.0018	2.53	0.24
FLNA	2.97	0.00037	2.27	0.0019	2	0.0056	1.94	0.0082	2.77	0.00016	2.85	0.00013	2.53	0.00051	2.58	0.00039	2.21	0.0024	2.24	0.0023	2.21	0.003	3.17	2e-05	2.28	0.0019	2.52	0.00056	2.15	0.0028	2.13	0.004
ASS1	2.6	0.32	4.58	0.049	3.11	0.18	2.01	0.41	-0.55	0.83	-2.39	0.31	1.39	0.55	2.88	0.21	7.13	0.0024	0.99	0.68	5.92	0.014	1.42	0.53	5.64	0.016	1.76	0.45	1.87	0.42	4.85	0.04
CTR9	6.74	0.0084	3.64	0.11	5.9	0.0089	-0.38	0.88	3.65	0.1	3.64	0.11	-0.33	0.89	5.18	0.02	6.9	0.0025	7.33	0.0016	5.34	0.022	4	0.07	0.08	0.97	6.47	0.0043	1.43	0.52	7.03	0.0026
RPL10A	0.38	0.76	2.31	0.04	4.15	0.00032	2.84	0.013	1.03	0.36	0.28	0.81	2.24	0.043	2.28	0.039	3.43	0.0025	3.7	0.0014	2.54	0.028	3.28	0.0033	3.1	0.0063	2.7	0.016	2.15	0.052	2.46	0.032
NOS1AP	7.37	0.0012	8.45	4.4e-05	8.6	3.3e-05	12.13	3.3e-08	7.45	0.00022	12.28	2.5e-08	12.16	2.4e-08	9.34	6.6e-06	6.03	0.0025	8.19	7.6e-05	2.64	0.19	4	0.039	11.72	6.9e-08	10.2	1.3e-06	8.81	1.9e-05	10.68	8.3e-07
IPO5	3.73	0.022	6.48	2e-05	3.41	0.018	2.79	0.057	3.14	0.029	6.33	3.2e-05	0.75	0.6	0.39	0.79	4.41	0.0026	5.57	0.00022	5.22	0.00058	6.87	5.7e-06	7.25	2.5e-06	3.23	0.026	2.65	0.063	5.14	0.00067
LSR	4.6	0.081	2.43	0.31	3.95	0.089	1.69	0.49	2.23	0.34	0.34	0.89	9.07	0.00016	10.27	2.5e-05	7.15	0.0026	-0.76	0.76	2.25	0.34	3.35	0.14	6.36	0.0075	8.6	0.00034	8.13	0.00063	5.32	0.027
TAF2	5.4	3.5e-06	4.7	5e-06	3.46	0.00048	3.23	0.0012	4.92	1.6e-06	3.76	0.00018	4.94	1.5e-06	4.35	1.6e-05	2.95	0.0026	5.07	1.2e-06	1.01	0.3	4.5	8.4e-06	3	0.0024	4.27	2.3e-05	4.75	3.5e-06	0.27	0.77
RECQL	5.44	0.0027	2.29	0.15	5.69	0.00047	7.4	1.1e-05	8.91	2.1e-07	8.84	3.3e-07	8.62	4.4e-07	5.92	0.00024	4.83	0.0026	5.97	0.0003	3.87	0.018	7.22	1.2e-05	7.48	8.1e-06	9.05	1.6e-07	9.67	3e-08	6.71	6.8e-05
PPFIA3	7.69	0.0036	5.83	0.013	8.15	0.00058	-0.28	0.91	4.22	0.066	5.83	0.012	6.22	0.0071	9	0.00014	7.05	0.0026	-4.79	0.04	5.35	0.025	7.3	0.0016	1.03	0.67	-1.72	0.46	9.36	8.3e-05	4.38	0.063
BCAR1	2.78	0.24	12.43	7.1e-08	11.18	8.2e-07	11.35	6.5e-07	2.23	0.29	11.06	1.1e-06	5.59	0.0076	12.33	7.7e-08	6.39	0.0026	11.5	4.7e-07	6.13	0.0049	9.74	8.6e-06	10.01	6.6e-06	10.04	5.7e-06	6.05	0.004	5.97	0.0058
RPL14	1.19	0.31	1.93	0.065	3.94	0.00025	1.36	0.2	-0.23	0.84	0.73	0.49	0.84	0.41	2.39	0.021	3.18	0.0026	2.41	0.022	1.69	0.11	2.83	0.0062	3.08	0.0037	2.01	0.054	2.14	0.038	1.76	0.098
HEXIM1	4.32	0.045	3.18	0.098	4.41	0.021	7.81	0.0001	6.15	0.0015	8.77	1.6e-05	6.94	0.00038	6.6	0.00065	5.82	0.0027	0.39	0.85	4.76	0.017	6.94	0.00035	7.21	0.00027	2.39	0.21	6.63	0.00064	7.53	0.00019
USP7	10.08	0.00043	7.03	0.005	7.93	0.0016	5.49	0.029	9.88	0.0001	6.51	0.0087	8.73	0.0005	9.76	0.00011	7.49	0.0027	5.61	0.025	2.76	0.27	9.46	0.00017	6.5	0.009	12.06	3.9e-06	7.65	0.0021	5.69	0.024
NUDT5	1.02	0.73	6.86	0.0089	8.43	0.0014	3.7	0.16	3.05	0.24	6.11	0.018	0.35	0.9	5.29	0.039	7.83	0.0028	6.61	0.012	9.61	0.00042	6.09	0.017	8.22	0.0019	4.49	0.082	5.92	0.021	11.57	2.9e-05
PDE4DIP	6.29	0.005	7.36	0.00029	7.54	0.0002	4.23	0.034	7.65	0.00015	8.05	8.8e-05	6.55	0.00096	6.91	0.00051	5.95	0.0028	4.26	0.032	2.55	0.2	7.26	0.00027	5.52	0.0056	6.98	0.0005	7.01	0.00045	2.04	0.3
AKAP8L	5.08	0.0044	8.18	1.2e-06	9.35	6.6e-08	7.91	2.6e-06	12.7	6.6e-12	12.5	1.6e-11	10.99	6.6e-10	7.07	1.5e-05	4.74	0.0028	11.1	6.4e-10	6.53	8.6e-05	8.96	1.2e-07	7.82	2.8e-06	9.02	1.3e-07	9.28	5.9e-08	5.06	0.0018
POLR2H	4.49	0.09	1.77	0.46	8.79	0.0003	-1.86	0.45	4.85	0.039	8.22	0.00071	2.35	0.31	5.6	0.017	7.12	0.0029	9.1	0.00022	7	0.0043	10.02	3.9e-05	9.88	6e-05	9.21	0.00015	-0.45	0.86	1.65	0.48
EBNA1BP2	-1	0.7	7.44	0.0014	7.63	0.00099	3.64	0.12	10.33	1.4e-05	3.53	0.12	8.76	0.00016	9.06	9.9e-05	6.84	0.0029	8.26	0.00046	2.38	0.3	6.02	0.0075	6.63	0.0041	8.83	0.00016	6.35	0.0052	5.45	0.019
EPS15L1	7.6	0.0016	4.93	0.019	4.91	0.019	1.21	0.58	4.37	0.036	4.01	0.056	8.37	9.9e-05	4.77	0.021	6.3	0.0029	8.52	0.0001	4.61	0.033	9.2	2.2e-05	3.76	0.072	8.92	4.2e-05	9.39	1.7e-05	4.55	0.033
TRAP1	1.09	0.68	-2.39	0.31	-0.29	0.91	2.9	0.22	3.16	0.17	-0.46	0.85	2.09	0.35	-0.7	0.76	6.9	0.0029	6.4	0.0063	2.14	0.35	7.88	0.00066	5.47	0.018	-0.49	0.84	2.62	0.25	2.86	0.21
HGH1	3.73	0.0036	5.78	1.6e-06	4.31	0.00019	2.39	0.035	2.97	0.0083	3.73	0.0011	2.98	0.0076	2.7	0.015	3.37	0.003	5.65	2.7e-06	2.64	0.023	5.69	1.6e-06	1.9	0.09	6.41	1.5e-07	0.48	0.67	1.83	0.11
DIP2B	2.78	0.054	1.77	0.17	6.31	4.2e-06	2.69	0.04	3.44	0.0077	5.34	7.1e-05	3.89	0.0026	3.17	0.013	3.86	0.003	1.98	0.13	2.13	0.1	5.18	8.5e-05	4.25	0.0013	5.33	6.4e-05	-0.21	0.88	5.93	1.8e-05
MDH2	1.52	0.34	4.81	0.00086	1.59	0.25	3.53	0.014	2.86	0.041	4.33	0.0025	4.23	0.0027	5.68	8.1e-05	4.21	0.003	2.17	0.13	4.07	0.0052	4.59	0.0011	2.17	0.12	0.19	0.9	4.95	0.00051	4.22	0.0037
HOOK3	8.92	9.3e-07	8.43	2.3e-07	9.29	2.4e-08	8.97	5.9e-08	9.53	9.6e-09	9.44	1.7e-08	8.54	1.5e-07	9.84	4.3e-09	4.48	0.003	4.2	0.0059	4.06	0.0087	1.3	0.38	3.65	0.015	2.09	0.16	8.52	1.6e-07	0.8	0.59
ITGA6	9.39	0.00046	4.64	0.046	6.04	0.009	4.41	0.06	5.51	0.017	8.83	0.00023	10.53	1.3e-05	8.13	0.00051	6.93	0.003	9.78	5.7e-05	5.18	0.03	10.89	6.7e-06	7.06	0.0028	9.71	5.2e-05	9.76	4.6e-05	5.42	0.022
ZGPAT	2.78	0.23	8.11	0.00014	2.38	0.24	1.69	0.43	2.23	0.27	9.01	2.9e-05	4.69	0.021	8.75	3.5e-05	6.13	0.003	4.74	0.022	1.72	0.4	1.3	0.52	1.07	0.61	10.74	9.4e-07	2.65	0.19	9.53	1.5e-05
PREB	2.31	0.2	2.77	0.085	2.29	0.15	0.47	0.78	5.61	0.00057	4.02	0.013	6.38	0.0001	1.72	0.27	4.8	0.0031	1.73	0.29	4.16	0.012	-0.65	0.68	1.42	0.38	-0.21	0.9	3.58	0.025	2.29	0.16
LRRFIP1	4.43	0.16	-2.36	0.42	5.67	0.043	-3.17	0.28	1.61	0.58	-0.5	0.86	-6.07	0.03	3.01	0.28	8.45	0.0031	6.77	0.018	0.34	0.9	3.29	0.23	-1.02	0.73	0.54	0.86	0.98	0.74	0.51	0.85
SUPT6H	3.27	0.026	3.52	0.0073	2.55	0.047	4.17	0.0018	2.76	0.033	3.89	0.0031	3.09	0.016	3.5	0.0066	3.87	0.0031	3.97	0.0028	7.38	2.8e-07	4.66	0.00038	5.87	1.6e-05	3.98	0.0024	5.21	9.1e-05	3.98	0.003
CDC37	4.9	0.0016	10.54	2.7e-11	3.95	0.0038	3.39	0.014	2.23	0.096	7.45	4.1e-07	9.21	1.5e-09	8.92	4e-09	4.03	0.0031	8.72	9.1e-09	7.75	2.4e-07	8.36	1.9e-08	7.5	3.2e-07	8.49	1.5e-08	6.89	1.7e-06	4.51	0.0013
SQSTM1	5.67	0.013	5.91	0.0038	7.81	0.00017	2.69	0.19	3.3	0.098	5.83	0.0042	6.15	0.0023	4.78	0.016	5.99	0.0031	3.38	0.096	7.28	0.00055	4.99	0.012	9.25	1.2e-05	7.8	0.00016	5.6	0.0053	7.31	0.0005
STAU2	7.11	0.0076	4.99	0.034	0.2	0.94	6.39	0.0078	10.45	1.9e-05	10.48	2.3e-05	8.84	0.00022	7.95	0.00076	6.99	0.0032	6.52	0.0065	1.48	0.52	9.42	8.7e-05	6.76	0.0045	7.05	0.0029	10.37	2.2e-05	1.99	0.4
TMPO	5.18	0.0062	10.01	0.001	4.25	0.011	4.25	0.16	8.44	0.0046	7.94	0.0079	4.68	0.0049	10.6	0.00042	4.95	0.0032	6.06	0.043	5.39	0.0019	7.69	9.3e-06	2.72	0.1	3.74	0.025	4.89	0.0033	4.52	0.0083
HMGA1	1.5	0.48	6.3	0.00088	4.92	0.0078	-1.46	0.45	5.94	0.0014	7.46	0.0001	4.07	0.026	4.99	0.0065	5.49	0.0032	6.4	0.0008	3.83	0.043	5.34	0.0036	6.2	0.001	-2.6	0.16	1.31	0.48	1.38	0.45
CAPZB	2.83	0.0021	1.32	0.1	3.09	0.0002	1.76	0.031	3.39	4.6e-05	2.3	0.0048	4.08	1.8e-06	4.33	5.6e-07	2.4	0.0032	2.65	0.0014	2.24	0.0074	3.27	7.6e-05	2.56	0.0019	3.93	3.9e-06	3.39	4.8e-05	1.48	0.072
RSRC1	5.93	0.0087	7.93	0.00013	9.43	7.8e-06	-0.88	0.67	7.42	0.00026	8.43	5.2e-05	6.84	0.00069	7.77	0.00013	5.92	0.0032	6.06	0.0029	2.29	0.25	8.27	5.3e-05	6.96	0.00066	9.87	2.9e-06	9.97	2.4e-06	4.23	0.037
EMG1	9.87	2.4e-06	5.68	0.0014	7.32	5.2e-05	5.61	0.0017	8.75	1.9e-06	4.76	0.0065	4.34	0.012	9.29	5.9e-07	5.15	0.0032	1.23	0.49	3.26	0.066	5.31	0.0022	0.92	0.61	9.69	2.4e-07	7.7	2e-05	3.04	0.085
ZNF385A	3.37	0.11	5.11	0.0075	8.94	7.7e-06	7.93	6.2e-05	4.35	0.021	6.24	0.0012	2.43	0.19	4.69	0.012	5.6	0.0032	9.94	1.1e-06	3.14	0.1	6.5	0.00063	7.87	6.2e-05	10.17	5.3e-07	7.13	0.00022	2.82	0.14
DSC2	2.78	0.26	7.5	0.00086	10.37	8e-06	7.98	0.00045	9.44	3.3e-05	3.35	0.13	2.78	0.2	4.16	0.054	6.51	0.0032	11.31	1.7e-06	2.64	0.23	4.43	0.039	7.55	0.0008	-4.13	0.06	-0.64	0.78	2.87	0.19
H2AB2	13.88	6.7e-05	11.45	0.00019	9.33	0.0019	8.51	0.0051	13.38	1.5e-05	9.44	0.0017	11.86	9.6e-05	12.71	3.3e-05	8.78	0.0033	9.16	0.0026	5.57	0.066	13.63	9.9e-06	7.71	0.0098	13.42	1.5e-05	10.04	0.0008	4.93	0.1
AARS1	0.43	0.84	1.27	0.49	2.38	0.19	-2.91	0.11	0.01	1	1.67	0.36	2.4	0.18	4.54	0.012	5.37	0.0033	3.58	0.051	3.35	0.07	5.58	0.002	3.8	0.037	3.1	0.087	3.59	0.045	3.82	0.038
GEMIN7	4.91	0.08	6.18	0.015	7.28	0.0039	3.07	0.23	1	0.7	4.54	0.07	4.34	0.079	4.21	0.088	7.42	0.0033	0.09	0.97	3.36	0.19	9.04	0.00037	6.65	0.0085	10.22	7.9e-05	10.77	3.4e-05	1.91	0.44
LGALS7	17.43	0.00024	12.52	0.0025	13.42	0.0012	11.7	0.0051	18.33	1.6e-05	12.27	0.003	18.33	1.6e-05	16.66	6.9e-05	12.03	0.0034	10.91	0.0085	1.06	0.8	17.71	2.6e-05	12.1	0.0035	16.77	7e-05	16.62	7.5e-05	0.37	0.93
PICALM	4.82	0.039	1.37	0.52	2.64	0.2	3.2	0.13	-0.23	0.92	-1.37	0.52	0.96	0.64	7.52	0.00036	6.15	0.0034	1.41	0.51	2.61	0.22	4.26	0.037	6.77	0.0015	2.56	0.22	2.03	0.32	2.54	0.22
BRIX1	4.19	0.085	6.56	0.003	8.01	0.00033	1.66	0.46	8.04	0.00028	0	1	7.38	0.00078	5.98	0.0057	6.4	0.0035	6.02	0.0065	2.89	0.19	4.94	0.021	8.68	0.00012	9.57	2.4e-05	4.74	0.028	3.58	0.1
RSU1	10.73	2.9e-09	9.05	1.1e-08	4.82	0.00087	10.03	6.8e-10	2.23	0.11	8.09	2.1e-07	10.41	1.7e-10	4.72	0.00093	4.17	0.0035	10.75	8.2e-11	3.09	0.034	10.52	1.2e-10	10.47	1.6e-10	10.14	4e-10	2.65	0.059	2.47	0.087
TMED10	-3.6	0.094	-3.17	0.1	6.37	0.0011	5.27	0.0074	-6.3	0.0012	7.94	7.6e-05	1.98	0.29	-2.81	0.14	5.65	0.0036	5.06	0.0096	9.02	1.4e-05	0.06	0.97	4.62	0.017	1.65	0.39	-4.45	0.02	9.81	2.6e-06
DUSP23	4.63	0.022	6.33	0.00058	4.44	0.013	5.29	0.0039	9.91	2.7e-07	3.69	0.039	5.71	0.0015	3.42	0.052	5.25	0.0036	6.41	0.00053	8.29	1.6e-05	6.62	0.00026	4	0.026	3.82	0.032	8.11	1.4e-05	7.19	0.00014
RRM2B	4.36	0.00022	4.08	0.00011	3.88	0.00021	2.3	0.026	2.79	0.0061	3.76	0.00034	5.94	8.3e-08	4.02	0.00011	2.98	0.0036	2.24	0.029	2.37	0.024	4.66	1e-05	2.84	0.0058	4.4	3.1e-05	2.85	0.005	0.83	0.41
ITGB4	5.76	0.035	6.89	0.0051	6.48	0.0078	6.46	0.0092	7.83	0.0014	6.83	0.0054	7.76	0.0015	8.26	0.00073	7.11	0.0037	8.14	0.0012	1.83	0.45	8.38	0.00061	6.48	0.0082	10.2	5.2e-05	9.07	0.00025	3.35	0.17
TFAP2C	4.99	0.044	7.75	0.00062	-1.22	0.58	6.28	0.0054	8.24	0.00025	5.14	0.02	8.29	0.00022	7.94	0.00037	6.45	0.0037	8.09	0.0004	7.21	0.0017	6.25	0.0043	3.22	0.14	6.11	0.0058	10.37	7.4e-06	4.21	0.061
MDC1	3.32	0.048	3.54	0.019	5.34	0.00048	1.69	0.27	5.56	0.00026	0.25	0.87	5.11	0.00071	5.1	0.00071	4.36	0.0038	6	0.00012	3.81	0.014	3.68	0.013	1.58	0.29	2.74	0.067	5.15	0.00066	6.05	0.00013
ZMIZ1	7.87	0.00065	4.4	0.028	10.31	1.5e-06	11.62	1.2e-07	9.33	8.2e-06	2.45	0.22	9.24	9.9e-06	10.37	1.1e-06	5.8	0.004	5.84	0.0043	5.4	0.009	12.16	2.8e-08	10.38	1.3e-06	5.38	0.0074	11.04	3.1e-07	2.87	0.16
CSNK1A1	6.73	4.8e-05	9.22	4.8e-09	10.38	1.7e-10	10.31	2.1e-10	9.82	7.1e-10	7.91	2.7e-07	10.89	2.9e-11	6.42	1.2e-05	4.07	0.0041	3.25	0.022	10.55	1.5e-10	8.78	1.5e-08	6.34	1.7e-05	4.04	0.0042	9.23	4.1e-09	9.9	1.1e-09
CDKN2AIP	3.17	0.019	1.93	0.11	2.85	0.017	2.86	0.019	2.86	0.017	3.12	0.0096	1.48	0.21	2.13	0.071	3.47	0.0041	3.54	0.0038	3.56	0.0042	4.57	0.00018	2.45	0.041	5.19	3.2e-05	0.39	0.76	6.13	2.5e-06
PEBP1	8.12	0.00028	9.35	4.9e-06	8.63	2e-05	6.41	0.0012	7.72	9.6e-05	6.71	0.00068	10.99	1.4e-07	9.14	6e-06	5.57	0.0041	5.63	0.0042	2.28	0.24	7.42	0.00015	5.92	0.0025	10.14	8.4e-07	9.56	2.7e-06	1.81	0.35
RBM6	5.17	0.002	7.68	1.1e-06	6.48	2.5e-05	7.13	5e-06	4.71	0.0014	5.41	0.00034	3.79	0.0093	4.2	0.0041	4.24	0.0041	6.09	7.2e-05	6.96	1.1e-05	4.95	0.00078	3.93	0.0079	0.06	0.97	7.46	1.7e-06	4.86	0.0014
RPL13A	10.3	0.0001	6.94	0.0026	8.36	0.00032	10.17	2.1e-05	10.8	5.4e-06	7.71	0.00088	10.16	1.6e-05	11.21	2.7e-06	6.54	0.0041	3.1	0.18	0.27	0.91	11.46	1.6e-06	11.54	1.8e-06	1.85	0.42	10.75	6.2e-06	8.08	0.00062
NPEPL1	3.26	0.005	3.9	0.00022	1.83	0.07	2.4	0.021	2.96	0.0038	4.19	8.3e-05	5.68	2.5e-07	7.2	5.9e-10	2.94	0.0042	5.72	2.8e-07	2.64	0.012	0.26	0.79	2.94	0.0045	4.93	4.8e-06	2.65	0.0091	2.87	0.0062
PMPCA	6.54	9.5e-05	4.48	0.0021	1.98	0.16	4.09	0.0053	2.23	0.12	1.67	0.25	0.6	0.68	1.99	0.16	4.12	0.0042	2.99	0.038	2.64	0.07	2.08	0.14	1.12	0.44	3.18	0.026	1.13	0.43	2.87	0.048
PSMC1	4.03	0.059	7.89	7e-05	7.02	0.00033	8.4	2.8e-05	7.14	0.00023	-0.3	0.88	4.7	0.013	2.35	0.21	5.48	0.0043	5.29	0.0064	7.12	0.00037	7.13	0.00023	6.89	0.00043	2.19	0.25	4.8	0.011	3.47	0.073
BAZ1B	10.86	0.00012	5.37	0.027	7.24	0.003	6.76	0.0062	10.56	2.5e-05	7.67	0.0018	10.65	2.1e-05	10.33	3.4e-05	6.95	0.0043	7.65	0.002	3.55	0.15	8.23	0.0007	6.44	0.0082	9.67	0.0001	10.22	4.2e-05	3.65	0.14
SNU13	3	0.36	4.14	0.15	4.71	0.097	1.04	0.73	-0.65	0.84	4.75	0.098	10.34	0.0004	5.46	0.054	8.25	0.0044	5.38	0.063	1.8	0.53	6.07	0.031	7.95	0.0062	4.52	0.11	2.65	0.35	-0.16	0.95
PAXIP1	5.95	0.026	-3.41	0.15	2.03	0.39	2.01	0.41	4.47	0.057	2.33	0.33	3.67	0.12	1.51	0.52	6.81	0.0044	4.49	0.061	2.8	0.24	3.53	0.13	1.06	0.67	3.34	0.16	0.61	0.81	2.95	0.21
UTP20	7.28	5.5e-06	3.33	0.014	4.34	0.0014	1.69	0.22	8.46	1.2e-08	7.81	1.2e-07	6.94	1.1e-06	8.28	2.1e-08	3.84	0.0044	1.98	0.14	3.93	0.0046	6.8	1.5e-06	8.1	4.1e-08	5.94	2.1e-05	8.06	3.9e-08	0.48	0.71
KRT17	1.61	0.027	2.26	0.00066	1.75	0.0068	2.27	0.00067	1.91	0.0033	3.02	1e-05	2.73	4.1e-05	2.61	7.9e-05	1.85	0.0044	2.81	3.5e-05	2.85	3.5e-05	1	0.11	3.48	6e-07	0.81	0.21	1.29	0.043	3.48	8.5e-07
ANXA6	2.98	0.12	5.84	0.00077	6.12	0.00042	5.14	0.0031	4.26	0.012	3.91	0.021	1.47	0.38	0.81	0.63	4.85	0.0044	5.53	0.0015	4.25	0.015	3.07	0.064	4.28	0.012	4.04	0.017	3.15	0.059	8.86	1.5e-06
GNL3	2.38	0.21	2.37	0.16	4.73	0.0052	1.98	0.25	2.9	0.082	4.19	0.013	2.66	0.11	2.42	0.14	4.84	0.0044	5.62	0.0012	2.41	0.16	4.91	0.0034	3.26	0.053	1.39	0.41	1.16	0.49	2.82	0.099
TBCB	5.83	0.059	-2.35	0.4	7.76	0.005	-0.9	0.76	0.39	0.9	0.92	0.75	3.23	0.23	6.36	0.019	7.87	0.0045	5.26	0.058	1.12	0.68	7.9	0.0038	-8.37	0.0028	5.08	0.064	3.86	0.15	1	0.71
HNRNPL	2.16	2.5e-07	0.7	0.041	1.51	2.4e-05	1.46	4.4e-05	1.75	1.4e-06	2.08	3.7e-08	1.48	2.6e-05	1.66	3.8e-06	0.98	0.0045	0.76	0.026	2.45	5.7e-10	1.31	0.00015	0.71	0.038	1.9	2.4e-07	2.19	8.3e-09	2.55	1.8e-10
PARK7	9.73	1.3e-05	4.11	0.029	5.93	0.0019	6.39	0.00099	3.7	0.047	7.86	6.2e-05	5.99	0.0015	6.03	0.0014	5.36	0.0046	3.82	0.044	3.72	0.053	3.99	0.031	6.76	0.00047	8.35	2e-05	7.34	0.00013	8.11	4.9e-05
IGSF3	3.96	0.013	1.8	0.21	4.46	0.0018	3.13	0.029	4.87	0.00065	0.83	0.56	5.6	0.00011	5.87	5.3e-05	4.01	0.0048	2.34	0.1	2.45	0.088	4.8	0.00073	2.9	0.04	4.62	0.0012	4.96	0.00053	0.61	0.66
CALD1	5.7	0.029	2.27	0.34	6.01	0.0095	5.04	0.032	8.55	0.00029	5.48	0.018	7.42	0.0014	7.18	0.002	6.57	0.0048	4.45	0.057	1.61	0.48	6.52	0.0046	2.63	0.26	5.89	0.011	5.89	0.011	1.91	0.41
CPNE3	2.88	0.13	1.46	0.39	1.86	0.26	1.93	0.26	3.13	0.059	2.26	0.18	3.81	0.021	6.54	0.00013	4.74	0.0048	5.85	0.00071	9.28	4.8e-07	3.78	0.021	5.61	0.001	5.24	0.0019	4.7	0.0048	10.15	5.5e-08
CAT	6.84	0.02	3.68	0.16	5.51	0.033	1.97	0.47	-0.84	0.76	3.31	0.2	0.63	0.81	6	0.02	7.38	0.0049	7.61	0.0042	5.93	0.027	10.01	0.00016	9.9	0.00023	8.06	0.0022	4.94	0.055	5.85	0.028
GEMIN5	11.37	0.0001	7.89	0.0019	8.26	0.0011	7.94	0.002	11.94	5.3e-06	7.75	0.0023	11.67	8e-06	11.03	2e-05	7.07	0.0049	5.17	0.04	0.49	0.85	10.63	3.6e-05	7.59	0.0028	10.14	8.3e-05	11.96	5.3e-06	1.17	0.63
IK	7.34	0.00087	5.4	0.0053	6.96	0.00038	4.25	0.029	4.94	0.0099	4.22	0.027	5.31	0.0054	7.68	8.8e-05	5.41	0.0049	5.89	0.0026	6.11	0.0022	4.04	0.031	7.77	9e-05	-2.12	0.27	5.82	0.0024	4.79	0.014
CSE1L	6.66	0.00049	5.7	0.00075	6.64	0.0001	6.26	0.00026	6.99	4.1e-05	8.65	1.2e-06	8.09	3.3e-06	8.57	1.1e-06	4.67	0.0049	5.68	0.00086	2.14	0.2	6.4	0.00014	7.61	1.2e-05	4.28	0.0097	5.8	0.00051	1.87	0.26
PKNOX2	7.12	0.0053	8.31	0.00034	1.27	0.58	3.55	0.12	3.11	0.16	6.34	0.0052	7.55	0.00087	5.19	0.019	6.36	0.0049	6.3	0.006	2.96	0.19	9.6	3.4e-05	3.35	0.14	5.64	0.012	5.34	0.017	6	0.0093
EPS8L2	13.72	5.7e-05	10.5	0.00044	10.42	0.00045	9.99	0.00086	14.77	1.6e-06	10.86	0.00028	13.7	6.6e-06	14.27	3.1e-06	8.19	0.005	9.11	0.0022	2.22	0.44	12.71	2.2e-05	8.55	0.0037	12.74	2.5e-05	14.99	1.2e-06	2.34	0.42
DNAJA1	6.67	0.0023	9.11	6.9e-06	8.77	1.4e-05	8.21	4.4e-05	10.12	7.1e-07	7.65	0.00012	8.66	1.4e-05	3.42	0.069	5.39	0.005	7.09	0.00036	7.04	0.00045	5.9	0.002	6.1	0.0018	1.01	0.6	7.85	6.8e-05	10.76	3.2e-07
RPL9	0.18	0.87	3.98	0.00017	1.66	0.1	5.41	9.5e-07	2.52	0.014	0.92	0.37	2.55	0.012	2.38	0.018	2.88	0.0051	1	0.34	2.16	0.039	2.64	0.0088	4.46	2.9e-05	1.17	0.25	3.03	0.003	1.05	0.3
SERPINH1	2.78	0.03	1.77	0.12	3.11	0.0066	2.06	0.075	2.23	0.048	5.64	3.8e-06	6.05	6.9e-07	5.46	5.2e-06	3.21	0.0051	2.47	0.032	2.42	0.038	4.52	0.0001	1.12	0.33	0.19	0.88	2.65	0.019	2.09	0.072
PEF1	3.8	0.13	3.49	0.12	7.96	0.00049	5.28	0.02	5.42	0.015	4.32	0.053	6.05	0.0065	3.53	0.11	6.28	0.0052	5.38	0.017	8.53	0.00029	6.19	0.0052	5.62	0.012	3.9	0.08	8.01	0.00041	5.63	0.014
PDS5A	8.27	0.0012	2.08	0.36	-0.53	0.82	5.33	0.018	7.03	0.0016	3.26	0.14	8.29	0.00024	6.55	0.0031	6.23	0.0052	1.15	0.61	3.56	0.11	4.59	0.035	8.71	0.00015	5.75	0.0097	5.23	0.018	3.19	0.15
LONP2	8.44	0.0052	9.02	0.00094	7.97	0.003	7.04	0.0095	10.32	0.00015	8.63	0.0015	8.18	0.0022	10.02	0.00021	7.47	0.0052	7.53	0.0055	2.31	0.38	9.22	0.00058	7.96	0.0033	7.6	0.0044	10.85	7.3e-05	1.56	0.55
TUBB4A	3.77	0.22	6.44	0.019	2.63	0.33	9.36	0.00086	9.25	0.00077	3.38	0.22	9.42	0.00061	6.8	0.012	7.63	0.0052	0.88	0.76	4.6	0.097	6.77	0.012	2.47	0.37	6.33	0.02	8.34	0.0022	2.29	0.4
CLINT1	7.15	0.00064	2.39	0.19	4.89	0.0071	5.15	0.0056	8.41	9.3e-06	4.7	0.01	5.52	0.0025	4.81	0.0077	5.09	0.0053	5.98	0.0014	3.24	0.08	6.11	0.00081	3.12	0.085	4.17	0.022	6.72	0.00028	2.98	0.11
DNAJB1	3.12	0.096	8.43	2.5e-06	9.01	6.5e-07	9.72	1.3e-07	9.99	5.1e-08	7.7	1.4e-05	8.68	1.1e-06	10.21	3e-08	4.7	0.0053	8.04	6.5e-06	3.94	0.023	5.04	0.0025	5.76	0.00081	4.89	0.0037	8.05	5e-06	3.42	0.045
CFL1	3.86	0.0071	6.3	3e-06	5.21	7.4e-05	7.66	4.4e-08	7.36	8.9e-08	3.64	0.0044	4.91	0.00014	4.08	0.0013	3.54	0.0053	4.58	0.00047	2.93	0.024	5.04	9.5e-05	3.36	0.0083	4.3	0.00081	7.05	2.5e-07	3.09	0.017
NPLOC4	6.74	0.023	1.48	0.58	1.28	0.63	3.42	0.2	-0.23	0.93	6.01	0.023	3.11	0.23	3.63	0.16	7.36	0.0054	1.98	0.47	8.17	0.0029	5.4	0.037	1.05	0.7	5.86	0.026	-1.33	0.62	6.3	0.02
CKMT1A	0.77	0.61	5.32	0.00011	4.85	0.00036	4.9	0.00037	2.86	0.03	3.45	0.0097	3.84	0.0038	3.46	0.0087	3.7	0.0055	3.71	0.0061	1.91	0.16	4.38	0.001	5.58	5.5e-05	2.47	0.063	2.83	0.031	1.31	0.32
EPS8L1	6.55	0.011	7.12	0.0021	6.58	0.004	5.73	0.013	-0.25	0.92	8.06	0.00055	5.43	0.016	1.27	0.57	6.34	0.0055	3.82	0.096	4.28	0.065	2.15	0.33	6.73	0.0036	3.99	0.078	0.84	0.72	4.17	0.071
KRT16	2.35	0.02	2.96	0.0012	1.81	0.042	2.17	0.017	0.45	0.62	2.21	0.014	1.4	0.11	2.06	0.02	2.5	0.0055	3.62	0.00011	2.16	0.019	1.5	0.087	1.48	0.097	2.99	0.001	0.8	0.36	4.08	2.1e-05
RPL31	1.97	0.045	5.46	1.9e-08	3.22	0.00035	2.13	0.017	3.28	0.00024	2.53	0.0044	1.71	0.048	1.88	0.03	2.45	0.0055	1.94	0.029	3.15	0.00062	1.64	0.056	2.63	0.0032	1.17	0.18	2.79	0.0016	2.36	0.0089
PRDX5	-1.74	0.5	1.57	0.49	4.38	0.048	7.65	0.00096	-3.46	0.12	3.38	0.13	1.05	0.64	9.18	6.6e-05	6.25	0.0055	7.18	0.0018	2.2	0.32	3.9	0.076	5.33	0.018	6.26	0.0055	3.73	0.091	3.02	0.18
CMAS	4.02	0.013	3.66	0.011	7.49	1.2e-06	4.66	0.0016	8.34	8.8e-08	3.78	0.0086	6.27	2.4e-05	5.99	4.9e-05	3.98	0.0056	7.76	5.8e-07	6.31	3.6e-05	6.72	6.9e-06	6.91	5.2e-06	4.83	0.00089	6.02	4.8e-05	9.73	3.2e-09
MCCC2	-1.01	0.34	1.36	0.15	4.3	1.5e-05	2.9	0.0028	3.73	0.00012	2.55	0.0072	2.2	0.018	3.95	4.7e-05	2.62	0.0057	3.96	6e-05	1.13	0.24	4.02	3.4e-05	3.04	0.0016	2.87	0.0025	3.53	0.00024	0.71	0.45
MLF2	4.78	0.015	7.64	2.8e-05	9.19	9e-07	4.39	0.013	9.07	9.3e-07	4.91	0.0051	5.86	0.00082	8.73	2.1e-06	4.81	0.0059	9.59	3.8e-07	9.93	2.4e-07	8.81	1.5e-06	6.93	0.00012	5.41	0.002	8.76	2e-06	4.13	0.02
IGKV1-37	3.76	0.18	6.11	0.014	7.35	0.0032	5.07	0.043	9.28	0.00022	-0.76	0.77	3.41	0.16	7.29	0.0031	6.83	0.0059	6.35	0.011	0.57	0.82	3.33	0.17	0.91	0.72	7.45	0.0027	4.7	0.054	0.32	0.9
VIRMA	3.21	0.082	4.65	0.0053	4.01	0.015	0.67	0.7	5.62	0.00075	5.34	0.0015	2.31	0.16	2.53	0.12	4.56	0.0059	3.17	0.057	3	0.074	2.93	0.069	2.3	0.16	3.79	0.021	-0.45	0.8	3.43	0.041
GAPDH	2.33	0.017	2.54	0.0039	2.53	0.0039	2.09	0.018	0.68	0.44	2.37	0.0068	0.09	0.92	1.74	0.042	2.4	0.0059	2.85	0.0014	3.41	0.0002	3.05	0.0005	2.78	0.0017	2.53	0.0038	2.7	0.002	3.2	0.00042
IGFBP5	2.78	0.34	4.07	0.12	7.79	0.0029	-0.36	0.89	6.79	0.0088	4.38	0.09	5.29	0.038	10.51	7.5e-05	7.14	0.006	-2.34	0.38	2.64	0.31	1.51	0.55	5.33	0.04	4.5	0.081	7.78	0.0027	8.63	0.0013
PKMYT1	5.63	2.5e-06	2.03	0.04	2.38	0.016	4.53	1.5e-05	5.12	1.1e-06	2.26	0.023	2.93	0.0031	4.45	1.6e-05	2.73	0.006	4.27	4.2e-05	7.2	4.3e-10	1.78	0.066	1.12	0.26	2.96	0.003	4.47	1.5e-05	7.52	1.1e-10
AP3D1	2.04	0.38	5.79	0.0055	1.8	0.38	-0.72	0.74	3.65	0.074	3.76	0.068	3.32	0.1	4.23	0.038	5.68	0.006	4.7	0.024	3.1	0.14	7.01	0.00072	4	0.053	7.08	0.00072	-0.05	0.98	2.47	0.23
MSH2	1.41	0.57	0.65	0.77	2.41	0.26	2.83	0.2	4.56	0.034	1.39	0.53	3.68	0.084	3.81	0.073	5.96	0.006	5.76	0.0087	2.55	0.24	5.33	0.012	4.17	0.054	3.2	0.14	5.99	0.0054	5.5	0.013
SCP2	6.17	0.0038	5.28	0.0053	5.99	0.0016	8.27	2.8e-05	9.53	1.5e-06	4.77	0.011	6.72	0.0004	8.26	2.1e-05	5.13	0.0063	7.24	0.0002	4.03	0.036	4.95	0.0075	6.71	0.00048	3.84	0.04	7.29	0.00014	4.17	0.029
PPP4R2	9.81	1.5e-06	5.7	0.00097	7.6	1.8e-05	7.73	1.5e-05	9.51	1.9e-07	4.97	0.0036	9.44	2.2e-07	9.5	2e-07	4.6	0.0066	9.76	1.3e-07	1.34	0.42	9.35	2.4e-07	7.66	1.5e-05	6.03	0.00045	8.98	6.8e-07	2.34	0.17
SMC1A	3.16	0.084	1.4	0.4	3.64	0.025	3.37	0.042	7.43	1.3e-05	5.16	0.0019	6.59	8.8e-05	6.38	0.00013	4.47	0.0066	3.5	0.034	3.09	0.065	6.53	9.7e-05	5.92	0.00044	4.17	0.011	6.44	0.00012	4.22	0.012
FCHO2	7.38	1.8e-05	3.31	0.023	4.08	0.0053	3.23	0.029	8.73	4.3e-08	7.28	3e-06	4.01	0.0057	3.75	0.0094	3.97	0.0066	3.67	0.013	7.18	5.5e-06	6.59	1.3e-05	2.74	0.059	6.61	1.4e-05	7.77	6.3e-07	5.62	0.00023
BZW2	4.52	0.019	5.88	0.00082	-0.63	0.72	3.92	0.024	2.71	0.11	4.23	0.014	4.12	0.015	5.59	0.0011	4.67	0.0066	0.8	0.65	2.1	0.22	2.92	0.081	0.11	0.95	4.7	0.0063	2.65	0.12	3.66	0.036
INTS1	4.41	0.0045	1.93	0.16	1.3	0.34	2.83	0.041	3.02	0.026	5.06	0.00031	2.74	0.042	3.57	0.0084	3.71	0.0066	3.41	0.014	2.64	0.058	3.18	0.018	-0.59	0.68	-0.77	0.58	1.11	0.41	2.87	0.038
RPL24	3.4	0.047	5.51	0.00045	4.15	0.0067	4.78	0.0023	2.86	0.058	4.39	0.0044	3.94	0.0093	2.63	0.079	4.15	0.0067	6.69	3.1e-05	3.99	0.011	3.65	0.015	7.85	1.5e-06	1.42	0.35	2.24	0.14	2.19	0.15
PAF1	5.9	0.023	4.2	0.068	4.81	0.035	3.67	0.12	2.02	0.38	3.65	0.11	4.07	0.073	6.03	0.0083	6.26	0.0067	1.67	0.48	2.25	0.33	6.28	0.0059	5.71	0.014	4.34	0.059	4.52	0.047	2.69	0.24
MIA2	2.78	0.34	1.77	0.5	6.1	0.018	1.49	0.58	2.23	0.39	7.83	0.0029	8.92	0.00066	2.27	0.37	7.04	0.0068	1.98	0.46	4.19	0.11	2.17	0.39	3.27	0.21	-1.48	0.57	2.37	0.35	6.94	0.0091
LSM12	4.6	0.18	2.05	0.51	-2.84	0.34	1.68	0.59	1.8	0.56	1.67	0.59	6.05	0.043	-3.97	0.18	8.21	0.0069	3.88	0.21	4.1	0.18	7.72	0.0098	3.07	0.31	-0.5	0.88	4.09	0.17	6.27	0.042
ANKRD27	9.21	6.6e-05	8.82	2e-05	5.31	0.007	4.51	0.024	8.87	1.5e-05	7.39	0.00027	8.82	1.6e-05	9.55	3.8e-06	5.31	0.007	7.41	0.00028	4.18	0.038	7.28	0.00025	4.89	0.013	8.92	1.4e-05	8.18	5.4e-05	2.94	0.14
STAT3	9.35	1.2e-05	7.72	4e-05	6.63	0.00032	9.56	8.6e-07	8.84	3.1e-06	6.79	0.00025	6.92	0.00016	6.36	0.00046	4.86	0.007	5.67	0.0021	5.06	0.0065	6.59	0.00029	6.6	0.00036	5.28	0.0035	7.63	4e-05	2.53	0.16
RAB7A	4.24	0.00031	2.5	0.015	2.74	0.007	2.39	0.02	1.16	0.25	3.24	0.0017	2.66	0.0084	3.12	0.0021	2.74	0.007	2.56	0.013	4.38	4.9e-05	3.43	0.00077	2.29	0.024	2.49	0.014	2.16	0.031	4.8	1e-05
RPS15	0.49	0.8	5.08	0.0026	0.79	0.64	0.42	0.81	-0.78	0.65	3.72	0.025	-1.55	0.34	1.25	0.44	4.48	0.0071	2.23	0.19	2.33	0.17	3.63	0.026	3.13	0.059	1.19	0.48	1.05	0.52	2.11	0.21
SPAG9	8.58	0.0034	8.59	0.0011	5.31	0.037	2.1	0.43	8.98	0.00057	8.1	0.0019	8.85	0.00066	5.28	0.037	6.94	0.0071	3.89	0.14	7.06	0.0079	8.23	0.0014	4.31	0.094	7.44	0.004	7.59	0.0032	3.86	0.14
PDZD11	5.56	0.072	1.77	0.53	4.92	0.071	4.5	0.11	6.73	0.015	-0.9	0.75	4.76	0.08	9.76	0.00047	7.45	0.0072	1.49	0.6	5.03	0.074	9.65	0.00053	3.84	0.16	4.58	0.096	5.04	0.064	2.41	0.38
HEATR1	13.5	6.4e-05	7.35	0.011	8.73	0.0027	8.83	0.0028	13.04	1.3e-05	9.35	0.0014	12.91	1.6e-05	12.71	2e-05	7.73	0.0074	8.68	0.0031	1.47	0.6	11.93	5.3e-05	7.96	0.0062	11.84	6.8e-05	13.23	1.1e-05	1.72	0.54
DERPC	4.23	0.048	4.91	0.011	3.5	0.063	6.6	0.00079	0.94	0.63	3.75	0.049	2.28	0.22	2.63	0.16	5.11	0.0074	6.24	0.0014	5.47	0.0055	5.06	0.0072	6.21	0.0014	3.71	0.051	4.95	0.0089	5.64	0.004
KIDINS220	8.16	0.00093	1.96	0.37	3.78	0.074	5.02	0.021	4.4	0.039	6.48	0.0029	8.55	9.8e-05	7.69	0.00039	5.75	0.0074	1.93	0.38	7.24	0.0012	3.69	0.078	5.46	0.011	7.83	0.00034	7.46	0.00058	7.09	0.0014
MCM2	3.82	0.044	1.88	0.27	7.03	6.2e-05	-0.37	0.84	5.59	0.001	1.66	0.33	7.53	1.7e-05	5.68	0.0008	4.53	0.0074	9.05	6.9e-07	7.38	4e-05	8.5	1.7e-06	7.65	1.5e-05	7	6.1e-05	7.35	2.6e-05	8.19	6.4e-06
ARID1A	10.15	0.00022	6.5	0.0066	2.38	0.31	8.3	0.00068	9.41	0.0001	8.55	0.00043	10.93	9.6e-06	7.22	0.0022	6.34	0.0074	4.54	0.057	1.2	0.6	3.91	0.09	1.56	0.52	4.31	0.068	6.54	0.0055	3.26	0.17
DCD	1.94	0.063	-0.67	0.48	1.58	0.088	0.49	0.61	1.18	0.2	2.27	0.015	0.77	0.4	1.65	0.072	2.51	0.0075	2.21	0.02	2.31	0.017	1.89	0.039	1.72	0.066	1.66	0.075	2.58	0.0057	4.17	2.9e-05
MTHFD1	2.65	0.22	2.32	0.23	0.5	0.8	-0.42	0.84	7.54	0.00012	5.31	0.0061	2.24	0.24	3.01	0.11	5.14	0.0075	5.97	0.0024	4.21	0.033	5.97	0.0018	5.38	0.0056	2.43	0.2	5.1	0.0076	1.09	0.56
NSA2	6.86	0.0073	8.38	0.00032	8.71	0.00018	12.13	7e-07	3.99	0.074	12.54	3.4e-07	9.88	2.3e-05	9.34	5.6e-05	6.03	0.0076	8.8	0.00018	0.7	0.76	2.58	0.24	9.84	3e-05	10.6	7.7e-06	8.92	0.00011	4.66	0.042
RPL34	2.12	0.13	2.04	0.1	2.6	0.036	4.8	0.00022	2.6	0.037	3.03	0.015	2.56	0.038	2.15	0.08	3.34	0.0076	-4.44	0.00059	-1.95	0.12	3.23	0.0089	3.99	0.0018	2.4	0.055	2.25	0.067	-1.69	0.18
NCOA3	11.27	7.2e-05	7.84	0.0015	6.62	0.0064	6.22	0.012	10.37	3.4e-05	7.24	0.0032	13.33	3.1e-07	12.08	2.4e-06	6.46	0.0077	7.43	0.0027	2.08	0.38	7.86	0.0012	4.9	0.043	9.89	7.5e-05	9.99	6.2e-05	2.01	0.4
G6PD	1.54	0.44	-3.62	0.037	0.18	0.92	1.33	0.46	-6.87	0.00012	0.1	0.95	0.99	0.57	1.76	0.3	4.64	0.0077	-2.58	0.14	8.23	1.1e-05	-2.48	0.14	2.85	0.1	1.96	0.26	-2.75	0.11	2.18	0.21
TUBB6	3.03	0.35	5.83	0.042	4.48	0.11	8.82	0.0027	8.54	0.003	2.65	0.36	9.11	0.0015	6.71	0.018	7.63	0.0079	-2.18	0.46	3.2	0.27	6.63	0.019	2.73	0.34	6.33	0.027	7.78	0.0064	2.15	0.45
RAVER1	4.82	0.00049	5.16	3.7e-05	4.1	0.00075	6.85	1.7e-07	7.2	3.8e-08	5.88	4.1e-06	6.9	1.1e-07	7.14	4.7e-08	3.18	0.0079	7.8	6.1e-09	2.44	0.046	6.25	8.2e-07	2.44	0.041	6.05	1.8e-06	5.9	2.9e-06	4.17	0.0008
ECHS1	2.51	0.19	4.95	0.004	4.33	0.01	8.33	4.2e-06	3.08	0.066	3.89	0.022	8.8	1.1e-06	4.76	0.0048	4.51	0.0079	8.1	6.8e-06	4.11	0.019	6.81	8.5e-05	4.8	0.0052	2.7	0.11	5.37	0.0016	3.88	0.025
TNPO1	8.36	6e-05	4.57	0.011	6.85	0.00018	3.94	0.028	6.27	0.00048	8.07	1.6e-05	6.91	0.00014	6.56	0.00026	4.71	0.0079	8.82	3.3e-06	4.54	0.013	5.55	0.0017	5.41	0.0027	5.93	0.00097	6.32	0.00044	5.63	0.0021
LRPPRC	0.31	0.86	1.95	0.2	2.25	0.13	0.29	0.86	-0.71	0.64	0.67	0.66	-0.43	0.78	-0.38	0.8	3.99	0.008	2.01	0.19	2.58	0.092	0.77	0.6	2.07	0.17	2.36	0.11	4.99	0.00099	2.75	0.072
EVPL	13.51	0.0013	10.29	0.0055	11.47	0.002	11.28	0.0027	14.91	7.7e-05	9.21	0.012	16.3	1.9e-05	16.18	2.1e-05	9.73	0.008	10.48	0.0051	1.71	0.63	13.15	0.00038	8.2	0.026	15.13	6.6e-05	14.56	0.00011	1.34	0.71
AHNAK	2.22	0.00012	2.15	3.3e-05	1.66	0.00099	1.66	0.0011	2.42	3.4e-06	2.01	9e-05	2.33	6.9e-06	2.46	2.5e-06	1.31	0.008	1.37	0.0066	2.37	9e-06	1.81	0.0003	1.88	0.00022	2.43	3.3e-06	3.06	2e-08	1.91	0.00023
TRIP6	11.89	0.0013	5.42	0.092	9.35	0.0039	8.62	0.0086	13.2	6.6e-05	8.52	0.0084	10.73	0.00093	10.07	0.0018	8.53	0.0081	8.38	0.01	0.29	0.93	12.59	0.00012	7.93	0.014	12.55	0.00014	12.82	0.0001	-0.32	0.92
RPL5	0.93	0.51	2.57	0.036	3.61	0.0034	5.17	5.4e-05	5.41	2e-05	2.84	0.02	3.18	0.0089	2.97	0.014	3.24	0.0081	2.74	0.026	2.7	0.031	4.14	0.00074	3.56	0.0041	2.05	0.092	3.26	0.0074	2.19	0.077
PPIL4	13.94	7e-05	7.99	0.0082	8.12	0.0067	9.34	0.0023	14.02	7.3e-06	9.88	0.0012	13.21	2e-05	13.81	9.5e-06	7.9	0.0082	8.54	0.0051	2.7	0.36	12.69	3.6e-05	8.18	0.0067	12.21	7.5e-05	12.7	3.9e-05	2.26	0.45
RBM19	10.88	0.00018	6.59	0.0091	7.45	0.0032	7.9	0.0021	11.6	9e-06	8.41	0.00099	10.7	3.4e-05	11.13	1.8e-05	6.6	0.0083	7.08	0.0055	2.56	0.31	10.78	2.9e-05	6.63	0.0084	10.6	4.3e-05	11.47	1.1e-05	1.96	0.43
C3orf38	-4.8	0.043	3.07	0.15	2.38	0.26	1.38	0.53	1.44	0.5	1.65	0.44	5.81	0.0059	4.84	0.02	5.58	0.0084	3.49	0.1	6.61	0.0026	4.5	0.03	-2.23	0.29	1.72	0.42	2.65	0.2	7.6	0.00058
RPS24	2.08	0.19	4.56	0.0015	6.13	3.2e-05	4.22	0.0034	4.51	0.0015	5.91	5.9e-05	3.03	0.029	4.15	0.0031	3.71	0.0084	3.08	0.03	2.16	0.13	4.91	0.00054	4.51	0.0017	3.04	0.031	4.84	0.00066	1.97	0.17
LMCD1	5.63	0.00027	4.28	0.0016	2.66	0.043	3.65	0.0072	3.63	0.0064	3.86	0.0041	3.73	0.0049	4.42	0.00092	3.5	0.0085	4.45	0.0012	2.24	0.099	7.46	1.9e-07	3.32	0.013	5.58	5.1e-05	5.04	0.0002	2.18	0.11
SSR4	5.8	0.075	10.73	0.00035	7.88	0.0069	-1.6	0.6	8.14	0.0053	6.12	0.035	6.71	0.02	6.16	0.032	7.67	0.0085	1.22	0.68	7.55	0.012	3.16	0.27	3.64	0.21	7.02	0.016	8.26	0.0045	7.26	0.015
SRI	5.72	0.03	3.77	0.11	8.09	0.00072	4.75	0.045	4.85	0.037	4.46	0.057	4.41	0.056	9.1	0.00014	6.18	0.0085	7.86	0.0011	7.95	0.0012	3.76	0.1	4.62	0.049	0.23	0.93	2.33	0.31	3.97	0.095
BCL6	8	0.00038	5.42	0.0058	8	7.3e-05	6.05	0.0024	5.13	0.0083	6.56	0.00095	5.91	0.0024	7.82	8.3e-05	5.1	0.0086	8.53	2.9e-05	8.18	7e-05	4.84	0.011	7.17	0.00033	4.57	0.019	5.66	0.0035	7.06	0.0005
MCM6	5.52	0.043	0.16	0.95	-1.74	0.47	-1.33	0.6	4.1	0.088	-0.88	0.73	6.26	0.0092	3.69	0.12	6.36	0.0087	7.49	0.0025	4.99	0.044	1.75	0.46	5.17	0.033	3.71	0.12	-5.13	0.032	7.8	0.0018
AHCYL2	9.75	5.7e-06	-0.39	0.83	2.38	0.18	1.69	0.36	2.23	0.21	7.7	4.4e-05	2.4	0.17	7.81	2.6e-05	4.72	0.0087	3.13	0.085	9.22	2.6e-06	3.75	0.033	9.57	7.6e-07	2.09	0.24	2.65	0.13	6.62	0.00043
RIPK2	6.1	0.0083	10.92	7e-07	2.38	0.24	8.38	8.6e-05	6.81	0.00095	5.75	0.0052	9.01	2e-05	7.21	0.00046	5.35	0.0087	6.62	0.0016	5.81	0.0059	9.23	1.3e-05	6.06	0.0035	11.01	5e-07	10.32	1.9e-06	7.09	0.00084
MAP4	2.62	0.18	4.84	0.0058	4.64	0.0075	5.57	0.0018	2.94	0.088	3.74	0.031	2.58	0.13	3.54	0.039	4.55	0.0089	5.56	0.0018	1.95	0.26	6.74	0.00014	6.38	0.00036	4.64	0.0077	5.33	0.0022	1.64	0.34
AP1G1	3.86	0.0088	5.67	3.1e-05	4.5	0.00071	3.87	0.0037	7.28	2.2e-07	2.68	0.039	5.36	6.2e-05	4.48	0.00062	3.41	0.0089	5.46	6.2e-05	8.11	2.8e-08	3.38	0.0085	3.64	0.0057	2.35	0.07	5.25	8.3e-05	5.38	9.1e-05
KRT77	1.48	0.092	1.27	0.11	-0.47	0.55	0.98	0.23	-0.45	0.58	2.38	0.0029	0.88	0.25	0.66	0.39	2.05	0.0091	1.3	0.1	2.88	0.00048	2.76	0.00049	1.14	0.15	3.77	5.2e-06	1.18	0.13	4.76	5.8e-08
MAT2A	3.95	0.11	8.57	0.0002	8.94	0.00011	3.72	0.1	5.01	0.024	2.99	0.18	5.95	0.0072	6.09	0.0059	5.8	0.0092	5.99	0.0082	7.09	0.0022	5.39	0.014	7.14	0.0017	6.25	0.0052	1.98	0.37	7.48	0.0012
ARGLU1	2.84	0.052	2.24	0.087	3.09	0.017	3.27	0.014	2.44	0.059	2.98	0.023	2.21	0.085	2.59	0.044	3.39	0.0093	4.86	0.00033	1.68	0.2	5.07	0.00013	7.47	1.5e-07	4.21	0.0014	2.94	0.023	1.76	0.18
DDX21	3.35	0.00074	4.8	2.9e-07	3.3	0.0002	2.08	0.017	3.67	3.8e-05	2.9	0.00098	1.94	0.022	2.76	0.0014	2.24	0.0094	3.16	0.0004	2.78	0.0019	2.78	0.0012	2.66	0.0024	2.15	0.013	3.09	0.0004	3.12	0.00051
NRIP1	7.14	9e-05	3.75	0.017	5.11	0.0012	4.27	0.0072	7.22	8.9e-06	5.32	0.00085	6.72	2.9e-05	7.68	2.9e-06	4.04	0.0095	4.42	0.0054	2.32	0.14	5.52	0.00044	4.29	0.0064	8.23	7.6e-07	5.91	0.0002	1.9	0.22
NANS	7.98	8.2e-05	10.09	9.3e-08	7.02	8.9e-05	8.52	3.8e-06	3.85	0.025	7.59	2.9e-05	9.73	1.9e-07	8.2	5.9e-06	4.48	0.0095	4.67	0.0078	4.66	0.0091	8.48	3e-06	6.17	0.0005	7.08	7.2e-05	5.6	0.0013	0.48	0.78
PMM2	3.48	0.15	4.79	0.026	5.93	0.0058	3.72	0.087	-4.47	0.036	4.66	0.029	4.73	0.025	4.2	0.046	5.55	0.0095	0.83	0.71	3.02	0.16	7.53	0.00048	5.96	0.0059	8.57	9.9e-05	-2.99	0.16	4.91	0.024
LGALS3	7.06	0.00051	5.19	0.0037	5.47	0.0021	5.96	0.001	4.34	0.014	5.14	0.0039	5.09	0.0037	6.56	0.00024	4.55	0.0097	8.37	7.5e-06	6.51	0.00042	4.52	0.0092	4.73	0.0077	4.26	0.016	7.38	4.8e-05	8.2	1.4e-05
TAF3	10.9	0.0006	10.85	0.00014	5.07	0.062	11.04	0.00012	4.98	0.067	2.46	0.37	10.99	9.8e-05	1.99	0.46	7.12	0.0097	6.84	0.014	2.64	0.34	8.02	0.0034	11	0.00011	5.92	0.031	5.34	0.05	6.08	0.031
NOP58	3.24	0.0091	4.02	0.00037	4.04	0.00033	3.06	0.0063	3.19	0.0037	4.74	3.8e-05	5.41	2.9e-06	3.37	0.0021	2.83	0.0098	1.41	0.21	1.64	0.14	3.88	0.00046	3.23	0.0037	3.8	0.00064	4.28	0.00014	2.81	0.013
ZFHX3	5.6	0.013	2.89	0.15	2.38	0.23	1.69	0.41	3.21	0.1	-0.79	0.7	6.62	0.00093	3.38	0.083	5.12	0.0099	6.75	0.00096	1.5	0.44	2.14	0.27	-1.73	0.39	-1.14	0.57	-0.22	0.92	2.87	0.15
RBBP7	8.88	0.00014	-0.33	0.87	2.65	0.18	6.54	0.0015	6.32	0.0017	8.55	4.5e-05	7.63	0.00018	5.98	0.0028	5.16	0.0099	6.47	0.0017	9.3	1.5e-05	2.35	0.23	4.46	0.026	2.37	0.23	7.31	0.00033	9.4	1.2e-05
GLO1	-4.01	0.17	7.85	0.0028	6.27	0.015	2.47	0.35	1.38	0.6	-1.77	0.5	-1.39	0.59	3.22	0.2	6.67	0.0099	5.97	0.023	3.52	0.18	2.85	0.26	-0.63	0.81	-1.76	0.5	0.39	0.89	5.1	0.053
SORCS3	8.29	0.006	2.48	0.36	6.16	0.02	8.69	0.0015	5.82	0.028	4.53	0.087	3.12	0.23	6.4	0.015	6.85	0.01	5.61	0.036	10.94	0.0001	7.24	0.006	4.28	0.11	5.56	0.036	5.71	0.03	2.87	0.28
PYCARD	5.52	0.0071	0.48	0.79	7.78	3.8e-05	2.3	0.21	2.87	0.11	4.66	0.01	7.36	7.4e-05	7.27	8.4e-05	4.65	0.01	2.29	0.21	2.09	0.25	6.13	0.00074	0.72	0.7	0.57	0.76	0.93	0.61	2.87	0.12
SERPINB11	13.78	0.00046	9.88	0.0041	11.13	0.0013	9.3	0.0074	16.3	5e-06	11.21	0.0012	13.88	7.1e-05	15.96	7.2e-06	8.74	0.01	10.46	0.0026	-1.82	0.59	13.65	8.6e-05	8.33	0.015	14.06	6.4e-05	16.13	6.3e-06	-1.97	0.56
LMNA	4.14	1.4e-05	3.28	8.3e-05	2.91	0.0004	2.49	0.0026	4.31	5.2e-07	2.98	0.00031	3.4	3.9e-05	3.7	9.7e-06	2.06	0.01	2.53	0.0021	1.86	0.024	2.97	0.00025	2.13	0.0083	2.53	0.0017	4.48	2.4e-07	1.47	0.071
ALDOC	2.78	0.26	11.07	2.7e-06	5.25	0.017	1.69	0.46	4.29	0.05	0.8	0.73	2.4	0.27	10.05	1.3e-05	5.67	0.01	1.98	0.38	0.61	0.78	9.51	3e-05	5.55	0.012	9.06	7.2e-05	2.65	0.22	4.05	0.071
CCDC22	9.52	0.00012	5.05	0.018	6.86	0.0014	4.03	0.061	8.65	7.3e-05	6.68	0.0019	7	0.001	6.92	0.0011	5.44	0.01	3.67	0.087	1.6	0.44	8.07	0.00018	5.53	0.0096	7.27	0.00073	7.76	0.00032	3.27	0.13
AP1S1	10.72	4.3e-05	1.68	0.46	9.45	4.7e-05	8.87	0.00013	4.38	0.047	9.75	3.1e-05	4.96	0.024	2.71	0.21	5.68	0.011	10.2	1.5e-05	7.41	0.0014	9.64	2.7e-05	10.36	9.7e-06	6.73	0.0027	4.83	0.028	7.63	0.00098
KLC1	5.28	0.087	3.93	0.16	4.21	0.12	2.92	0.3	-1.75	0.53	7.28	0.0086	-1.53	0.58	2.32	0.39	7.02	0.011	-0.36	0.9	4.52	0.11	9.47	0.00063	7.32	0.0084	9.29	0.00089	2.94	0.28	5.44	0.052
KRT8	-0.37	0.56	1.13	0.042	0.83	0.13	0.19	0.74	1.43	0.01	-0.04	0.95	1.17	0.034	1.51	0.0063	1.42	0.011	-0.83	0.14	1.88	0.0012	-0.53	0.33	0.19	0.75	-0.25	0.66	0.1	0.87	1.46	0.01
UBR5	5.81	0.0046	0.02	0.99	0.88	0.63	4.83	0.0087	1	0.59	4.29	0.017	6.24	0.00062	5.59	0.002	4.59	0.011	-1.89	0.31	4.71	0.011	5.14	0.0041	0.72	0.7	2.96	0.099	3.7	0.038	2.77	0.13
KIFC1	7.28	0.016	2.62	0.34	3.67	0.17	2.65	0.34	3.72	0.16	0.63	0.82	3.96	0.13	6.26	0.018	6.8	0.011	0.64	0.82	3.77	0.16	4.55	0.082	0.81	0.77	3.23	0.23	-0.24	0.93	3.12	0.24
EHMT2	13.43	5.6e-06	5.86	0.019	7.38	0.0031	4.56	0.069	11.38	1.1e-05	9.55	0.00019	8.92	0.00038	10.71	2.8e-05	6.29	0.011	5.39	0.031	2.05	0.4	11.99	3.8e-06	3.59	0.15	10.26	6.1e-05	13.4	4.8e-07	1.83	0.46
CTNNA1	7.93	1.1e-05	4.51	0.0034	3.61	0.017	4.65	0.0028	7.39	3.6e-06	5.91	0.00017	6.81	1.5e-05	6.52	3.1e-05	3.85	0.011	3.88	0.011	3.51	0.024	6.04	9.4e-05	4.06	0.0079	6.47	3.8e-05	5.97	0.00012	5.42	0.00061
RPN2	6.79	0.0056	5.62	0.0098	7.02	0.0013	4.01	0.066	7.17	0.00099	6.65	0.0024	8.66	8.9e-05	6.62	0.0021	5.45	0.011	-0.92	0.68	2	0.35	3.59	0.088	5.71	0.0086	4.95	0.022	7.24	0.00087	4.15	0.058
GOLGA5	6.18	0.061	7.15	0.016	6.16	0.035	7.24	0.016	5.32	0.069	8.16	0.0061	-0.98	0.74	-0.28	0.93	7.46	0.011	5.69	0.056	2.81	0.34	6.18	0.033	2.69	0.37	-2.17	0.46	3.91	0.18	3.1	0.29
HGS	10.52	3.2e-09	6.13	2.9e-05	5.79	6.8e-05	6.61	8.4e-06	8.14	8.8e-08	5.59	0.00012	8.73	1.6e-08	6.72	4.8e-06	3.53	0.011	4.96	0.0006	2.41	0.09	6.66	5.3e-06	5.77	7.1e-05	4.9	0.00056	8.04	1.2e-07	2.51	0.077
PPP1R21	5.85	0.0011	4.88	0.0022	2.92	0.059	2.55	0.11	6.53	5.2e-05	5.28	0.00096	2.09	0.17	7.28	8.4e-06	3.95	0.011	2.07	0.19	9.82	2.4e-08	7.29	7.8e-06	3.78	0.016	7.59	4.2e-06	4.01	0.0099	9.34	8.1e-08
SMAD2	10.66	1.5e-06	4.14	0.024	4.92	0.0071	8.49	1.2e-05	4.51	0.013	1.67	0.37	8.93	3.5e-06	4.14	0.022	4.62	0.011	0.23	0.91	4.72	0.013	9.74	5.6e-07	1.12	0.55	4.52	0.014	2.65	0.14	5.04	0.0073
KCTD20	6.7	0.014	5.01	0.039	6.36	0.0086	7.4	0.0029	6.32	0.0091	3.95	0.1	7.83	0.0013	6.83	0.0046	6.11	0.012	3.16	0.2	8.07	0.0014	9.13	0.0002	6.12	0.012	9.77	9e-05	8.59	0.00046	8.42	0.00083
ACO2	3.43	0.19	4.13	0.073	0.07	0.98	4.92	0.035	4.56	0.046	4.07	0.077	0.48	0.84	2.43	0.28	5.82	0.012	2.11	0.37	2.25	0.33	2.82	0.21	1.59	0.5	3.24	0.16	1.52	0.51	1.97	0.39
UBR4	1.91	0.18	5.02	0.00013	3.73	0.0035	2.26	0.078	1.91	0.13	6.83	6.6e-07	3.2	0.011	4.11	0.0012	3.19	0.012	3.52	0.0064	5.31	7.5e-05	4.46	0.00048	5.19	7.8e-05	3.45	0.0067	6.02	6.2e-06	10.73	2.7e-12
KRT78	1.66	0.14	2.84	0.0051	0.36	0.72	2.43	0.017	-0.66	0.52	3.15	0.002	1.02	0.3	1.03	0.3	2.51	0.012	3.16	0.0021	3.17	0.0024	1.78	0.069	1.68	0.093	2.13	0.033	2.27	0.023	3.37	0.0012
RBPMS	-3.84	0.12	12.06	3.4e-07	8.4	0.00019	8.18	0.0003	2.38	0.27	12.31	2.5e-07	6.42	0.0033	10.14	8.7e-06	5.47	0.012	7.83	0.00053	2.39	0.27	-1.66	0.44	9.5	3e-05	8.5	0.00015	1.12	0.61	4.03	0.069
RXRA	0.06	0.98	1.37	0.56	-2.26	0.32	0.08	0.97	4.33	0.057	-0.71	0.77	2.97	0.19	3.22	0.15	5.73	0.012	3.04	0.19	2.82	0.22	-0.99	0.65	-0.69	0.77	3.88	0.088	4.17	0.064	2.87	0.21
PRKAR2A	6.57	0.00019	5.37	0.00054	6.51	3.7e-05	2.29	0.14	6.51	3.1e-05	5.39	0.00052	6.23	6e-05	1.97	0.18	3.78	0.012	3.33	0.029	2.53	0.1	6.13	7.4e-05	2.15	0.15	5.63	0.00027	4.97	0.0011	2.87	0.061
YWHAG	2.28	0.12	2.52	0.052	3.45	0.0078	3.69	0.0054	-1.55	0.23	2.3	0.076	1.38	0.28	2.46	0.055	3.25	0.012	2.94	0.025	1.98	0.13	2.99	0.019	5.4	6.3e-05	3.15	0.015	2.84	0.027	4.87	0.00034
NAT10	3	0.11	6.01	0.00052	1.61	0.34	3.22	0.059	2.07	0.22	2.98	0.076	1.49	0.36	1.31	0.43	4.21	0.012	0.13	0.94	4.54	0.0091	2.2	0.18	1.61	0.34	4.64	0.006	3.9	0.02	5.24	0.0026
COPA	1.97	0.051	2.6	0.0044	2.06	0.021	3.06	0.00099	1.35	0.13	2.46	0.0066	1.74	0.05	1.82	0.04	2.25	0.012	2.39	0.0091	2.22	0.017	3.47	0.00016	2.36	0.0092	3.17	0.00055	1.68	0.058	2.99	0.0014
PUM2	-2.55	0.43	4.53	0.11	1.66	0.56	4.56	0.12	4.51	0.11	2.26	0.44	10.03	0.00054	7.49	0.0083	7.14	0.012	2.55	0.39	2.52	0.37	3.55	0.2	8.29	0.0043	-0.94	0.75	5.28	0.061	9.95	0.00083
SMYD3	2.78	0.2	6.04	0.0022	4.97	0.01	0.86	0.67	-1.28	0.51	2.55	0.19	-2.28	0.23	-1.1	0.57	4.85	0.012	2.73	0.17	2.11	0.28	5.14	0.0075	0.19	0.92	4.37	0.025	-2.36	0.22	2.56	0.19
DEK	1.13	0.59	7.19	0.00017	3.39	0.064	4.57	0.015	-2.47	0.18	3.85	0.037	3.3	0.07	2.69	0.14	4.6	0.013	6.81	0.00038	3.51	0.063	5.35	0.0036	6.34	0.00082	3.9	0.035	-2	0.27	3.22	0.086
HAL	-1.62	0.52	6.34	0.0046	6	0.0068	-2.17	0.34	6.92	0.0018	-2.7	0.22	6.04	0.0061	5.4	0.014	5.49	0.013	5.09	0.023	1.93	0.38	3.09	0.15	3.49	0.11	2.23	0.32	3.92	0.071	2.08	0.34
MRTO4	4.69	0.017	3.72	0.033	4.13	0.017	6.47	0.00034	9.11	8.6e-07	1.67	0.34	2.4	0.16	8.94	1.4e-06	4.32	0.013	3.87	0.028	1.58	0.36	3.87	0.023	7.44	4.1e-05	9.11	9.5e-07	8.89	1.5e-06	5.35	0.0029
TKT	6.28	0.00032	5.42	0.00047	5.99	0.00012	3.36	0.028	5.76	0.00018	6.49	3.9e-05	7.76	1.2e-06	7.01	8.4e-06	3.73	0.013	4.08	0.0078	2.99	0.052	6.34	4.2e-05	4.19	0.0059	4.3	0.0044	4.52	0.0027	4.06	0.0087
RXRB	11.6	0.00081	7.45	0.014	8.89	0.0034	7.34	0.016	12.43	5.9e-05	8.63	0.0045	11.2	0.00025	12.71	4e-05	7.45	0.013	6.57	0.03	-5.42	0.076	11.42	0.00018	7.08	0.019	11.48	0.00019	12.07	9.1e-05	0.42	0.89
ATP2A2	1.38	0.6	3.81	0.092	4.44	0.047	-0.49	0.84	2.2	0.33	-0.19	0.94	3.8	0.086	1.8	0.42	5.58	0.013	6.34	0.0058	7.92	0.00078	3.06	0.16	5.15	0.023	-0.04	0.99	4	0.071	7.88	0.0008
TTN	9.83	3.4e-06	8.67	3.8e-06	8.45	6.2e-06	7.73	3.1e-05	11.03	1.5e-08	8.47	6.3e-06	10.58	4.3e-08	10.85	2.3e-08	4.35	0.013	9.91	2.5e-07	-3.76	0.038	8.53	3.9e-06	7.28	7e-05	5.76	0.0012	11.06	1.4e-08	2.87	0.11
PDCD4	8.78	0.0044	6.23	0.022	6.64	0.014	4.94	0.072	10.62	0.00013	8.03	0.0035	2.93	0.27	5.05	0.058	6.69	0.013	1.98	0.48	4.71	0.088	10.02	0.00026	3.29	0.23	7.63	0.005	11.66	3.3e-05	4.56	0.097
RPS17	5.52	0.0022	7.06	2e-05	2.64	0.09	1.75	0.28	8.54	4.2e-07	6.45	8.5e-05	7.5	5.7e-06	6.49	6e-05	3.89	0.013	3.44	0.03	3.03	0.06	5.93	0.00021	4.99	0.0019	6.34	9.5e-05	8.22	1e-06	2.36	0.14
CIZ1	6.38	0.0067	4.71	0.024	7.44	0.00045	6.45	0.0024	5.85	0.0049	5.51	0.0082	5.51	0.0075	3.62	0.076	5.1	0.014	3.17	0.13	3	0.15	5.55	0.0069	3.84	0.063	7.21	0.00062	8.13	0.00013	4.75	0.025
PPM1G	4.08	0.15	7.94	0.0022	1.88	0.46	5.12	0.047	5.94	0.019	3.2	0.21	4.84	0.054	6.94	0.0062	6.26	0.014	7.93	0.0024	8.75	0.001	-1.14	0.65	4.12	0.11	-0.12	0.97	2.03	0.42	9.32	0.00047
THRAP3	10.13	0.00025	8.38	0.00061	9.47	0.00012	7.7	0.0017	12.81	5.3e-07	9.82	7.7e-05	10.28	3e-05	10.55	2e-05	5.83	0.014	7.05	0.0037	2.04	0.39	9.09	0.00017	6.81	0.0047	9.66	8.3e-05	12.46	1e-06	1.64	0.48
TATDN1	4.56	0.037	3.69	0.058	2.38	0.22	1.69	0.4	2.16	0.27	8.44	3.6e-05	4.28	0.026	1.99	0.3	4.78	0.014	1.98	0.32	2.64	0.18	2.73	0.15	4.39	0.024	4.38	0.025	4.37	0.024	9.5	5.9e-06
LRRC59	1	0.69	4.85	0.028	2.21	0.31	1.69	0.46	-0.03	0.99	-1.12	0.62	6.3	0.0042	5.26	0.016	5.4	0.014	4.34	0.051	4.43	0.05	6.14	0.005	5.86	0.0083	1.85	0.41	4.36	0.046	7.42	0.0012
PFN2	2.85	0.18	4.1	0.03	3.93	0.036	1.29	0.51	1.62	0.39	0.42	0.83	4.66	0.013	2.11	0.26	4.63	0.014	3.31	0.084	1.37	0.46	3.48	0.06	3.95	0.037	3.56	0.059	-1.58	0.4	5.9	0.0025
CCDC47	4.17	0.0074	5.58	9.3e-05	3.98	0.004	2.84	0.042	3.01	0.028	3.26	0.018	2.4	0.077	0.67	0.62	3.36	0.014	1.98	0.16	2.64	0.06	4.29	0.0017	1.36	0.32	3.68	0.0075	3.03	0.026	2.87	0.04
EIF2S1	2.52	0.058	4.65	0.00015	-0.18	0.88	1.9	0.11	5.66	5.4e-06	1.95	0.099	4.01	0.00081	3.89	0.0011	2.9	0.014	0.88	0.47	1.18	0.32	3.34	0.0045	3.26	0.0065	1.95	0.099	1.91	0.1	3.1	0.011
EDC3	4.45	0.035	2.71	0.15	2.41	0.2	3.29	0.085	4.28	0.022	3.71	0.048	3.36	0.07	2.44	0.19	4.6	0.014	1.87	0.33	6.87	0.00049	6.08	0.0012	5.45	0.0042	4.71	0.012	1.01	0.59	5.68	0.0034
CLPB	0.82	0.74	6.57	0.0029	5.54	0.011	-2.9	0.19	4.39	0.042	5.56	0.011	0.34	0.88	3.57	0.094	5.31	0.014	3.99	0.069	8.52	0.0002	6.57	0.0024	4.9	0.024	2.44	0.26	3.52	0.099	9.18	6.7e-05
RUVBL2	5.93	0.0058	5.93	0.0021	5.83	0.0023	2.98	0.12	7.13	0.00022	1.21	0.53	6.41	0.00078	7.69	7.2e-05	4.63	0.014	6.35	0.0011	3.41	0.077	5.24	0.0052	5.09	0.0077	4.76	0.012	7.24	0.00018	3.51	0.068
DDX54	1.1	0.67	1.89	0.41	1.06	0.64	6.25	0.0066	6.54	0.0038	0.24	0.92	5.8	0.0096	1.37	0.54	5.51	0.014	2.7	0.24	3.2	0.16	1.45	0.51	1.12	0.63	3.99	0.076	3.72	0.093	6.74	0.0037
LDHA	2.97	0.056	5.68	8.1e-05	1.49	0.28	5.98	4e-05	6.33	1.2e-05	5.99	3.7e-05	2.21	0.11	3.57	0.0093	3.38	0.014	7.29	1.1e-06	4.44	0.0021	2.71	0.046	4.98	0.00048	2.58	0.062	3.71	0.0071	8.07	1.5e-07
RPS21	6.09	0.003	8.17	1.6e-05	7.68	4.4e-05	11.01	3.5e-08	11.76	4.6e-09	8.07	2.1e-05	9.38	9.9e-07	5.97	0.00096	4.39	0.015	4.76	0.0092	3.84	0.038	9.11	1.6e-06	4.82	0.0079	3.81	0.034	7.43	6.2e-05	2.35	0.19
KTN1	4.37	0.0018	4.42	0.00044	5.59	1.4e-05	4.95	0.0001	4.83	0.00012	3.6	0.0036	7.19	7.1e-08	5.75	6.8e-06	2.98	0.015	4.6	0.00029	3.25	0.01	4.34	0.00044	5.4	2.4e-05	3.59	0.0035	7.31	4.5e-08	2.54	0.041
COIL	-3.87	0.24	3.28	0.27	-1.18	0.69	-1.32	0.67	1.86	0.53	-3.95	0.18	3.43	0.24	-0.78	0.79	7.16	0.015	-3.56	0.23	8.79	0.0039	4.94	0.085	4.84	0.099	4.48	0.13	1.67	0.57	4.53	0.13
LLPH	1.44	0.64	-6.08	0.023	-1.73	0.52	3.83	0.16	-0.39	0.89	-2.83	0.29	3.79	0.15	4.62	0.078	6.49	0.015	-3.5	0.2	1.59	0.55	2.87	0.27	2.7	0.32	-0.41	0.89	-0.11	0.97	1.18	0.65
PSMC4	5.32	0.023	2.79	0.18	2.01	0.33	-0.37	0.87	1.44	0.49	4.52	0.03	-1.07	0.61	6.1	0.0033	5.06	0.015	2.91	0.17	4.22	0.048	5.99	0.0038	1.98	0.35	6.34	0.0025	4.8	0.02	3.98	0.06
TOMM70	0.58	0.83	1.58	0.51	4.04	0.08	2.68	0.26	4.46	0.054	3.8	0.1	8.9	0.00019	9.82	4.5e-05	5.65	0.015	-3.04	0.2	3.7	0.12	-1.29	0.57	-3.78	0.1	1.14	0.63	5.75	0.013	1.5	0.51
SEC23B	3.86	0.0032	4.44	0.00018	4.5	0.00014	3.11	0.0079	2.76	0.016	3.62	0.0019	1.65	0.14	4.18	0.00032	2.77	0.015	2.36	0.041	4.28	0.00037	4.2	0.00029	5.07	2.3e-05	3.4	0.0032	5.92	1.2e-06	5.88	2.2e-06
RRBP1	1.73	0.15	3.34	0.002	3.78	0.00048	2.35	0.029	0.9	0.4	2.93	0.0061	1.21	0.25	2.79	0.0081	2.56	0.015	4.52	4.9e-05	1.79	0.097	2.27	0.029	2.12	0.046	-0.09	0.94	2.53	0.016	0.83	0.43
USP39	3.88	0.045	5.1	0.0036	2.47	0.15	4.76	0.007	4.17	0.015	6.25	0.00043	8.02	8.8e-06	5.67	0.0011	4.17	0.015	7.59	3e-05	2.8	0.11	8.92	1.1e-06	8.65	2.5e-06	4.66	0.0072	4.21	0.014	3.52	0.045
MPHOSPH8	9.89	0.00016	1.45	0.53	4.13	0.063	0.32	0.89	-1.66	0.46	3.39	0.13	5.95	0.0078	0.09	0.97	5.42	0.016	3.01	0.19	3.58	0.12	2.1	0.34	2.45	0.28	1.58	0.48	2.43	0.27	6.63	0.0042
SYMPK	8.21	8.2e-09	4.51	0.00012	3.65	0.0015	4.99	2.8e-05	8.33	1.4e-10	8.72	4.5e-11	9.4	2.7e-12	5.59	2.8e-06	2.72	0.016	5.08	2e-05	3.48	0.003	6.28	2.3e-07	5.25	1e-05	5.08	1.7e-05	9.07	8.3e-12	0.52	0.64
EPS15	1.56	0.48	1.6	0.42	5.73	0.0033	5.49	0.0056	7.38	0.00019	-4.33	0.025	5.95	0.0022	2.26	0.23	4.66	0.016	-0.04	0.98	9.33	8.4e-06	1.3	0.5	1.12	0.57	10.03	1.2e-06	3.6	0.059	8.54	3.5e-05
PHF5A	12.74	4.9e-05	5.8	0.03	7.91	0.0032	8.02	0.0033	11.77	2.1e-05	7.92	0.0033	12.11	1.3e-05	11.37	3.5e-05	6.41	0.016	7.8	0.0041	4.4	0.1	10.75	8e-05	7.92	0.0034	9.83	0.0003	12.36	9.2e-06	2.87	0.28
CASP14	2.02	0.21	1.9	0.18	3.02	0.032	5.79	9.5e-05	1.01	0.48	2.13	0.13	1.37	0.32	0.85	0.55	3.41	0.016	2.18	0.13	3.18	0.029	2.27	0.1	-1.95	0.17	3.7	0.0094	1.59	0.26	4.55	0.0019
PSMB4	6.59	0.017	3.79	0.12	5.27	0.029	0.68	0.79	6.24	0.01	2.98	0.22	0.16	0.95	5.73	0.017	5.85	0.016	-1	0.69	1.59	0.51	0.38	0.87	0.51	0.84	4.63	0.057	3.92	0.1	2.87	0.24
EPM2AIP1	6.17	0.012	3.81	0.078	3.58	0.093	5.64	0.01	1.34	0.54	7.08	0.0013	5.83	0.0067	4.05	0.057	5.18	0.016	7.91	0.00041	1.84	0.39	6.32	0.0033	2.07	0.34	7.77	0.00042	7.36	0.00074	0.54	0.8
RBM5	9.04	0.004	9.55	0.00074	-1.3	0.64	0.55	0.85	0.18	0.95	5.49	0.046	7.98	0.0038	0.84	0.76	6.61	0.016	3.92	0.16	2.3	0.4	6.87	0.011	6.42	0.02	-0.04	0.99	4.09	0.13	9.62	0.00081
CCT4	2.31	0.14	5.77	6e-05	5.4	0.00015	5.14	0.00032	6.43	8.3e-06	6.3	1.6e-05	4.83	0.00055	5.24	0.00019	3.3	0.016	4.33	0.0022	3.8	0.0078	3.4	0.012	2.9	0.036	2.96	0.032	3.94	0.0042	4.52	0.0016
EEF1A2	2.84	0.19	4.43	0.022	-2.38	0.21	5.29	0.0073	3.88	0.043	1.81	0.35	2.55	0.18	2.75	0.15	4.62	0.016	-2.92	0.14	4.68	0.019	3.64	0.054	1.54	0.43	0.16	0.94	3.64	0.056	6.61	0.00098
TENT2	2.27	0.28	8.27	2e-05	7.88	4.3e-05	7.51	9.9e-05	5.95	0.0014	7.23	0.00016	8.09	2.3e-05	4.82	0.0085	4.42	0.016	7.64	7.6e-05	5.07	0.0079	7.34	9.9e-05	4.91	0.0082	4.49	0.015	4.11	0.025	6.2	0.0012
HBA1	-2.3	0.46	-1.6	0.56	4.54	0.092	-4.01	0.15	4.51	0.095	-4.26	0.12	0.61	0.83	5.61	0.037	-6.52	0.016	-1.7	0.54	1.37	0.61	-3.85	0.15	-8.46	0.0023	-4.47	0.1	1.64	0.55	1.08	0.68
HMGB3	8.23	0.0043	1.43	0.58	4.83	0.054	8.99	0.0006	8.72	0.00068	8.1	0.0017	7.8	0.0022	9.59	0.0002	6.06	0.016	6.02	0.019	-0.13	0.96	7.14	0.0045	9.16	0.00044	6.61	0.0094	11.49	1.4e-05	-0.58	0.81
DDX41	3.24	0.049	0.86	0.56	3.89	0.008	3.61	0.016	5.58	0.00019	5.67	0.00019	3.78	0.0095	8.18	2.4e-07	3.49	0.017	3.97	0.0078	3.41	0.024	5.57	0.00018	3.71	0.012	8.14	2.8e-07	7.28	2.7e-06	3.53	0.019
XPR1	4.28	0.028	3.45	0.046	4.56	0.0085	-3.64	0.038	8	9.8e-06	3.24	0.061	2.43	0.15	6.02	0.00057	4.12	0.017	1.46	0.41	8.87	2.7e-06	2.77	0.1	0.67	0.71	7.07	7.7e-05	4.11	0.017	10.07	1.6e-07
NOP56	3.74	0.0099	2.79	0.03	4.62	0.00043	2.51	0.053	2.68	0.036	2.61	0.042	3.87	0.0026	5.25	6.5e-05	3.04	0.017	3.09	0.017	2.1	0.11	2.53	0.044	4.51	0.0006	2.7	0.035	1.07	0.4	2.44	0.061
TTK	3.98	0.023	7.39	7.3e-06	3.76	0.015	3.05	0.053	1.04	0.51	3.19	0.04	6.52	4.8e-05	1.3	0.4	3.69	0.017	3.58	0.023	7.19	1.7e-05	7.57	3.6e-06	2.78	0.073	6.35	7.7e-05	5.88	0.00021	9.96	1.5e-08
RAD23B	5.85	0.025	-1.1	0.64	-0.29	0.91	8.16	0.00062	-5.37	0.02	-3.28	0.16	5.39	0.018	1.31	0.57	5.47	0.017	2.23	0.35	2.64	0.25	4.44	0.05	5.8	0.012	-0.38	0.88	3.57	0.12	2.87	0.21
IMMT	-0.12	0.92	2.9	0.0086	2.37	0.029	2.36	0.033	2.11	0.051	2.07	0.057	2.52	0.02	-3.08	0.0046	2.58	0.018	2.45	0.026	1.63	0.14	2.65	0.014	3.29	0.003	1.88	0.084	3.65	0.00092	1.95	0.078
RARS1	3.98	0.032	0.09	0.96	4.67	0.005	0.05	0.97	5.98	0.00037	2.94	0.075	3.57	0.029	5.62	0.00073	3.9	0.018	2.03	0.23	1.52	0.35	4.18	0.01	-0.3	0.86	4.74	0.0043	3.63	0.027	3.22	0.055
TAGLN2	1.35	0.23	2.36	0.019	4.68	8.9e-06	1.73	0.087	0.73	0.46	0.95	0.35	1.39	0.16	0.83	0.39	2.35	0.018	1.29	0.2	1.85	0.069	0.73	0.46	1.79	0.071	1.52	0.13	1.01	0.3	1.37	0.17
NEMF	10.83	0.00021	7.66	0.0027	8.19	0.0013	8.46	0.0011	10.87	2.8e-05	9.54	0.00023	12	5.2e-06	10.32	6.1e-05	5.91	0.018	9.14	0.00043	2.63	0.3	12.51	2.1e-06	9.57	0.00022	7.93	0.0017	10.77	3.4e-05	1.97	0.43
AHNAK2	5.46	0.012	0.86	0.66	-1.1	0.57	10.57	4.6e-07	8.82	1.2e-05	1.67	0.39	9.49	3.1e-06	9.95	1.3e-06	4.54	0.018	4.18	0.031	2.64	0.18	8.76	1.2e-05	3.87	0.045	8.4	2.8e-05	2.65	0.16	2.87	0.14
HSD17B4	2.92	0.012	3.16	0.0026	0.98	0.34	1.67	0.11	3.7	0.00041	1.24	0.23	0.99	0.33	2.58	0.012	2.42	0.018	1.26	0.23	2.22	0.037	2.33	0.022	2.25	0.03	1.42	0.17	3.58	0.0006	2.1	0.045
RANBP2	5.59	0.069	1.29	0.65	4.29	0.11	1.74	0.54	2.12	0.44	4.72	0.085	-1.76	0.52	8.58	0.0018	6.43	0.019	0.46	0.87	8.33	0.0035	0.69	0.79	6.42	0.02	4.39	0.11	4.31	0.11	9.1	0.0014
HSPD1	0.35	0.72	1.13	0.18	-0.46	0.59	0.82	0.34	0.9	0.29	-0.04	0.97	-0.84	0.31	-0.48	0.56	1.98	0.019	1.29	0.13	2.99	0.00073	1.74	0.036	1.63	0.054	-0.03	0.98	1.28	0.12	1.88	0.03
SUMO2	7.56	4.3e-05	2.82	0.072	3.04	0.05	3.26	0.04	5.22	0.00098	3.41	0.03	9.23	7e-08	5	0.0014	3.66	0.019	2.39	0.13	6.83	4.3e-05	9.96	9.3e-09	2.66	0.089	4.41	0.0051	5.48	0.00055	3.43	0.032
ARMT1	8.54	0.00024	7.66	0.00022	6.43	0.0015	6.12	0.0029	9.82	3.3e-06	6.86	0.00082	9.13	1.2e-05	9.41	7e-06	4.67	0.019	6.05	0.0031	2.03	0.31	7.82	0.00013	3.23	0.11	7.93	0.00012	9.54	5.8e-06	2.59	0.2
CSTF2T	2.59	0.058	2.95	0.017	1.65	0.17	3.23	0.0095	2.3	0.057	6.81	3.1e-07	1.27	0.29	4.03	0.001	2.85	0.019	5.3	3.7e-05	2.61	0.037	4.4	0.00036	3.88	0.0018	3.61	0.0033	1.77	0.14	5.99	5.4e-06
PPL	0.03	0.96	-0.8	0.077	0.31	0.49	-0.25	0.59	0.07	0.9	0.13	0.77	-0.44	0.32	0.01	0.98	-1.05	0.019	-0.97	0.033	1.43	0.0023	-1.36	0.0025	-1.02	0.024	-0.6	0.18	0.89	0.045	1.47	0.0016
RPL30	-1.48	0.61	1.42	0.57	7.31	0.0036	5.5	0.03	9.8	0.00012	11	2.8e-05	2.6	0.29	3.41	0.16	5.81	0.019	7.64	0.0027	2.37	0.34	6.17	0.012	5.84	0.02	2.8	0.26	6.57	0.0081	3.45	0.17
EIF3G	4.27	0.023	2.61	0.12	6.71	0.00011	6.5	0.00018	1.02	0.55	1.29	0.45	3.07	0.062	3.24	0.049	3.88	0.02	4.71	0.0056	4.18	0.015	4.91	0.0031	3.78	0.024	3.66	0.028	3.35	0.043	6.28	0.00033
RPS5	2.85	0.2	-3.28	0.1	3.21	0.1	3.61	0.075	1.88	0.35	2.57	0.2	3.33	0.091	4.25	0.031	4.63	0.02	2.71	0.18	3.84	0.06	1.68	0.39	2.82	0.16	4.68	0.019	2.51	0.2	5.71	0.0055
LARP4B	6.54	0.00024	7.18	9e-06	3.75	0.014	4.85	0.0021	2.73	0.072	6.53	4.6e-05	4.78	0.0018	7.61	2.6e-06	3.54	0.02	0.8	0.61	1.27	0.4	6.9	1.4e-05	6.58	3.8e-05	4.77	0.002	5.96	0.00014	1.96	0.2
CAND1	2.6	0.22	3.16	0.095	4.18	0.026	2.18	0.26	1.88	0.32	2.67	0.16	4.98	0.0082	1.55	0.41	4.37	0.02	6.26	0.0013	6.03	0.0022	4.54	0.015	4.17	0.028	5.53	0.0037	6.69	0.00048	4.32	0.025
SARNP	6.62	0.0018	6.08	0.0013	8.05	3.3e-05	4.76	0.012	10.15	3.5e-07	6.44	0.00071	6.83	0.00029	7.22	0.00013	4.28	0.02	4.05	0.03	1.55	0.4	7.13	0.00016	5.77	0.0022	7.6	7.2e-05	11.15	4e-08	1.38	0.45
RPL18A	2.6	0.36	-1.77	0.49	8.09	0.0013	7.16	0.0048	8.2	0.001	2.19	0.38	11.07	1.7e-05	7.25	0.0034	5.72	0.02	3.7	0.14	4.02	0.11	10.58	3.4e-05	5.68	0.022	5.83	0.019	7.88	0.0016	4.41	0.08
SLK	10.83	0.0003	1.47	0.58	7.1	0.0061	6.97	0.0082	10.64	6.2e-05	7.22	0.0056	10.38	8.8e-05	10.27	9.9e-05	5.95	0.02	6.14	0.019	2.04	0.42	8.92	0.00059	0.34	0.9	8.83	0.00075	10.57	6.8e-05	-6.89	0.0093
PSMA6	2.78	0.48	12.97	0.00026	9.83	0.0045	9.38	0.0076	5.57	0.1	-0.07	0.98	6.09	0.073	7.75	0.022	7.93	0.021	6.96	0.044	4.2	0.23	10.04	0.0033	5.7	0.096	7.5	0.029	8.1	0.018	7.76	0.027
KDM1A	9.81	0.0004	1.63	0.5	7.16	0.003	2.52	0.31	7.54	0.0017	4.5	0.059	8.04	0.00085	5.66	0.017	5.51	0.021	5.48	0.023	4.42	0.07	9.25	0.00014	4.94	0.039	7.38	0.0022	6.65	0.0053	4.63	0.057
SIN3B	5.84	0.022	5.51	0.016	6.95	0.0024	9.11	0.00011	6.82	0.0027	-2.78	0.22	5.49	0.014	4.87	0.029	5.21	0.021	8.83	0.00018	7.24	0.0021	6.24	0.0054	6.41	0.0051	7.43	0.0012	6.4	0.0046	9.63	6e-05
KRT1	1.88	0.039	2.14	0.0092	-0.33	0.69	1.13	0.17	-0.25	0.77	2.35	0.0043	0.97	0.22	0.65	0.41	1.87	0.021	1.83	0.026	3.05	0.00036	2.5	0.0021	1.22	0.13	3.27	9.4e-05	1.41	0.078	4.94	5.3e-08
KRT2	3.07	0.00049	2.83	0.00031	0.76	0.32	1.28	0.099	0.1	0.91	1.43	0.059	1.51	0.044	1.67	0.026	1.75	0.021	2.44	0.0018	3.39	3.1e-05	2.38	0.0017	0.99	0.19	3.17	5.7e-05	2.12	0.0052	4.25	3.8e-07
SEPTIN2	2.49	0.099	5.97	2.5e-05	1.58	0.24	2.7	0.048	5.52	7.1e-05	3.37	0.013	2.89	0.03	5.48	7.6e-05	3.11	0.021	2.56	0.06	3.45	0.013	4.53	0.00083	2.84	0.036	2.93	0.03	4.26	0.0017	3.14	0.023
XAB2	6.06	0.034	4.41	0.084	-0.51	0.84	-0.6	0.82	3.19	0.21	0.8	0.76	2.89	0.25	0.95	0.71	5.85	0.021	2.86	0.27	3.38	0.19	2.79	0.26	-1.9	0.46	5.61	0.028	0.42	0.88	4.23	0.1
EFHD1	10.03	2.9e-07	9.02	2.2e-07	7.83	4.1e-06	6.6	7.9e-05	8.5	6.3e-07	4.88	0.0026	7.6	5.8e-06	6.96	2.5e-05	3.67	0.021	1.64	0.32	5.59	0.00082	7.19	1.4e-05	5.94	0.0003	6.62	6.2e-05	8.35	9.8e-07	2.87	0.077
EPS8	4.1	0.0015	6.38	2e-07	5.15	1.4e-05	3.72	0.0013	2.23	0.046	1.67	0.14	5.44	4.4e-06	5.01	1.8e-05	2.58	0.021	5.6	3.3e-06	0.66	0.55	2.21	0.045	2.05	0.068	4.92	2.7e-05	3.69	0.0011	2.87	0.013
PIN1	4.72	0.03	4.41	0.024	7.62	0.00014	8.24	5.1e-05	10.57	3.8e-07	9.08	1e-05	6.03	0.0019	10.34	6.3e-07	4.43	0.021	4.24	0.03	3.86	0.052	8.64	1.7e-05	9.38	4.9e-06	7.89	8e-05	8.73	1.6e-05	8.29	5.6e-05
SEMG1	6.38	0.017	0.5	0.84	7.44	0.0019	2.48	0.31	4.66	0.048	5.85	0.014	4.45	0.057	2.96	0.2	5.42	0.021	4.16	0.083	5.12	0.036	-1.57	0.5	5.14	0.031	8.95	0.00023	-0.84	0.73	9.65	0.00012
PIN4	4.95	0.055	6.53	0.005	6.58	0.0044	6.78	0.004	8.99	0.00013	6.63	0.0043	6.31	0.0058	5.38	0.018	5.24	0.022	1.6	0.5	-2	0.38	8.08	0.00048	4.77	0.038	1.65	0.47	9.11	0.00011	2.86	0.21
SCAF8	8.32	0.0038	5.4	0.033	4.64	0.062	3.34	0.2	4.65	0.063	7.56	0.0031	5.16	0.038	2.29	0.36	5.75	0.022	8.25	0.0015	2.42	0.34	5.2	0.035	-1.67	0.52	-0.04	0.99	4.25	0.087	5.75	0.025
AHSA1	5.4	0.012	1.77	0.36	2.26	0.23	9.58	2.3e-06	4.85	0.01	1.67	0.38	2.4	0.2	9.68	1.5e-06	4.31	0.022	4.49	0.019	7.37	0.00022	8.58	1.3e-05	1.12	0.56	8.41	2e-05	11.39	3.8e-08	1.54	0.41
GET3	4.98	0.016	7.84	4.1e-05	6.59	0.00043	4.21	0.023	8.81	4.5e-06	9.5	1.4e-06	7.43	7.5e-05	7.69	4.4e-05	4.16	0.022	4.67	0.012	7.89	5e-05	9.82	4.8e-07	6.8	0.0003	10.5	1.3e-07	7.86	3.3e-05	6.1	0.0013
RPL10	0.31	0.87	7.75	2.3e-05	6.55	0.00026	0.99	0.59	4.87	0.0054	1.92	0.28	4.45	0.01	3.43	0.046	3.97	0.022	1.95	0.27	2.72	0.12	3.96	0.021	4.13	0.018	3.22	0.064	5.71	0.0012	2.67	0.13
ITCH	6.98	0.025	4.59	0.096	5.81	0.034	-2.7	0.34	5.34	0.05	-0.68	0.81	7.86	0.0042	5.12	0.059	6.27	0.022	6.93	0.013	0.65	0.81	1.3	0.63	4.8	0.081	4.66	0.089	10.72	0.00014	4.36	0.12
DIS3	-1.21	0.58	2.86	0.13	-1.61	0.39	-1.4	0.48	0.1	0.96	1.26	0.51	0.11	0.96	-1.39	0.46	4.31	0.022	2.33	0.23	6.17	0.0017	-0.75	0.69	1.41	0.46	0.45	0.82	1.83	0.33	10.05	1.1e-06
LGALS8	6.44	0.0074	4.91	0.021	0.01	1	6.03	0.0055	8.4	0.00011	0.03	0.99	-1.07	0.61	1.01	0.63	4.82	0.022	0.1	0.96	8.25	0.00023	9.67	1.2e-05	7.27	0.00083	2.76	0.19	9.18	3e-05	10.5	4.6e-06
IDH2	1.14	0.3	2.42	0.014	1.96	0.042	1.74	0.077	1.94	0.045	2.69	0.0062	2.7	0.0053	4.23	2.7e-05	2.21	0.022	1.16	0.24	7.21	2.3e-10	5.23	4.9e-07	1.09	0.26	1.9	0.05	1.53	0.11	1.71	0.084
HADHB	0.57	0.83	3.63	0.13	5.03	0.032	4.51	0.06	8.13	0.00068	1.45	0.54	4.64	0.046	4.26	0.067	-5.36	0.022	2.61	0.28	0.73	0.76	2.82	0.22	3.68	0.12	-0.81	0.74	2.93	0.21	1.03	0.65
SPTAN1	3.92	0.0069	3.54	0.0061	1.87	0.14	2.46	0.058	7.63	4.8e-08	3.86	0.0029	5.91	9.5e-06	5.53	2.8e-05	2.89	0.023	3.96	0.0024	1.94	0.13	5.1	9.4e-05	2.4	0.059	4.87	0.00019	5.93	9e-06	1.87	0.15
TRIP13	1.14	0.79	5.64	0.13	-2.01	0.6	5.27	0.17	-2.91	0.44	6.44	0.086	1.13	0.77	1.85	0.62	8.48	0.023	-2.74	0.48	2.64	0.48	8.36	0.024	13.12	0.00066	13.77	0.00033	2.57	0.49	2.87	0.44
TNKS1BP1	9.65	0.0069	3.45	0.28	7.41	0.018	3.43	0.29	6.93	0.027	5.58	0.076	11.99	0.00019	5.45	0.078	7.1	0.023	0.73	0.83	3.79	0.23	14.05	1.6e-05	7.36	0.02	9.64	0.0024	-0.9	0.79	3.6	0.25
MSN	3.68	0.043	3.24	0.045	4.77	0.0035	2.36	0.15	0.07	0.97	4.21	0.0095	3.14	0.049	2.86	0.072	3.65	0.023	2.75	0.092	3.1	0.061	3.56	0.025	4.57	0.0052	2.79	0.083	2.11	0.19	6.19	0.00026
RPN1	-2.88	0.041	1.73	0.17	0.77	0.54	-0.24	0.86	-0.45	0.73	0.42	0.75	-0.27	0.83	0.13	0.92	2.82	0.023	1.72	0.17	2.11	0.097	0.63	0.6	2.9	0.021	-0.02	0.99	0.97	0.43	2.6	0.041
HOXC6	13.09	0.0004	1.42	0.66	9.02	0.005	8.42	0.0097	13.52	4.1e-05	10.17	0.0017	12.64	0.00011	13.01	7e-05	7.2	0.023	7.35	0.023	1.55	0.62	4.66	0.13	6.97	0.029	10.63	0.001	13.48	4.4e-05	1.56	0.62
PLG	-0.1	0.97	-0.65	0.8	-1.99	0.42	-0.47	0.86	-2.71	0.27	-0.62	0.81	5.89	0.016	2.52	0.3	5.58	0.023	2.3	0.37	5.16	0.043	2.62	0.28	4.96	0.045	-1.91	0.44	-4.56	0.062	8.1	0.0016
CLK4	2.78	0.15	0.88	0.61	2.38	0.16	6.74	0.00015	4.62	0.0069	6.26	0.00037	5.06	0.0031	5.28	0.002	3.85	0.023	3.12	0.07	5.68	0.0014	3.31	0.048	5.33	0.0022	8.08	6.9e-06	2.65	0.12	7.5	3.7e-05
KRT72	5.02	0.02	8.58	1.9e-05	4.73	0.013	9.49	3.2e-06	9.32	3.5e-06	3.88	0.042	8.58	1.5e-05	8.58	1.5e-05	4.29	0.023	6.84	0.00053	4.88	0.013	1.61	0.39	5.1	0.0081	-3.27	0.085	8.9	8.4e-06	4.62	0.018
CEP131	7.52	0.0027	5.4	0.015	4.23	0.051	7.29	0.0013	2.93	0.18	6.66	0.0028	7.89	0.0004	7.86	0.0004	4.94	0.023	5.99	0.0074	3.07	0.17	7.71	0.0005	6.47	0.0037	8.69	0.00012	6.42	0.0035	2.45	0.26
ACTR3	8.49	2.4e-05	7.16	5.3e-05	8.27	4.6e-06	3.9	0.024	-1.63	0.34	6.46	0.00023	8.13	5.3e-06	6.45	0.00019	3.81	0.024	4.08	0.018	8.29	6.7e-06	8.33	3e-06	8.57	2.2e-06	8.48	2.5e-06	6.04	0.00045	4.5	0.0098
WDR36	5.17	0.011	5.19	0.0046	2.38	0.18	5.81	0.0018	5.62	0.002	7.11	0.00015	3.83	0.032	8.11	1.6e-05	4.05	0.024	2.5	0.17	2.12	0.24	5.51	0.0022	4.47	0.014	7.93	2.5e-05	2.65	0.14	3.35	0.068
ESYT1	8.31	0.00041	6.4	0.002	8.99	2.4e-05	2.15	0.3	4.5	0.026	3.98	0.049	8.01	0.00011	2.77	0.16	4.53	0.024	4.74	0.021	-0.08	0.97	2.55	0.2	2.86	0.16	0.68	0.75	7.18	0.00047	1.93	0.34
AKAP1	5.26	0.003	6.67	4e-05	1	0.52	1.69	0.29	0.35	0.84	3.72	0.016	2.8	0.067	2.21	0.15	3.47	0.024	3.52	0.025	1.93	0.22	3.61	0.018	-1.62	0.3	2.01	0.19	1.16	0.45	2.87	0.069
CSNK2A1	8.93	0.0013	5.67	0.02	7.38	0.0026	3.98	0.11	5.54	0.022	6.69	0.0062	4.66	0.052	1.95	0.42	5.42	0.024	2.23	0.37	7.82	0.002	8.71	0.00038	8.31	0.00083	1.24	0.61	1.74	0.47	5.4	0.029
AURKA	4.62	0.16	4.31	0.14	4.36	0.13	-0.81	0.79	6.6	0.023	5.55	0.057	-2.79	0.33	5.23	0.069	6.52	0.024	1.73	0.56	-1.07	0.71	2.78	0.33	0.77	0.8	3.84	0.19	6.53	0.024	7.77	0.0095
GPRC5C	3.77	0.23	10.21	0.00042	8.28	0.0035	1.3	0.66	2.89	0.3	7.63	0.007	5.28	0.056	11.64	5.6e-05	6.27	0.024	4.95	0.081	0.49	0.86	9.63	0.00066	8.9	0.0019	11.13	0.00012	5.06	0.067	10.72	0.00027
SRP14	3	0.13	3.31	0.059	4.48	0.011	3.36	0.059	5.83	0.001	3.59	0.04	2.58	0.14	3.14	0.069	3.92	0.025	2.21	0.22	2.11	0.23	4.63	0.0076	6.71	0.00021	2.85	0.1	2.23	0.2	5.67	0.0018
SUPT5H	0.72	0.67	3.18	0.032	3.77	0.011	0.69	0.65	-0.25	0.88	2.04	0.17	1.14	0.43	1.61	0.27	3.31	0.025	4.75	0.0018	5.58	0.00034	2.26	0.12	3.38	0.023	1.83	0.22	1.76	0.23	4.77	0.0019
HSPA8	2.22	0.12	3.92	0.0023	4.08	0.0014	3.71	0.0041	3.02	0.017	3.23	0.011	2.33	0.061	3.05	0.015	2.82	0.025	3.17	0.013	2.63	0.042	1.38	0.27	3.41	0.0075	1.86	0.14	3.1	0.013	2.75	0.033
SLC9A3R1	3.16	0.068	5.54	0.0005	2.33	0.13	0.3	0.86	3.09	0.044	2.38	0.12	4.27	0.0056	2.53	0.096	3.44	0.025	3.35	0.032	5.56	0.0006	2.61	0.084	0.75	0.64	2	0.19	5.41	0.00055	2.67	0.089
HSPE1	3.71	0.00074	1.05	0.28	1.06	0.26	0.76	0.44	3.57	0.00025	1.81	0.057	3.57	0.00024	3.24	0.00074	2.12	0.025	1.79	0.063	1.66	0.088	3.94	5.8e-05	3.1	0.0015	2.9	0.0026	2.91	0.0024	1.66	0.088
CCDC6	3.82	0.094	6.51	0.0017	4.08	0.043	3.28	0.11	6.28	0.0022	5.09	0.013	5.19	0.01	3.78	0.059	4.52	0.025	4.18	0.042	1.8	0.37	4.21	0.035	4.75	0.02	4.87	0.017	7.56	0.00027	1.84	0.36
FOXA1	6.05	0.0029	0.85	0.64	3.58	0.042	3.09	0.087	1.94	0.28	5.21	0.0038	2.69	0.12	1.72	0.33	3.95	0.025	2.22	0.22	8.77	5.7e-06	1.26	0.47	3.24	0.068	2.84	0.11	0.61	0.74	3.23	0.075
RBM26	1.51	0.48	-0.14	0.94	4.8	0.0096	5.14	0.0067	2.01	0.28	1.64	0.38	1.93	0.29	4.47	0.015	4.11	0.025	2.73	0.15	1.53	0.41	4.3	0.018	4.94	0.0083	6.1	0.0012	8.31	1.7e-05	1.21	0.51
DNPEP	3.89	0.0035	6.28	6.5e-07	3.85	0.0012	5.64	5.8e-06	6.92	5.8e-08	2.83	0.016	7.37	1.2e-08	6.2	7.1e-07	2.58	0.026	6.23	8.1e-07	5	5.7e-05	5.81	2.3e-06	1.77	0.13	5.51	7.2e-06	6.26	6e-07	4.17	0.00063
PLPBP	10.12	0.00074	0.97	0.72	4.99	0.053	5.48	0.038	9.16	0.00053	2.2	0.4	5.98	0.02	0.14	0.96	5.76	0.026	2.2	0.41	-1.59	0.54	3.84	0.13	1.12	0.68	4.53	0.081	5.51	0.032	1.67	0.52
TCERG1	1.73	0.38	3.05	0.078	3.36	0.05	2.29	0.2	4.19	0.015	3.22	0.062	1.73	0.31	2	0.24	3.82	0.026	3.52	0.043	6.46	0.00037	5.44	0.0016	3.82	0.027	2.05	0.23	3.22	0.059	6.4	0.0004
ANAPC1	6.36	0.00019	-3.64	0.014	3.31	0.023	4.53	0.0025	2.23	0.12	0.16	0.92	5.81	0.0001	2.87	0.046	3.22	0.026	2.76	0.061	3.93	0.0092	4.6	0.0016	1.92	0.19	2.09	0.15	2.65	0.066	5.31	0.0005
PNKP	4.77	0.032	4.11	0.038	1.33	0.5	0.87	0.67	4.72	0.017	5.45	0.0063	7.91	9.5e-05	7.84	0.0001	4.36	0.026	9.47	6.6e-06	3.73	0.064	7.79	0.00011	4.71	0.018	6.83	0.00067	1.77	0.36	2.63	0.19
CRIP2	2.53	0.23	2.29	0.22	5.82	0.0019	6.69	0.00047	3.71	0.043	1.43	0.45	3.55	0.052	3.07	0.091	4.07	0.026	3.73	0.045	6.09	0.0016	6.43	0.00056	3.45	0.061	3.67	0.047	7.8	4.4e-05	3.48	0.064
PFDN5	3.77	0.14	3.44	0.13	3.66	0.1	5.72	0.013	0.8	0.73	1.27	0.58	4.84	0.03	0.92	0.68	4.97	0.027	3.47	0.13	4.1	0.075	4.92	0.027	2.74	0.23	1.89	0.41	6.64	0.0033	5.11	0.027
STARD10	3.81	0.052	5.63	0.0016	6.8	0.00016	2.69	0.13	6.12	0.00056	5.76	0.0012	4.14	0.017	3.54	0.04	3.84	0.027	2.79	0.12	0.68	0.7	3.85	0.025	3.19	0.068	3.17	0.069	7.12	7.6e-05	1	0.56
LPP	3.45	0.023	3.98	0.0036	6.67	3.4e-06	1.43	0.3	0.64	0.64	6.18	1.4e-05	2.08	0.12	3.23	0.016	2.95	0.027	4.87	0.00048	2.19	0.11	7.9	6.5e-08	4.38	0.0015	2.84	0.035	7.36	3.9e-07	2.57	0.061
EDF1	-0.52	0.84	9.85	1.5e-05	5.98	0.0058	4.56	0.037	6.37	0.0033	-0.8	0.72	2.84	0.18	3.35	0.11	4.73	0.027	5.67	0.0098	2.39	0.27	1.17	0.58	3.05	0.16	1	0.65	7.84	0.00036	5.57	0.012
DARS1	2.83	0.044	5.09	9.1e-05	3.48	0.0056	1.44	0.26	5.94	5.9e-06	2.33	0.062	2.9	0.019	2.18	0.077	2.73	0.028	1.44	0.26	2.29	0.072	2.05	0.093	0.92	0.47	0.03	0.99	2.04	0.097	4.21	0.0012
LIMA1	5.28	0.00015	2.07	0.083	3.55	0.0032	5.76	5.7e-06	1.75	0.14	2.62	0.028	2.56	0.03	3.45	0.0037	2.6	0.028	4.37	0.00041	2.95	0.017	3.98	0.00089	3.48	0.004	4.22	0.00051	3.22	0.0067	3.27	0.0076
TGM3	7.64	0.002	4.55	0.035	6.17	0.0045	10.13	9.7e-06	2.9	0.17	8.57	0.00013	8.09	0.00023	4.42	0.038	4.71	0.028	5.73	0.009	10.57	6.3e-06	8.79	6.9e-05	8.1	0.00027	5.12	0.018	8.84	6.8e-05	11.32	1.4e-06
ZMYND8	2.78	0.034	4.33	0.00032	2.38	0.039	5.02	4.2e-05	5.89	1.8e-06	1.8	0.12	6.85	7.3e-08	6.22	6.3e-07	2.54	0.028	1.98	0.092	5.57	9.7e-06	2.83	0.014	1.12	0.34	3.42	0.0035	2.65	0.022	3.61	0.0027
PSMD9	6.52	0.02	6.36	0.011	2.38	0.34	1.69	0.51	4.78	0.053	5.36	0.031	3.95	0.11	1.47	0.55	5.41	0.028	-0.45	0.87	1.38	0.57	6.84	0.0055	8.11	0.0014	5.98	0.016	5.01	0.042	3.09	0.22
EP300	2.4	0.37	6.05	0.011	6.52	0.0057	6.69	0.0053	2.22	0.34	3.59	0.13	2.53	0.27	2.82	0.22	5.11	0.028	4.63	0.05	7.6	0.0019	3.18	0.17	6.85	0.0041	4.44	0.058	2.48	0.28	7.09	0.0034
GOLGB1	2.84	0.33	3.97	0.12	4.92	0.052	-1.51	0.57	9.68	0.0002	9.8	0.00021	9.28	0.00036	2.41	0.34	5.56	0.028	4.32	0.094	2.43	0.34	3.24	0.19	3.85	0.13	1.88	0.46	9.46	0.00028	2.01	0.43
STAT1	10.38	0.00087	9.02	0.0011	7.55	0.0055	4.93	0.072	10.35	0.00018	7.53	0.0059	3.07	0.25	8.56	0.0016	5.88	0.029	-0.77	0.79	5.49	0.048	10.57	0.00013	0.79	0.78	11.87	2.6e-05	7.27	0.0071	7.18	0.0098
UBL4A	4.16	0.1	4.34	0.057	6.5	0.0045	-3.38	0.14	2.23	0.33	9.03	0.00014	-2.6	0.24	9.2	8e-05	4.94	0.029	8.15	0.00054	3.13	0.17	3.93	0.077	2.4	0.29	2.1	0.36	2.65	0.24	3.11	0.18
ARFGAP2	2.42	0.37	1.93	0.43	3.21	0.17	4.38	0.07	-3.5	0.14	1.18	0.63	0.85	0.72	4.38	0.061	5.16	0.029	-2.39	0.33	3.89	0.11	7.92	0.00091	5.15	0.031	-0.93	0.71	4	0.088	5.72	0.019
TXN	10.93	3.4e-06	9.53	4.7e-06	7.26	0.00031	10.59	6.2e-07	8.84	1.5e-05	8.04	8.2e-05	6.59	0.00085	8.04	6.3e-05	4.22	0.03	7.12	0.00045	6.57	0.0013	11.83	3.3e-08	4.06	0.038	3.83	0.05	11.54	6.6e-08	4.4	0.028
POF1B	3.52	0.2	0.08	0.97	2.73	0.26	4.52	0.068	6.1	0.012	6.29	0.01	3.63	0.13	4.96	0.04	5.27	0.03	3.46	0.16	3.32	0.18	7.42	0.0023	5.61	0.022	7.24	0.0032	6.68	0.0061	1.57	0.51
RCC1	1.91	0.26	3.19	0.034	4.65	0.0022	3.54	0.02	7.57	1.9e-06	4.07	0.0071	3.97	0.0079	2.98	0.044	3.24	0.03	3.59	0.018	2.2	0.15	4.83	0.0013	3.91	0.0098	2.75	0.067	4.65	0.002	2.6	0.088
CTBP2	4.07	0.038	6.48	0.00033	2.76	0.11	0.46	0.8	6.8	0.00014	4.36	0.013	5.2	0.003	-0.19	0.92	3.76	0.03	8.01	1.5e-05	9.58	6.4e-07	1.1	0.52	3.69	0.035	3.46	0.048	2.1	0.22	7.59	4.3e-05
GSTK1	10.71	0.0034	-1.04	0.75	7.17	0.025	4.16	0.21	0.45	0.9	5.64	0.078	1.17	0.72	2.35	0.46	6.9	0.03	6.85	0.034	-1.26	0.69	1.62	0.6	6.87	0.033	1.87	0.56	4.94	0.12	4.08	0.21
AGFG1	8.26	3.6e-06	3.67	0.014	5.76	0.00017	3.28	0.029	6.28	4.2e-05	3.1	0.037	4.26	0.0041	5.24	0.00047	3.19	0.03	3.64	0.016	4.12	0.0073	4.24	0.004	4.23	0.005	8.36	2e-07	5.51	0.00027	3.91	0.01
RPS28	2.68	0.082	5.45	0.00013	4.11	0.003	6.76	4.1e-06	5.84	3.9e-05	3.49	0.011	6.55	5.6e-06	2.64	0.051	2.95	0.03	3.67	0.0086	2.68	0.056	4.2	0.0022	3.81	0.0062	3.04	0.027	4.23	0.0021	2.47	0.077
KRT5	1.91	0.017	1.72	0.016	0.2	0.78	1.28	0.074	0.03	0.97	1.73	0.015	0.85	0.22	1.14	0.1	1.52	0.031	2.41	0.00098	3.49	5.6e-06	2.09	0.003	1.58	0.026	2.6	0.00034	1.28	0.067	4.13	1.5e-07
CCDC9	7.04	0.0047	7.06	0.0016	7	0.0016	4.39	0.048	8.04	0.00031	7.71	0.0006	7.03	0.0014	7.4	0.00078	4.69	0.031	6.15	0.0059	1.89	0.38	9.06	5.6e-05	6.96	0.0018	10.02	1.3e-05	8.91	7.6e-05	1.88	0.39
RPL22	3.26	0.054	4.46	0.0035	6.93	1.3e-05	6	0.00013	2.81	0.06	2.68	0.074	3.42	0.021	3.02	0.042	3.22	0.031	3.94	0.01	3.27	0.035	2.87	0.051	4.09	0.0071	2.35	0.12	4.87	0.0013	4.56	0.0033
KIF2C	6.19	0.00092	6.68	7.7e-05	6.95	4.1e-05	6.5	0.00012	4.61	0.0046	3.68	0.024	6.47	0.0001	6.91	3.7e-05	3.46	0.031	6.67	8.5e-05	6.62	0.00011	5.21	0.0014	6.55	9.9e-05	6	0.0003	6.7	6.1e-05	5.33	0.0015
FKBP3	-0.84	0.66	1.1	0.52	-4.34	0.01	2.05	0.24	-3.95	0.019	-0.38	0.83	-1.55	0.35	-1.74	0.3	3.61	0.031	1.49	0.39	2.14	0.21	0.02	0.99	0.91	0.6	-0.89	0.6	-0.81	0.64	1.22	0.47
ANXA2	0.82	0.26	2.7	7.5e-05	1.68	0.01	2.07	0.0021	0.76	0.24	2.53	0.00019	0.88	0.17	1.29	0.046	1.39	0.031	3.14	6.4e-06	3.7	3.1e-07	1.45	0.024	2.9	2.3e-05	1.81	0.0059	1.35	0.038	4.88	2e-10
CORO1C	-1.68	0.56	5.76	0.023	5.74	0.022	-0.74	0.78	4.57	0.068	-0.99	0.71	-2.77	0.27	9.79	0.00014	-5.38	0.032	0.76	0.77	4.16	0.11	-3.41	0.17	-2.24	0.38	1.9	0.46	0.12	0.96	1.24	0.62
KRT36	4.91	0.074	5.75	0.02	2.13	0.38	6.12	0.014	9.33	0.00019	6.57	0.0078	8.6	0.00054	4.82	0.046	5.22	0.032	5.31	0.032	2.56	0.3	3.95	0.099	4.62	0.059	5.4	0.028	9.41	0.00017	-0.1	0.97
MYO1B	3.25	0.22	3.35	0.16	2.32	0.33	0.61	0.81	-1.14	0.64	1.67	0.49	-1.12	0.64	6.16	0.0089	5.04	0.032	2.45	0.31	2.24	0.34	1.9	0.42	-3.63	0.12	0.9	0.71	4.05	0.083	2.64	0.26
EIF3H	6.52	0.021	3.86	0.13	5.66	0.023	-3.84	0.13	9.07	0.00038	6.58	0.0091	9.13	0.00035	6.9	0.0057	5.33	0.032	2	0.44	0.43	0.87	7.49	0.0028	8.33	0.0012	7.35	0.0036	4.67	0.059	5.54	0.031
FXYD3	7.22	0.0037	4.82	0.028	7.02	0.0015	4.97	0.025	5.18	0.017	5.65	0.0098	9.96	1.2e-05	9.75	1.7e-05	4.63	0.032	-2.68	0.23	11.15	2.8e-06	9.49	2.5e-05	7.39	0.00094	11.15	1.6e-06	4.98	0.021	4.9	0.028
DBT	8.21	0.00071	6.23	0.0036	6.03	0.0044	5.88	0.0063	3.33	0.11	2.88	0.17	2.86	0.17	1.98	0.34	4.46	0.032	8.85	6e-05	0.52	0.81	6.14	0.0033	4.03	0.055	6.55	0.002	5.82	0.0055	4.36	0.042
BAG3	8.54	0.0072	5.37	0.056	0.23	0.94	-2.16	0.46	5.28	0.058	8.19	0.0039	6.59	0.018	8.88	0.0016	5.93	0.032	7.26	0.011	5.52	0.054	6.85	0.013	8.22	0.0039	3.07	0.27	6.11	0.028	2.8	0.32
XRCC1	5.67	0.017	2.48	0.24	0.45	0.83	2.67	0.22	1.11	0.61	-1.26	0.56	6.49	0.0021	3.17	0.13	4.45	0.033	6.33	0.0033	1.51	0.47	2.78	0.18	-0.54	0.8	3.14	0.13	2.25	0.28	2.87	0.18
SPATA5	1.9	0.55	1.77	0.53	-1.48	0.6	7.23	0.011	-0.34	0.91	-3.38	0.23	7.03	0.011	1.99	0.47	5.89	0.033	-2.06	0.47	2.58	0.35	7	0.011	2.53	0.37	3.43	0.22	0.04	0.99	2.76	0.32
PKD1L3	1.87	0.014	2.24	0.0012	1.59	0.018	0.84	0.23	2.31	0.00075	1.85	0.0067	0.67	0.31	2.32	0.00067	1.43	0.033	0.46	0.51	1.87	0.0076	1.33	0.044	0.28	0.69	2.17	0.0015	1.68	0.012	1.46	0.034
RPLP1	-0.06	0.98	9.78	3.1e-06	6.42	0.0013	4.94	0.014	0.69	0.74	6.25	0.0018	9.53	4.1e-06	5.95	0.0024	4.16	0.033	1.98	0.33	2.62	0.19	7.94	8e-05	6.5	0.0012	7.43	0.00022	0.29	0.89	2.13	0.28
TSR1	5.43	0.11	6.32	0.038	1.52	0.62	7.23	0.019	11.43	0.00023	7.24	0.018	10.3	0.00081	10.69	0.00051	6.43	0.033	1.73	0.58	3.39	0.27	9.89	0.0012	0.64	0.83	9.94	0.0013	10.99	0.00039	8.21	0.0087
SEPTIN8	4.41	0.042	3.78	0.049	1.7	0.38	-4.57	0.019	8.42	2.4e-05	2.74	0.15	-0.37	0.85	2.89	0.13	4.06	0.033	4.44	0.023	3.58	0.068	4.57	0.016	6.94	0.00045	3.99	0.038	8.36	2.8e-05	0.57	0.76
DYNLL1	6.7	0.0031	9.93	2.8e-06	9.28	9.6e-06	9.22	1.2e-05	10.65	5.3e-07	8.36	5.6e-05	9.84	2.7e-06	8.86	1.7e-05	4.18	0.033	8.6	3.8e-05	12.49	2.3e-08	6.51	0.0011	6.8	0.00083	3.75	0.058	10.39	9.8e-07	11.86	8.1e-08
PGR	4.67	0.13	-4.24	0.13	-0.6	0.83	3.86	0.17	-0.84	0.77	-1.08	0.71	0.08	0.98	-0.59	0.84	5.85	0.033	5.34	0.057	4.32	0.13	7.11	0.0095	-1.53	0.59	-0.72	0.81	2.92	0.29	2.87	0.3
ERLIN2	-5.83	0.04	1.77	0.49	-1.47	0.56	10.61	6e-05	2.46	0.33	-1.77	0.49	9.34	0.00027	9.96	0.00011	5.3	0.033	5.7	0.025	-1.02	0.68	10.64	4.1e-05	-5.84	0.021	2.83	0.26	11.45	1.4e-05	5.08	0.048
ACOX1	8.27	0.00019	3.92	0.04	3.38	0.072	1.89	0.34	5.3	0.0055	2.08	0.28	2.52	0.18	2.18	0.24	4	0.033	5.42	0.0053	3.41	0.078	5.58	0.0032	0.54	0.78	6.91	0.00037	3.46	0.065	4.66	0.017
USP5	8.49	0.00085	3.9	0.078	5.26	0.017	2.65	0.24	4.08	0.062	1.8	0.42	6.53	0.0031	4.01	0.065	4.65	0.033	5.4	0.016	4.31	0.057	8.58	0.00014	1.75	0.44	6.49	0.0035	6.87	0.002	8.04	0.0005
TEX10	-2.9	0.28	1.77	0.47	-2.25	0.34	2.95	0.23	2.23	0.35	1.67	0.49	3.36	0.15	6.58	0.0055	5.01	0.034	-1.37	0.58	4.3	0.077	2.04	0.38	5.38	0.024	3.45	0.15	5.73	0.016	3.01	0.21
PHKA1	3.3	0.23	8.2	0.00098	5.74	0.017	-0.01	1	3.77	0.12	7.1	0.0038	7.26	0.0028	2.47	0.3	5.09	0.034	1.98	0.43	7.46	0.0031	1.3	0.58	3.72	0.12	3.7	0.13	4.27	0.074	5.31	0.032
ADK	7.74	2.2e-07	2.56	0.036	7.6	2e-08	8.34	1.6e-09	2.23	0.064	0.19	0.88	4.65	0.00018	7.66	1.3e-08	2.55	0.034	7.48	3.1e-08	2.64	0.035	9.7	1.1e-11	5.73	8.1e-06	2.09	0.085	4.18	0.00067	1.61	0.19
CASC3	1.94	0.45	1.82	0.43	5.83	0.01	-0.14	0.95	6.18	0.0065	5.78	0.011	0.07	0.98	5.71	0.011	4.75	0.034	-0.06	0.98	9.22	0.00012	1.67	0.45	10.71	7.6e-06	7.28	0.0015	4.61	0.04	4.88	0.035
WASHC4	4.34	0.015	1.6	0.32	2.08	0.18	2.81	0.08	4.32	0.0064	3.6	0.023	2.98	0.056	5.3	0.00084	3.31	0.034	2.6	0.1	6.05	0.00028	4.44	0.0047	2.77	0.079	5.36	0.00084	3.54	0.024	4.23	0.0092
SEPTIN9	3.73	0.0099	0.28	0.83	3.07	0.016	1.69	0.2	4.28	0.00091	2.84	0.026	4.67	0.00032	4.49	0.00048	2.67	0.034	1.79	0.17	2.21	0.088	4.98	0.00013	1.98	0.12	2.64	0.038	4.72	0.00028	1.24	0.33
SART1	0.74	0.58	2.71	0.019	0.15	0.91	1.66	0.16	1.18	0.31	3.47	0.003	2.15	0.059	3.92	0.00071	2.41	0.034	1.16	0.32	3.04	0.011	3.09	0.0068	3.81	0.0012	3.41	0.0033	1.45	0.2	2.54	0.031
SCRIB	5.8	0.013	4.47	0.031	7.72	0.00028	7.19	0.00078	9.67	8.1e-06	4.07	0.049	8.92	3e-05	8.48	6.5e-05	4.34	0.034	3.69	0.078	2.99	0.16	5.51	0.0072	3.21	0.12	4.84	0.019	7.98	0.00016	2.18	0.29
ZMYM3	9.19	0.00013	1.77	0.4	7.15	0.00067	3.94	0.059	-0.23	0.92	9.8	7.5e-06	4.29	0.035	1.99	0.32	4.3	0.034	8.57	6.9e-05	4.49	0.034	4.98	0.014	6.77	0.0013	8.26	9.7e-05	6.81	0.001	10	6.4e-06
SMARCA5	8.31	3.5e-06	2.95	0.048	5.86	0.00014	4.27	0.0052	8.09	4.3e-07	4.83	0.0015	7.09	6e-06	7.07	6.3e-06	3.12	0.034	3.37	0.025	2.69	0.077	7.63	1.3e-06	4.05	0.0072	5.5	0.00031	6.7	1.6e-05	2.71	0.074
CRIP1	4.78	0.073	2.82	0.24	9.17	0.00019	11.22	9.1e-06	12.94	4.1e-07	9.05	0.00023	3.86	0.1	4.97	0.035	4.97	0.034	9.95	6.6e-05	0.85	0.72	4.94	0.034	3.46	0.15	3.9	0.1	2.65	0.26	0.58	0.8
PGAM5	1.52	0.43	5.43	0.0018	4.71	0.0061	2.85	0.1	9.86	1.1e-07	8.44	3.9e-06	3.48	0.039	3.89	0.021	3.57	0.035	6.33	0.00036	8.01	1.4e-05	3.39	0.043	7.21	5.2e-05	2.27	0.18	5.91	0.00063	4.46	0.011
EIF3E	4.36	0.03	7.05	0.00014	3.91	0.027	3.27	0.07	4.67	0.0089	5.18	0.0041	6.4	0.0004	8.04	1.5e-05	3.72	0.035	8.13	1.6e-05	6.26	0.00079	9.45	6.5e-07	9.46	8.2e-07	4.99	0.0053	7.85	2.3e-05	5.72	0.0019
DSTN	7.31	0.00021	9.21	4.8e-07	6.69	0.00013	6.7	0.00014	8.25	3.6e-06	7.87	1.1e-05	4.86	0.004	7.69	1.3e-05	3.52	0.035	4.92	0.0043	8.3	6.1e-06	3.91	0.019	4.82	0.0049	3.98	0.019	3.37	0.044	4.48	0.0099
SELENOH	0.83	0.75	1.25	0.59	0.59	0.8	8.63	0.00028	3.38	0.14	0.94	0.69	6.43	0.0048	1.93	0.39	4.76	0.035	0.83	0.73	4.85	0.039	6.8	0.0028	10.15	2.3e-05	-5.54	0.016	6.67	0.0035	3.61	0.12
HYOU1	1.14	0.68	2.23	0.37	6.52	0.0071	1.02	0.69	4.51	0.06	4.59	0.057	1.06	0.66	6.47	0.0071	5.01	0.036	4.96	0.042	3.86	0.12	6.05	0.011	-0.93	0.71	-1.19	0.63	-2.54	0.29	4.33	0.078
LDB1	9.09	0.00068	4.46	0.055	2.38	0.3	4.73	0.044	4.69	0.042	10.12	3.2e-05	10.63	1.1e-05	9.52	6.4e-05	4.79	0.036	6.04	0.01	7.57	0.0017	4.07	0.073	-1.7	0.47	9.28	0.0001	4.72	0.039	7.79	0.0012
HSP90B1	4.29	0.089	5.19	0.022	4.52	0.043	3.97	0.083	5.19	0.021	6.26	0.0059	3.65	0.1	6.03	0.0071	4.65	0.036	-0.02	0.99	2.51	0.27	3.74	0.089	4.15	0.065	6.97	0.0022	6.4	0.0045	1.65	0.46
PRPF38B	2.9	0.25	0.31	0.89	-1.7	0.45	-2.29	0.32	2.6	0.24	0.47	0.84	2.4	0.27	1.7	0.44	4.59	0.037	1.18	0.6	2.56	0.25	5.51	0.012	4.68	0.036	3.86	0.082	0.31	0.9	3.47	0.12
MMTAG2	1.97	0.15	0.93	0.45	-0.33	0.79	1.8	0.15	0.94	0.44	2.44	0.045	0.34	0.78	1.95	0.1	2.51	0.037	1.67	0.18	1.55	0.21	2.23	0.061	4.49	0.00035	0.93	0.45	1.33	0.27	1.67	0.17
INF2	5.28	0.0053	5.29	0.0018	0.81	0.63	0.18	0.92	-0.18	0.92	2.91	0.08	3.24	0.048	5.96	0.0004	3.43	0.037	1.79	0.29	3.2	0.06	2.69	0.098	3.62	0.03	-0.42	0.81	3.07	0.061	1.88	0.26
TJP3	2.11	0.44	5.71	0.019	5.68	0.018	3.38	0.17	10.78	1.9e-05	3.65	0.13	-0.21	0.93	-4.67	0.051	-4.99	0.037	-0.1	0.97	2.09	0.38	-5.72	0.017	-0.35	0.89	-0.09	0.98	2.81	0.24	1.06	0.65
FCGRT	6.15	0.12	10.27	0.0038	9.9	0.0049	8.31	0.019	13.35	0.00018	9.54	0.0067	7.5	0.03	12.93	0.00027	7.19	0.037	7.98	0.024	6.11	0.086	6.76	0.048	7.24	0.039	11.06	0.0017	13.07	0.00024	-3.26	0.35
TPM1	5.6	0.029	-3.31	0.15	5.68	0.012	6.57	0.0047	0.05	0.98	1.26	0.59	1	0.66	5.5	0.014	-4.66	0.037	-4.31	0.06	-3.82	0.098	3.52	0.11	4.58	0.044	-2.62	0.25	4.37	0.051	5.36	0.021
STEEP1	-2.36	0.34	8.66	0.00012	8.64	0.00012	4.37	0.047	9.03	5.5e-05	5.98	0.0063	6.89	0.0016	-0.55	0.8	4.44	0.038	8.82	0.0001	6.58	0.0035	6.88	0.0015	2.52	0.25	1.65	0.45	9.06	5.2e-05	8.41	0.00023
ELAC2	7.04	0.005	4.63	0.036	3.5	0.11	4.07	0.069	8.51	0.00016	5.79	0.009	5.75	0.0088	7.7	0.00054	4.51	0.038	5.22	0.02	2.14	0.33	6.1	0.0053	5.78	0.0093	9.37	4.3e-05	8.87	9e-05	1.98	0.37
CHD4	7.57	0.0072	1.38	0.58	8.55	0.00074	1.81	0.48	2.76	0.27	-1.62	0.52	4.92	0.044	2.23	0.36	5.07	0.038	4.8	0.056	0.59	0.81	1.84	0.45	5.34	0.032	3.65	0.14	1.51	0.54	3.91	0.12
CLTA	7.64	1.8e-05	3.13	0.037	5.52	0.00034	7.66	2e-06	5.15	0.0007	5.58	0.00031	5.14	0.00069	3.41	0.021	3.06	0.039	5.71	0.00025	9.7	1.2e-08	4.59	0.0022	4.55	0.0029	3.02	0.044	4.83	0.0014	7.43	4.5e-06
ERBB2	1.46	0.54	2.2	0.31	8.2	0.00016	3.18	0.14	8.24	0.00013	-4.05	0.054	5.6	0.0075	4.12	0.047	4.29	0.039	2.02	0.35	2.03	0.34	3.28	0.11	7.17	0.00089	4.07	0.053	5.39	0.01	1.89	0.37
EPRS1	7.77	0.00076	1.63	0.43	7.17	0.00047	4.94	0.015	4.51	0.024	6.94	0.00073	6.38	0.0015	6.19	0.002	4.08	0.039	4.93	0.015	2.87	0.16	11.41	1.3e-07	3.69	0.065	4.23	0.034	4.78	0.016	0.99	0.62
HACD3	-1.67	0.63	6.54	0.03	-1.64	0.59	-0.18	0.95	-1.76	0.56	4.07	0.18	0.72	0.81	0.28	0.93	6.1	0.039	-0.79	0.8	2.03	0.49	4.61	0.12	3.17	0.29	1.94	0.52	-1.76	0.56	5.48	0.073
VAPB	4.67	0.071	3.77	0.1	3.88	0.089	1.69	0.48	2.23	0.33	1.27	0.59	8.74	0.00021	6.72	0.0036	4.69	0.04	5.03	0.031	9.76	7e-05	4.15	0.067	6.97	0.003	4.12	0.075	4.82	0.035	10.53	2.1e-05
ATP1A1	4.02	0.012	7.41	1.2e-06	7.09	3e-06	1.69	0.25	3.61	0.011	0.28	0.85	5.86	6.2e-05	3.57	0.011	2.88	0.04	1.98	0.17	3.87	0.0085	1.94	0.16	2.83	0.047	7.23	1.7e-06	6.18	2.8e-05	2.42	0.094
COL12A1	1.01	0.72	-0.16	0.95	2.46	0.31	10.19	6.1e-05	8.64	0.00044	6.07	0.013	3.01	0.21	1.78	0.46	4.91	0.04	5.03	0.04	10.26	6.7e-05	5.64	0.018	6.21	0.011	-0.92	0.71	2.89	0.23	10.61	3.9e-05
MTDH	0.22	0.9	4.76	0.0024	7.11	1.2e-05	8.03	1.3e-06	6.19	9.4e-05	1.62	0.3	2.79	0.067	1.54	0.31	3.12	0.041	5.17	0.0012	1.32	0.39	2.5	0.097	4.35	0.0054	1.26	0.42	3.38	0.027	2.01	0.2
ABCB9	2.6	0.4	4.54	0.093	5.53	0.039	2.71	0.33	6.38	0.018	3.56	0.19	3.97	0.14	3.47	0.19	5.45	0.041	1.11	0.69	5.16	0.062	7.67	0.0042	6.25	0.021	2.7	0.32	5.08	0.057	5.14	0.062
CRABP2	5.3	0.038	-0.52	0.82	5.2	0.021	8.17	0.0005	8.82	0.00015	1.68	0.47	5.58	0.013	4.64	0.038	4.57	0.041	-1.42	0.54	6.41	0.0064	3.51	0.11	4.09	0.071	2.6	0.25	5.52	0.014	3.85	0.095
PAICS	2.65	0.23	5.65	0.0044	2.54	0.19	3.55	0.074	5.93	0.0026	3.49	0.074	4.53	0.019	2.92	0.13	3.92	0.042	2.71	0.17	4.83	0.017	4.17	0.03	3.19	0.1	1.33	0.5	2.65	0.17	8.64	3.4e-05
RPLP2	8.01	0.0048	1.83	0.47	-3.01	0.22	3.95	0.12	2.95	0.24	4.54	0.068	6.86	0.0059	6.46	0.0092	5	0.042	-3.6	0.16	4.39	0.084	-1.04	0.67	6.63	0.0085	-2.92	0.24	5.54	0.025	1.28	0.6
ERBIN	-4.46	0.06	0.6	0.78	0.09	0.97	-1	0.65	-4.27	0.042	1	0.65	-0.86	0.68	-3.25	0.12	4.23	0.043	-2.47	0.25	5.87	0.0073	-2.32	0.26	2.23	0.29	-3.4	0.11	0.3	0.9	6.83	0.0018
STARD3	7.9	0.0026	6.68	0.0042	5.96	0.0095	6.37	0.0067	10.02	2.6e-05	6.7	0.004	9.71	4.2e-05	7.73	0.00082	4.6	0.043	4.31	0.063	3.99	0.088	8.28	0.00037	5.25	0.023	9	0.00014	6.49	0.0047	4.13	0.077
TRAF4	-1.3	0.65	4.69	0.061	0.86	0.73	1.62	0.53	7.29	0.0037	2.47	0.33	3.99	0.1	-3.15	0.2	4.99	0.043	7.82	0.0023	8.2	0.0016	-1.33	0.59	4.59	0.066	8.74	0.00058	4.58	0.063	0.46	0.85
ASAP2	2.78	0.0086	0.22	0.82	0.38	0.69	1.38	0.15	-0.16	0.88	2.57	0.0062	0.73	0.43	1.15	0.21	1.86	0.043	-0.51	0.59	3.92	7.5e-05	2.89	0.0019	1.48	0.11	3.6	0.00017	2.21	0.017	6.26	4.5e-09
PLEC	-0.32	0.65	1.45	0.02	1.43	0.02	0.68	0.29	1.69	0.0065	0.57	0.37	1.48	0.016	1.64	0.0076	1.23	0.043	-0.56	0.38	1.99	0.002	0	1	0.71	0.26	0.13	0.84	0.55	0.37	2.17	0.00078
RRP1	7	0.02	6.43	0.017	-2.02	0.45	3.49	0.2	7.35	0.006	6.57	0.014	8.02	0.0027	9	0.00079	5.32	0.043	5.53	0.04	5.1	0.061	7.34	0.0055	9.69	0.00041	8.32	0.002	11.45	3.4e-05	4.52	0.095
MOCS3	12.98	0.0036	5.03	0.2	5.3	0.17	1.4	0.73	6.15	0.11	-1.82	0.65	4.68	0.22	8.29	0.032	7.79	0.043	1.08	0.79	8.47	0.035	11.93	0.0022	3.09	0.44	11.09	0.0047	-0.3	0.95	2.87	0.46
RPL38	2.66	0.37	8.12	0.0024	7.74	0.0035	6.91	0.01	5.21	0.046	1.19	0.66	-1.42	0.59	4.25	0.1	5.24	0.043	2.55	0.35	6.28	0.021	5.95	0.021	7.77	0.0036	3.91	0.13	8.1	0.0021	7.77	0.0041
SCYL2	9.16	0.0041	9.83	0.00064	9.46	0.00093	7.6	0.0079	13.57	4.4e-06	8.24	0.0037	11.72	5.1e-05	11.52	6.4e-05	5.57	0.044	5.55	0.05	1.97	0.48	8.72	0.0018	6.53	0.02	8.7	0.0021	13.32	6.5e-06	1.56	0.57
GSTM3	0.48	0.75	7.56	8.3e-08	7.08	4.1e-07	6.04	9.9e-06	7.55	7.6e-08	3.35	0.0096	4.05	0.0017	6.26	3.9e-06	2.56	0.044	3.8	0.0038	3.53	0.0079	6.07	6.5e-06	3.95	0.0026	7.88	2.8e-08	4.13	0.0014	3.28	0.013
WBP4	4.6	0.077	1.77	0.46	8.35	0.00045	1.55	0.52	8.48	0.00033	3.56	0.13	2.63	0.25	8.04	0.00059	4.6	0.044	4	0.089	1.37	0.55	7.81	0.00081	8.79	0.00024	5.05	0.029	4.46	0.052	4.99	0.035
RBM27	4.52	0.0091	4.75	0.0023	3.06	0.043	1.36	0.39	5.09	0.00098	5.39	0.0006	4.75	0.002	7.03	1e-05	3.02	0.045	3.23	0.036	4.55	0.0041	2.82	0.059	3.11	0.042	5.13	0.00094	7.76	1.8e-06	1.26	0.41
PGK1	5.37	0.0033	4.23	0.009	10.06	1.8e-08	3.67	0.024	4.84	0.0026	5.34	0.0011	7.45	8.9e-06	4.34	0.0065	3.17	0.045	4.59	0.005	2.21	0.17	4.6	0.0039	4.41	0.0064	4.28	0.0078	6.45	8.8e-05	2.07	0.2
CCT3	2.77	0.14	6.18	0.00035	3.73	0.025	5.25	0.0024	3.98	0.017	5.73	0.00087	4.01	0.016	4.04	0.015	3.31	0.045	1.94	0.26	3.9	0.024	3.77	0.022	3.11	0.063	3.13	0.062	2.66	0.11	7.36	3.8e-05
THOC5	4.57	0.11	5.77	0.026	5.22	0.041	7.19	0.0065	0.74	0.79	1.69	0.52	8.92	0.00063	8.65	0.00085	5.07	0.046	3.73	0.16	0.9	0.73	4.23	0.093	3.1	0.23	7.22	0.0053	1.67	0.52	5.74	0.029
RPL23A	3.26	0.17	4.66	0.026	9.69	1.1e-05	9.02	4.1e-05	7.39	0.00048	5.24	0.012	8.98	3.2e-05	5.43	0.0088	4.1	0.046	5.57	0.0087	0.17	0.93	6.81	0.0011	3.74	0.072	4.43	0.033	8.58	6.7e-05	5.8	0.0069
TUFM	1.84	0.32	5.12	0.0022	6.69	8.6e-05	6.66	0.0001	7.24	2.1e-05	5.04	0.0025	2.13	0.19	4.41	0.0068	3.22	0.047	4.62	0.0058	2.3	0.17	5.01	0.0022	4.71	0.0046	1.91	0.24	4.21	0.0099	1.86	0.26
MYO1C	5.78	0.0057	3.83	0.038	3.53	0.052	7.28	0.00015	5.14	0.0054	4.49	0.015	8.09	2.2e-05	6.64	0.00037	3.61	0.047	6.59	0.00054	5.69	0.0029	3.49	0.053	4.32	0.019	4.72	0.01	3.73	0.04	6.11	0.0014
KRT79	0.89	0.79	3.43	0.24	0.32	0.92	-1.71	0.58	-1.3	0.66	2.1	0.48	6.83	0.018	8.2	0.0048	5.71	0.047	-0.98	0.75	1.89	0.51	5.23	0.067	6.68	0.022	4.29	0.14	5.5	0.056	6.27	0.035
YES1	3.37	0.11	5.51	0.0041	3.03	0.11	-2.44	0.21	0.26	0.9	0.91	0.64	5.75	0.0025	-0.03	0.99	3.7	0.047	-2.85	0.14	2.64	0.17	1.59	0.39	-0.83	0.67	-1.6	0.4	1.81	0.33	3.91	0.042
EIF2S3	1.84	0.57	1.77	0.54	4.77	0.09	1.69	0.57	6.91	0.015	6.51	0.022	5.87	0.036	-0.5	0.86	5.55	0.048	8.96	0.0021	5.66	0.052	7.74	0.006	5.65	0.047	-0.62	0.84	2.04	0.47	2.84	0.32
ZFYVE16	4.26	0.17	3.64	0.19	4.53	0.095	3.65	0.19	4.49	0.099	2.68	0.33	4.76	0.078	5.11	0.059	5.33	0.049	2.51	0.37	4.17	0.13	6.97	0.01	0.8	0.78	-0.37	0.9	5.76	0.034	3.23	0.24
VSX2	0.02	0.99	1.92	0.36	0.17	0.94	-0.29	0.89	0.63	0.77	5.66	0.0061	2.01	0.32	-0.09	0.97	-3.98	0.049	-5.74	0.006	5.67	0.0075	-4.31	0.032	-7.04	0.00081	-3.98	0.052	-0.22	0.92	2.22	0.28
TPI1	7.72	0.00071	4.6	0.021	5.05	0.011	-1.12	0.59	-0.19	0.93	5.97	0.0029	7.7	0.00014	3.62	0.063	3.83	0.049	2.42	0.23	5.49	0.0073	5.9	0.0027	3.96	0.045	3.4	0.084	7.47	0.00021	4.6	0.023
RAB6A	6.54	0.032	3.53	0.2	1.95	0.47	5.01	0.069	5.11	0.058	-3.35	0.22	9.3	0.0007	4.63	0.083	5.26	0.049	2.93	0.29	7.72	0.006	6.86	0.01	5.25	0.053	6.72	0.014	-2.88	0.28	1.95	0.47
PTPRK	6.97	0.005	4.81	0.028	5.2	0.017	5.17	0.02	8.36	0.00018	8.36	0.00021	5.98	0.006	5.41	0.012	4.23	0.049	10.98	2.7e-06	5.86	0.0094	2.85	0.18	4.63	0.034	1.73	0.43	5.15	0.018	6.69	0.003
WWP1	5.23	0.03	11.27	9.5e-07	10.53	3.7e-06	10.11	8.4e-06	10.05	7e-06	4.39	0.04	10.09	6.5e-06	5.51	0.0094	4.13	0.05	2.2	0.31	2.64	0.22	1.3	0.53	1.12	0.61	2.09	0.33	10.28	4.9e-06	-0.18	0.93
DSG1	2.36	0.014	2.84	0.0011	1.6	0.057	1.83	0.034	1.43	0.09	2.09	0.014	1.34	0.11	2.09	0.013	1.64	0.05	3.6	5.3e-05	3.42	0.00014	2.54	0.0027	2.45	0.0045	2.98	0.00058	1.8	0.032	3.31	0.00021
MYH9	3.84	6.5e-09	3.66	7.6e-10	2.84	5.5e-07	3.51	2.9e-09	3.36	7.4e-09	2.6	3.4e-06	3.91	9e-11	3.29	1.4e-08	1.01	0.051	2.62	2.9e-06	3.08	1.2e-07	0.95	0.064	0.56	0.29	2.56	3.7e-06	3.66	7.2e-10	3.4	1e-08
PHB2	1.18	0.52	5.58	0.00065	7.55	7.7e-06	4.9	0.0028	6.5	7.4e-05	6.5	9e-05	5.22	0.0011	3.54	0.024	3.07	0.051	2.9	0.071	4.86	0.0033	3.59	0.022	2.59	0.1	-0.01	0.99	5.74	0.0004	7.32	1.8e-05
PKP1	8.83	2.8e-05	7.81	2.9e-05	5.12	0.0043	6.48	0.00045	7.36	6e-05	6.75	0.00024	7.26	7.3e-05	6.49	0.00032	3.43	0.051	5.9	0.0013	5.51	0.0029	5.63	0.0016	4.33	0.015	8.21	1.1e-05	6.6	0.00028	6.74	0.00031
HPGD	0.88	0.68	4.62	0.015	5.91	0.0019	4.51	0.018	4.21	0.025	2.48	0.19	-0.02	0.99	3.75	0.043	3.62	0.051	9.26	4.1e-06	4.75	0.015	6.65	0.00046	8.98	6.3e-06	3.25	0.084	5.13	0.0063	2.79	0.14
EEF1D	0.02	0.98	-0.63	0.41	0.43	0.56	0.28	0.71	-1.47	0.045	-0.27	0.73	-1.3	0.074	-0.24	0.74	1.42	0.051	0.31	0.69	2.22	0.0037	0.29	0.68	1.64	0.026	-0.06	0.95	-1.06	0.14	1.9	0.012
CSNK1D	2.24	0.41	4.16	0.082	4.61	0.051	4.42	0.068	3.78	0.11	2.29	0.34	7.92	0.00098	4.71	0.045	4.58	0.051	8.42	0.00064	3.31	0.17	4.39	0.06	5.12	0.032	6.79	0.0046	2.5	0.29	3.17	0.19
PSMA2	7.3	0.00085	7.45	0.00015	6.05	0.0017	7.5	0.00015	-2.85	0.13	5.55	0.0039	5.86	0.0021	6.6	0.00058	3.64	0.052	4.67	0.015	6.51	0.001	4.38	0.019	4.89	0.011	6.17	0.0013	7.24	0.00019	6.7	0.00072
PPP1R10	0.79	0.6	4.18	0.0018	3.52	0.0075	0.85	0.53	0.99	0.45	2.5	0.056	2.11	0.1	0.71	0.59	2.5	0.053	1.3	0.33	4.44	0.0012	2.67	0.038	3.02	0.022	-0.97	0.46	-0.06	0.97	4.3	0.0016
PATJ	5.12	0.002	3.32	0.023	4.67	0.0015	2.31	0.12	2.23	0.12	2.42	0.095	2.31	0.11	4.18	0.0038	2.77	0.053	4.54	0.0023	3.99	0.0079	2.28	0.11	-0.31	0.83	1.59	0.27	2.72	0.057	4.68	0.0018
RPL22L1	6.6	0.0045	3.43	0.094	8.01	0.00015	-0.03	0.99	2.28	0.27	6.95	0.00089	3.17	0.11	5.99	0.0033	3.89	0.053	7.13	0.00074	1.84	0.36	4.66	0.021	5.83	0.0048	4.99	0.015	6.11	0.0028	1.97	0.33
PPP1CA	4.81	0.085	4.53	0.07	5.24	0.034	4.97	0.049	11.87	5.7e-06	6.76	0.0071	7.5	0.0027	7.06	0.0045	4.75	0.053	6.17	0.015	2.74	0.27	3.75	0.12	4.4	0.077	5.86	0.019	7.99	0.0014	2.27	0.36
CSRP1	5.18	0.002	4.54	0.0024	4.99	0.00087	3.31	0.027	6.47	2.2e-05	4.89	0.0011	6.9	7.5e-06	5.75	0.00012	2.79	0.053	2.31	0.12	1.79	0.23	3.47	0.017	2.68	0.068	4.14	0.0051	4.59	0.0019	6.98	9.8e-06
PXN	3.98	0.079	6.83	0.00098	5.9	0.0038	5.43	0.0086	2.86	0.15	6.67	0.0012	5.21	0.0095	3.15	0.11	3.84	0.054	4.98	0.015	4.82	0.021	6.86	0.00074	5.98	0.0036	5.88	0.0038	6.27	0.002	8.29	0.0001
SPTBN2	4.45	0.059	3.39	0.11	3.32	0.11	5.63	0.0087	5.97	0.0047	4.03	0.055	7.09	0.00084	5.95	0.0046	3.99	0.054	6.39	0.003	4.49	0.038	3.92	0.057	6.09	0.0043	3.06	0.14	6.23	0.0031	3.94	0.066
RRP9	0.42	0.88	-4.09	0.11	-1.16	0.65	2.42	0.36	0.21	0.94	1.65	0.52	2.01	0.42	7.81	0.0021	4.81	0.054	3.42	0.19	8.07	0.0023	5.63	0.024	5.36	0.035	3.04	0.23	3.22	0.2	9.78	0.00024
ARRB1	1.94	0.49	8.24	0.0011	4.02	0.099	5.08	0.042	4.66	0.057	4.95	0.045	3.86	0.11	6.87	0.0051	4.67	0.055	3.79	0.13	6.07	0.017	3.99	0.098	3.9	0.11	3.79	0.12	3.26	0.18	2.87	0.24
DNMT1	9.28	5e-05	3.25	0.095	5.01	0.0098	4.33	0.028	9.62	2.8e-06	4.43	0.023	7.58	0.00014	7.84	8.2e-05	3.67	0.055	3.48	0.076	4.01	0.044	7.16	0.00028	4.64	0.018	7.38	0.00021	10.21	9.2e-07	4.4	0.027
ALDH4A1	1.72	0.42	7.6	0.00011	2.55	0.17	3.56	0.063	2.01	0.29	7.54	0.00012	3.65	0.05	7.7	7e-05	3.56	0.055	1.82	0.35	1.81	0.34	4.49	0.016	5.22	0.0063	0.12	0.96	8.27	2.5e-05	2.17	0.25
MISP	9.09	2.4e-06	1.77	0.28	8.4	1.1e-06	1.69	0.31	3.73	0.019	5.75	0.00047	9.06	1.7e-07	7.97	2.5e-06	3.01	0.056	1.98	0.22	9.99	2.7e-08	8.94	2.1e-07	4.98	0.0023	2.76	0.083	2.65	0.093	9.15	2.3e-07
ABCF1	8.09	0.0011	8.11	0.00026	8.3	0.00018	5.31	0.015	10.01	8.5e-06	10.33	6.4e-06	6.12	0.0043	5.22	0.014	4.05	0.056	6.95	0.0017	3.39	0.12	8.15	0.00019	3.73	0.082	6.7	0.002	10.52	3.6e-06	5.04	0.022
PURA	7.71	2.1e-07	7.94	4.8e-09	4.28	0.00054	6.65	4.3e-07	7.2	5.2e-08	3.61	0.0032	4.15	0.00068	7.83	6.5e-09	2.27	0.056	7.08	1e-07	2.64	0.034	7.05	7.8e-08	2.63	0.03	7.04	9.8e-08	2.65	0.027	1.03	0.39
BAZ2A	8.29	1.3e-05	2.87	0.073	6.57	7.8e-05	8.14	2.2e-06	6.75	4.3e-05	4.09	0.011	5.47	0.00072	4.38	0.006	3	0.056	4.87	0.0029	3.84	0.02	3.43	0.029	2.47	0.12	4.28	0.0077	9.88	2.1e-08	3.61	0.027
CTBP1	6.2	0.005	7.73	0.00013	7.45	0.0002	7.81	0.00012	8.51	2.4e-05	4.92	0.012	10.08	1.1e-06	7.69	0.00011	3.63	0.057	7.31	0.00029	5.82	0.0039	6.57	0.00076	5.24	0.0076	4.76	0.015	7.58	0.00014	5.86	0.0035
ATP5PO	1	0.73	6.04	0.018	0.8	0.76	-0.13	0.96	2.23	0.38	2	0.44	9.18	0.00038	7.43	0.0034	4.75	0.058	0.38	0.89	4.75	0.067	6.63	0.0084	9.72	0.00021	-0.8	0.76	1.42	0.58	2.73	0.28
VARS1	5.84	0.035	4.97	0.044	2.82	0.25	3.4	0.18	4.64	0.057	5.95	0.016	5.01	0.039	9.76	0.00011	4.59	0.058	8.78	0.00057	5.46	0.031	5.8	0.017	2.8	0.26	5.6	0.023	6.12	0.012	4.13	0.099
MYO6	4.87	0.063	5.16	0.028	6.72	0.0043	4.21	0.076	2.23	0.34	4.3	0.065	2.4	0.3	8.85	0.0002	4.36	0.058	5.52	0.02	3.78	0.11	1.3	0.57	3.66	0.12	1.62	0.49	9.64	6.3e-05	6.44	0.0075
KRT19	-1.58	0.043	1.13	0.1	0.7	0.31	-0.11	0.88	1.55	0.024	-0.24	0.74	0.93	0.17	1.56	0.023	1.29	0.058	-1.27	0.069	2.07	0.0039	-1.21	0.074	0.03	0.97	-0.42	0.54	-0.31	0.66	2.31	0.0013
VPS35	-1.17	0.52	4.45	0.0057	1.55	0.33	0.46	0.78	7.21	1.3e-05	1.09	0.5	1.61	0.3	1.74	0.26	2.96	0.058	-1.35	0.41	4.05	0.014	-1.65	0.29	0.45	0.79	-0.43	0.8	-0.47	0.78	3.37	0.038
PAPSS2	2.48	0.19	4.28	0.012	1.8	0.28	0.94	0.59	5.28	0.0019	3.57	0.034	4.99	0.0031	2.6	0.12	3.13	0.06	-1.67	0.33	2.59	0.13	2.07	0.21	3.59	0.034	5.84	0.00066	-0.2	0.91	7.39	3.9e-05
PML	4.99	0.076	-0.48	0.85	3.4	0.17	6.76	0.0083	6.51	0.0096	6.98	0.0058	6.39	0.01	3.48	0.16	4.64	0.06	0.34	0.9	1.39	0.57	5.09	0.039	4.18	0.095	-2.07	0.41	4.08	0.099	4.85	0.058
PTBP2	3.58	0.059	8.55	2.2e-06	4.41	0.009	3.78	0.028	4.38	0.0097	3.15	0.062	5.1	0.0026	6.14	0.00034	3.12	0.061	5.54	0.0015	3.4	0.05	4.81	0.0041	3.29	0.051	3.32	0.049	3.17	0.057	4.57	0.0085
RRM2	10.26	2.3e-06	4.33	0.017	8.81	4.2e-06	5.38	0.0036	9.55	6.6e-07	3.69	0.04	7.29	8e-05	6.37	0.00046	3.32	0.061	9.01	3e-06	8.28	1.9e-05	9.3	1.1e-06	3.75	0.038	7.03	0.00015	9.45	9.1e-07	-0.49	0.78
FLG2	4.3	0.0094	3.59	0.015	0.69	0.64	1.66	0.27	0.22	0.89	2.43	0.095	1.89	0.19	1.62	0.26	2.69	0.061	2.07	0.16	3.78	0.012	7.92	4e-07	1.81	0.22	6.15	4.9e-05	5.31	0.00035	5.13	0.00076
EXOSC2	3.17	0.26	1.51	0.55	6.54	0.0086	-2.43	0.34	6.95	0.0054	6.55	0.0088	7.1	0.0043	6.31	0.011	4.58	0.061	-2	0.43	3.76	0.14	2.94	0.23	3.71	0.14	2.57	0.3	8.56	0.00067	1.22	0.62
DCXR	6.29	0.00039	7.36	5.7e-06	-1.05	0.49	1.69	0.28	2.23	0.14	2.01	0.19	0.52	0.74	0.82	0.59	2.8	0.062	4.33	0.0055	1.79	0.24	0.87	0.56	-0.48	0.76	-0.56	0.72	2.03	0.18	2.87	0.065
NELFA	0.61	0.72	3.52	0.021	2.38	0.11	1.69	0.28	3.81	0.012	2.4	0.11	4.84	0.0015	2.13	0.15	2.79	0.062	1.28	0.41	2.64	0.088	3.98	0.0081	1.12	0.47	1.8	0.24	0.97	0.52	2.87	0.063
RPS18	0.82	0.65	-0.11	0.95	-0.79	0.62	1.73	0.29	1.91	0.23	-0.03	0.99	3.83	0.015	0.71	0.65	2.9	0.063	0.04	0.98	2.23	0.17	2.76	0.076	3.28	0.039	2.94	0.063	2.45	0.12	2.76	0.087
IGF2BP2	9.08	0.0022	1.77	0.5	1.91	0.46	8.98	0.00082	-1.01	0.71	1.67	0.53	9.73	0.00023	7.01	0.0066	4.73	0.064	2.16	0.42	5.28	0.047	4.48	0.078	-0.91	0.74	10.64	7.3e-05	-3.02	0.24	10.31	0.00016
CDH1	10.72	0.0003	4.78	0.061	2.92	0.25	7.19	0.006	4.88	0.054	7.48	0.0038	10.86	3.8e-05	4.78	0.057	4.65	0.064	-0.86	0.75	1.81	0.47	10.57	5.5e-05	9.46	0.00032	2.09	0.42	10.09	0.00012	3.34	0.19
PURB	7.24	0.013	6.2	0.017	7.84	0.0026	8.84	0.00089	9.99	0.00015	7.68	0.0033	11.05	3.4e-05	10.95	3.8e-05	4.69	0.064	8.03	0.0024	2.27	0.37	11.04	3.2e-05	6.58	0.011	8.69	0.00089	11.1	3.2e-05	1.67	0.51
GRWD1	0.68	0.8	0.9	0.7	2.38	0.3	10.35	1.8e-05	3.2	0.16	2.59	0.26	3.48	0.12	2.8	0.21	4.15	0.064	7.8	0.00093	3.25	0.16	5.53	0.014	2.34	0.31	5.46	0.017	7.37	0.0013	6.06	0.0097
BANF1	4.99	0.056	5.83	0.013	7.19	0.0022	6.53	0.006	2.35	0.31	7.2	0.0023	10.26	2e-05	9.21	0.0001	4.22	0.064	5.38	0.022	4.28	0.071	6.95	0.0027	2.69	0.25	1.99	0.39	5.1	0.027	6.84	0.0042
RUVBL1	3.21	0.15	8.42	4.8e-05	4.38	0.026	5.74	0.0047	1.16	0.57	5.46	0.0063	3.48	0.076	4.33	0.027	3.6	0.065	3.76	0.06	4.85	0.018	5.4	0.006	5.33	0.0078	2.49	0.21	3.22	0.099	7.62	0.00025
CORO1B	2.03	0.19	5.84	5.5e-05	5.57	0.00011	4.77	0.00088	4.28	0.0022	6.57	8.4e-06	4.1	0.0032	3.22	0.019	2.52	0.065	4.32	0.0024	1.54	0.27	3.15	0.021	2.06	0.14	2.45	0.077	3.18	0.021	9.89	8.1e-10
MCM4	1.1	0.65	7.43	0.00069	0.07	0.97	2.37	0.28	-0.01	1	2.02	0.35	7.44	0.00057	1.55	0.46	3.87	0.065	3.23	0.13	0.68	0.75	5.64	0.0075	2.02	0.35	2.09	0.33	3.99	0.058	3.55	0.1
AHCYL1	3.89	0.08	0.33	0.87	4.18	0.034	0.29	0.89	1.07	0.6	6.71	0.00095	1.37	0.49	3.91	0.046	3.59	0.065	6.2	0.0023	3.92	0.054	2.96	0.13	2.51	0.21	2.85	0.15	0.69	0.74	7.93	0.00015
EPN1	5.98	0.012	10.21	5.3e-06	4.22	0.044	3.42	0.11	2.23	0.29	1.67	0.44	5.71	0.0067	7.52	0.00043	3.82	0.065	7.3	0.00082	8.59	0.00012	3.12	0.13	11.03	1.1e-06	3.6	0.088	5.53	0.0086	12.47	1.1e-07
CDK1	3.52	0.029	2.36	0.1	2.62	0.064	3.17	0.029	1.76	0.22	5.06	0.00059	3.23	0.023	2.82	0.046	2.59	0.065	5.33	0.00034	2.71	0.064	5.9	6e-05	-0.4	0.79	2.6	0.069	-0.97	0.5	3.04	0.038
TPM3	1.09	0.36	0.73	0.5	2.56	0.015	4.31	9.6e-05	1.72	0.1	1.63	0.12	4.82	1.2e-05	3.1	0.0033	1.91	0.065	3.44	0.0016	4.48	6.5e-05	3.26	0.002	3.27	0.0024	3.27	0.0022	3.24	0.0022	3.44	0.0017
NUP93	7.49	0.012	6.52	0.015	6.77	0.01	6.69	0.013	8.4	0.0016	7.15	0.0072	9.98	0.00021	7.95	0.0026	4.77	0.066	8.22	0.0024	1.12	0.67	7.3	0.0053	6.68	0.012	7.03	0.008	9.98	0.00022	0.94	0.72
QARS1	2.97	0.21	10.26	4.2e-06	7.67	0.00036	6.87	0.0015	8.07	0.00016	4.72	0.024	9.67	1e-05	5.53	0.008	3.77	0.067	7.66	0.00042	5.34	0.014	8.94	3.5e-05	6.23	0.0035	2.9	0.16	5.58	0.0075	6.11	0.0046
MACO1	4.21	0.043	8.12	2.8e-05	4.63	0.012	1.42	0.46	1.79	0.33	3.88	0.036	3.43	0.06	4.38	0.017	3.32	0.067	3.85	0.038	4.54	0.017	6.69	0.00034	2.42	0.19	9.55	1.2e-06	4.44	0.016	5.52	0.0037
IPO4	5.74	0.005	3.69	0.04	3.35	0.059	-0.89	0.64	3.15	0.077	1.89	0.3	1.03	0.57	6.83	0.00018	3.23	0.067	0.88	0.63	4.23	0.022	5.97	0.00093	-0.27	0.88	1.23	0.49	3.52	0.047	3.46	0.058
GREB1L	9.95	0.00041	5.46	0.025	6.34	0.0091	6.7	0.007	12.25	1.9e-06	7.75	0.0017	11.81	4e-06	11.95	3.2e-06	4.36	0.068	6.27	0.011	2.98	0.22	7.85	0.0013	7.02	0.0044	5.19	0.032	8.89	0.00033	2.42	0.32
ARCN1	3.17	0.29	9.58	0.00051	6.26	0.019	8.56	0.0019	5.25	0.048	4.55	0.088	8.03	0.0028	9.69	0.00035	4.8	0.068	7.17	0.0085	3.72	0.17	10.73	8.9e-05	6.25	0.02	5.42	0.043	6.97	0.0089	-2.82	0.29
FADD	7.44	0.0026	-1.17	0.59	9.45	3e-05	-2.24	0.32	8.41	0.00014	6.68	0.0023	-5.56	0.0097	1.23	0.57	3.87	0.068	2.97	0.18	3.09	0.16	2.29	0.28	0.61	0.79	2.2	0.31	2.69	0.21	2.83	0.19
NACA2	4.67	0.16	-0.85	0.78	5.85	0.047	4.19	0.17	1.47	0.63	8.09	0.0069	8.75	0.0033	4.75	0.1	5.33	0.068	5.23	0.082	6.96	0.023	2.84	0.33	5.84	0.05	0.62	0.85	-0.16	0.96	7.42	0.015
CHUK	3.76	0.002	1.77	0.096	2.38	0.024	5.61	9.8e-07	3.29	0.002	0.26	0.82	3.32	0.0018	5.78	4.1e-07	1.9	0.068	3.18	0.0034	1.26	0.24	5.19	3.1e-06	2.88	0.0072	6.17	9.9e-08	4.97	7.9e-06	5.35	3.2e-06
DHRS2	6.7	9.9e-06	3	0.019	3.49	0.0063	3.23	0.013	6.88	4.5e-07	1.06	0.41	2.4	0.056	3.67	0.0039	2.27	0.069	6.87	6.2e-07	2.64	0.043	3.14	0.012	5.03	0.00013	2.09	0.099	5.51	3e-05	3.95	0.0027
OLA1	3	0.24	1.79	0.44	5.08	0.024	3	0.2	7.27	0.0015	2.09	0.36	3.53	0.11	2.39	0.28	4.06	0.069	7.03	0.0025	5.23	0.025	4.83	0.03	4.8	0.035	4.61	0.042	3.82	0.088	4.12	0.075
PA2G4	5.51	0.0024	6.57	7.1e-05	6.25	0.00014	5.23	0.0014	3.49	0.027	6.94	3.2e-05	2.44	0.12	3.54	0.024	2.83	0.069	4.81	0.003	3.79	0.02	4.21	0.0074	3.91	0.014	2.36	0.13	6.79	3.6e-05	2.65	0.1
DHX38	3.61	0.098	5.02	0.011	4.99	0.01	2.22	0.27	2.58	0.18	4.39	0.024	5.27	0.0067	5.19	0.0074	3.47	0.069	4.15	0.035	5.06	0.012	5.54	0.0043	4	0.041	3.53	0.07	4.61	0.017	1.73	0.37
AKT2	2.78	0.2	1.77	0.37	8.88	1.2e-05	12.51	7e-09	4.73	0.014	8.24	4.4e-05	10.17	7.5e-07	8.9	9.4e-06	3.42	0.069	12.03	2e-08	2.64	0.17	7.94	5.7e-05	11.55	5e-08	8.68	1.6e-05	10.37	5.2e-07	2.87	0.14
KRT15	0.68	0.61	2.47	0.03	1.83	0.1	1.3	0.27	-0.21	0.87	1.81	0.11	0.49	0.67	0.67	0.55	2.03	0.069	1.36	0.24	2.27	0.052	0.37	0.74	1.33	0.25	-0.66	0.57	0.87	0.44	1.92	0.097
PPAN	8.78	0.00037	7.27	0.00086	6.54	0.0024	3.72	0.084	4.21	0.046	6.43	0.0029	4.53	0.031	7.85	0.00027	3.78	0.069	1.29	0.56	1.68	0.42	3.79	0.069	1.12	0.61	4.13	0.052	7.82	0.0003	5.34	0.014
MCM5	6.07	0.068	-2.11	0.49	1.8	0.55	1.69	0.59	5.98	0.043	12.66	4.8e-05	5.72	0.051	4.6	0.11	5.28	0.07	1.98	0.51	11.42	0.00027	11.26	0.00019	1.12	0.72	5.44	0.067	5.85	0.046	13.78	1.5e-05
ANGEL2	0.96	0.22	-0.29	0.68	1.62	0.018	0.81	0.25	1.27	0.063	1.38	0.044	0.94	0.16	1.03	0.13	1.22	0.07	0.79	0.26	1.29	0.066	1.3	0.053	1	0.15	1.3	0.058	1.67	0.014	1.07	0.12
KRT18	0.3	0.68	1.96	0.0025	1.9	0.0031	0.37	0.58	3.84	3.7e-08	0.67	0.3	0.92	0.14	1.46	0.02	1.13	0.071	-0.54	0.41	2.1	0.0015	-0.25	0.69	0.01	0.99	-0.46	0.47	0.8	0.2	1.88	0.0041
TCF20	7.89	0.0057	-0.32	0.9	8.42	0.001	5.11	0.045	8.39	0.00094	7.76	0.0024	8.07	0.0014	8.39	0.00088	4.45	0.071	6.44	0.012	3.07	0.23	8.98	0.0004	3.09	0.22	8.24	0.0012	10.32	6.7e-05	-2.12	0.4
RBM28	1.15	0.72	-1.91	0.5	5.88	0.033	2.37	0.41	4.21	0.13	-3.38	0.23	-3.89	0.16	1.44	0.6	4.91	0.071	2.75	0.33	8.48	0.0033	3.24	0.23	5.49	0.049	3.7	0.18	3.87	0.16	10.48	0.00033
EEF1G	4.21	0.02	4.68	0.0041	3.94	0.014	8.06	2.8e-06	7.84	3.6e-06	2.31	0.15	4.75	0.0031	3.66	0.021	2.84	0.071	7.14	2.5e-05	6	0.00037	4.05	0.011	2.64	0.099	1.91	0.23	6.84	3.8e-05	2.21	0.17
AGO1	3.94	0.18	-2.57	0.33	10.35	0.00011	7.59	0.0041	5.86	0.023	-1.15	0.66	5.36	0.035	5.83	0.022	4.55	0.072	10.13	0.00017	8.42	0.0017	1.83	0.47	0.78	0.77	4.51	0.08	5.35	0.036	10.74	8.5e-05
DDX50	4.92	0.018	5.22	0.0052	6.81	0.00032	4.75	0.012	5.46	0.0032	6.34	0.00079	4.26	0.019	3.93	0.031	3.25	0.072	4.19	0.025	2.12	0.25	4.82	0.0082	5.55	0.0031	5.01	0.0068	7.85	3.8e-05	6.28	0.0011
MRPL10	5.3	0.067	7.56	0.0039	8.7	0.00094	6.6	0.012	4.78	0.062	6.75	0.0093	10.07	0.00014	9.89	0.00017	4.54	0.073	8.04	0.0024	2.46	0.34	9.12	0.00047	4.59	0.075	0.41	0.88	9.87	0.00018	6.01	0.023
KRT7	1.55	0.011	0.52	0.34	0.43	0.42	0.41	0.46	0.56	0.3	0.08	0.89	1.06	0.046	0.88	0.094	0.94	0.073	-1.11	0.04	2.29	6e-05	-0.87	0.097	0.17	0.76	-0.22	0.7	0.53	0.32	3.43	1.6e-08
ACTBL2	5.54	0.059	8.87	0.00092	7.6	0.0039	7.75	0.0039	11.3	3e-05	11.12	4.8e-05	10.93	4.9e-05	4.86	0.059	4.58	0.073	6.94	0.009	-0.3	0.91	1.3	0.61	3.99	0.13	9.84	0.00023	11.09	4e-05	-3.51	0.18
PKP2	1.82	0.51	-0.21	0.93	4.47	0.061	5.42	0.027	4.41	0.066	-0.33	0.89	-3.61	0.13	2.83	0.23	4.24	0.074	-0.45	0.86	2.64	0.28	3.76	0.11	7.26	0.0032	6.23	0.01	8.18	0.00082	9.43	0.00021
PPP2R1A	8.28	0.00096	5.39	0.014	9.21	5.1e-05	11.48	1.1e-06	10.47	4.8e-06	8.09	0.00032	7.81	0.00042	8.68	9.9e-05	3.82	0.074	4	0.069	9.55	4e-05	7.81	0.0004	4.52	0.039	5.71	0.0091	7.8	0.00043	2.69	0.22
NOC3L	4.49	0.087	1.12	0.64	4.55	0.05	4.28	0.072	2.23	0.34	1.95	0.41	8.15	0.0006	4.23	0.067	4.1	0.074	1.94	0.42	9.7	9.3e-05	3.5	0.13	3.36	0.15	8.2	0.00059	4.53	0.05	6.37	0.0081
GFPT1	9.93	0.003	1.55	0.6	5.09	0.079	8.13	0.0067	11.11	0.0002	12.38	5.4e-05	9.72	0.00099	11.56	0.00011	5.12	0.074	7.59	0.011	5.03	0.092	9.5	0.0012	3.21	0.28	0.83	0.79	8.64	0.0032	7.45	0.013
SECISBP2L	9.48	7.6e-09	8.36	8.4e-09	4.91	0.00024	4.41	0.001	2.23	0.083	10.73	5e-12	9.64	1.2e-10	4.33	0.00091	2.27	0.074	1.98	0.13	9.43	4.5e-10	9.52	1.6e-10	9.59	1.6e-10	10.3	1.5e-11	8.28	9.8e-09	8.85	3.1e-09
SLC4A5	-4.77	0.37	0.42	0.93	-5.28	0.26	-5.8	0.23	-3.65	0.44	2.29	0.64	-11.2	0.017	-3.64	0.43	-8.18	0.077	1.13	0.82	9.77	0.044	-11.46	0.014	1.17	0.81	-13.63	0.0042	-3.07	0.52	4.59	0.33
LMX1B	7.56	0.0046	6.7	0.0048	8.05	0.00076	7.86	0.0012	6.43	0.0062	8.17	0.00068	6.75	0.004	6.58	0.0049	4.06	0.077	4.12	0.082	2.39	0.31	7.2	0.0021	4.53	0.053	3.6	0.12	7.16	0.0023	1.91	0.41
HSPA5	-0.64	0.51	-3.82	2e-05	0.14	0.88	-0.11	0.9	-2.72	0.0015	-0.54	0.53	-1.1	0.19	-0.85	0.31	-1.47	0.078	-0.52	0.55	3.54	8.6e-05	-1.11	0.18	-0.49	0.58	-0.55	0.52	-2.23	0.0083	2.5	0.0044
ATP5F1A	1.05	0.41	2	0.072	3.21	0.0041	2.33	0.039	2.72	0.015	-0.25	0.83	2.24	0.042	2.09	0.056	1.92	0.078	0.88	0.44	1.3	0.25	1.61	0.14	0.85	0.45	0.65	0.56	1.89	0.085	3.18	0.0054
UBXN1	2.78	0.42	1.94	0.53	0.38	0.91	4.02	0.2	2.04	0.51	4.19	0.17	4.88	0.11	-0.18	0.96	5.27	0.079	9.72	0.002	-0.17	0.95	-0.06	0.99	4.93	0.11	9.88	0.0014	0.79	0.81	-0.4	0.89
ARF4	3.27	0.11	7.23	0.00012	8.31	1.4e-05	3.9	0.034	10.31	1.6e-07	8.68	6.9e-06	9.98	3.2e-07	10.54	9.3e-08	3.12	0.079	5.33	0.004	10.12	4.2e-07	8.62	5.5e-06	8.26	1.5e-05	0.89	0.63	9.57	8.3e-07	9.56	1.3e-06
ESRRA	1.16	0.54	0.15	0.93	-2.72	0.093	-1.63	0.34	4.85	0.0032	1.33	0.43	3.79	0.02	2.56	0.11	2.81	0.08	4.61	0.0059	1.4	0.39	0.46	0.77	1.16	0.49	2.02	0.22	4.87	0.003	2.58	0.12
HSD17B10	5.76	0.0032	9.54	2.9e-07	4.97	0.0039	9.23	6.7e-07	4.45	0.0094	9.12	8.4e-07	8.05	7.2e-06	7.6	1.9e-05	2.93	0.08	5.65	0.0013	8.26	8.4e-06	8.09	6.1e-06	9.46	3.3e-07	6.77	0.00012	8.9	1.1e-06	2.43	0.16
NQO1	3.65	0.0032	0.44	0.69	4.57	5.4e-05	1.11	0.32	4.75	2.5e-05	3.28	0.0029	3.77	0.0006	3.53	0.0012	1.86	0.081	3.31	0.0029	3.39	0.0026	1.32	0.21	3.26	0.0032	3.05	0.0052	3.66	0.00084	2.04	0.064
APOB	3.09	0.073	5.25	0.00087	2.31	0.13	0.65	0.69	2.29	0.13	4.18	0.0069	1.59	0.29	3.15	0.038	2.63	0.081	2.63	0.091	2.02	0.19	2.19	0.14	1.9	0.22	2.55	0.096	2.44	0.11	1.13	0.46
SAE1	-3.02	0.31	-3.71	0.16	1.45	0.59	1.1	0.69	0.73	0.79	3.27	0.22	4.35	0.096	-3.03	0.24	4.52	0.081	6.31	0.019	2.64	0.32	1.72	0.51	1.22	0.66	-4.06	0.12	5.12	0.05	2.94	0.27
OGDH	2.18	0.28	7.4	7.2e-05	3.79	0.033	5.26	0.0041	0.03	0.99	3.37	0.059	4	0.024	4.15	0.019	3.04	0.083	5.73	0.0018	4.09	0.027	4.33	0.014	4.37	0.015	3.92	0.029	3.43	0.052	4.63	0.012
PPP1R13L	2.78	0.16	3.86	0.028	4.18	0.016	3.76	0.034	7.87	1.6e-05	1.67	0.35	4.34	0.012	2.03	0.24	2.97	0.083	0.14	0.94	8.64	5.5e-06	6.83	0.00013	8.27	7.5e-06	4.59	0.009	8.2	7.9e-06	8.57	5.6e-06
ALDH16A1	2.57	0.07	8.35	4.4e-09	4.8	0.00024	2.79	0.03	1.91	0.13	7.51	8.2e-08	4.18	0.0011	2.7	0.031	2.15	0.083	4.78	0.00029	5.45	5.3e-05	5.79	1.1e-05	4.09	0.0016	7.99	1.4e-08	3.75	0.0032	2.83	0.029
RPA3	2.36	0.31	1.16	0.58	1.62	0.43	-1.38	0.53	1.62	0.44	0.2	0.92	-0.66	0.75	-1.09	0.59	3.5	0.085	2.55	0.23	2.78	0.19	1.87	0.36	-2.82	0.17	-1.84	0.38	-0.36	0.88	3.63	0.085
PEG10	6.28	0.0024	6.27	0.00075	6.41	0.00053	0.12	0.95	2.23	0.22	4.74	0.0092	3.18	0.075	6.02	0.00093	3.06	0.085	4.54	0.013	-4.14	0.027	2.36	0.18	1.56	0.39	7.47	6.7e-05	7.33	8.2e-05	-2.39	0.19
KRT10	2.23	0.029	2.47	0.0073	-0.49	0.59	0.57	0.55	-1.22	0.18	1.24	0.17	0.52	0.56	0.4	0.66	1.53	0.086	2.12	0.022	4	3.8e-05	1.87	0.036	0.79	0.39	2.59	0.0046	1.1	0.22	5.21	2.3e-07
KRT6B	-1.38	0.6	-2.29	0.33	-0.77	0.74	-1.74	0.46	-1.9	0.41	-3.41	0.13	-3.83	0.089	-1.31	0.56	3.83	0.086	1.52	0.52	8.72	0.00028	1.26	0.57	1.71	0.46	-0.94	0.69	-3.31	0.14	9.62	7e-05
SUMO4	8.83	0.014	4.95	0.12	8.68	0.0067	5.55	0.087	9.99	0.0019	6.35	0.046	12.63	0.00011	7.31	0.02	5.34	0.087	8.61	0.008	2.64	0.4	9.15	0.0039	7.7	0.016	4.32	0.17	9.19	0.004	1.99	0.53
ATXN2	-1.88	0.2	1.72	0.19	0.88	0.5	0.07	0.96	-2.82	0.03	-0.43	0.75	-1.49	0.24	-0.71	0.58	2.18	0.088	-0.76	0.57	7.39	2.9e-07	1.96	0.12	1.96	0.13	1.9	0.14	-1.23	0.34	2.12	0.11
PPP4R3B	1.55	0.54	0.09	0.97	2.38	0.27	2.06	0.36	1.79	0.42	2.35	0.29	3.1	0.15	4.97	0.022	3.66	0.088	0.96	0.67	2.89	0.19	2.12	0.33	-3.35	0.13	1.34	0.54	3.2	0.14	3.66	0.1
VCL	3.8	0.014	1.48	0.28	3.39	0.012	0.97	0.49	6.11	1.6e-05	5.18	0.00023	2.84	0.034	2.7	0.044	2.27	0.088	2.12	0.12	2.46	0.075	2.51	0.059	2.48	0.068	1.44	0.29	3.53	0.0091	4.9	0.00056
NR2C2	4.63	0.0032	4.02	0.004	8	1.2e-07	8.2	6.5e-08	9.52	9.1e-10	1.67	0.23	8.84	7.4e-09	7.8	1.7e-07	2.27	0.091	1.98	0.16	5.49	0.00016	3.37	0.013	3.21	0.02	2.09	0.13	8.4	2.8e-08	-0.72	0.59
CTSD	6.2	0.00018	3.56	0.013	5.92	6.2e-05	8.2	1.5e-07	3.31	0.019	3.32	0.02	2.62	0.061	3.57	0.011	2.34	0.092	5.46	0.00022	5.54	0.00022	4.64	0.0011	6.86	5.2e-06	4.79	0.00089	1.98	0.16	2.14	0.14
NEK9	3.48	0.051	-1.48	0.36	3.26	0.039	3.94	0.015	4.51	0.0048	5.84	0.00037	-1.63	0.3	1.85	0.24	2.62	0.093	7.02	2.8e-05	5.78	0.00054	4.33	0.0061	5.97	0.00028	3.16	0.047	2.22	0.16	4.36	0.0078
CAPN1	5.1	0.063	5.55	0.024	3.54	0.15	4.31	0.083	-0.36	0.9	-1.09	0.67	8.73	0.00045	2.19	0.36	4.03	0.093	9.15	0.00033	2.64	0.28	4.13	0.084	7.47	0.0028	1.78	0.47	9.87	8.8e-05	2.87	0.24
MYOF	3.21	0.27	6.07	0.019	5.76	0.025	1.38	0.61	2.36	0.36	4.84	0.06	-0.09	0.97	5.83	0.022	4.24	0.093	2.29	0.39	3.45	0.19	3.29	0.19	7.26	0.0054	4.13	0.11	4.62	0.069	2.54	0.32
C1R	2.78	0.27	4.05	0.07	2.02	0.36	3.77	0.097	7.48	0.00091	3.41	0.13	1.97	0.37	4.67	0.034	3.65	0.094	-0.99	0.67	2.64	0.24	3.35	0.12	0.79	0.73	6.01	0.0072	8.07	0.00037	6.85	0.003
RPL11	6	0.016	12.14	3.5e-07	8.87	9.8e-05	11.74	7.9e-07	11.72	5.9e-07	7.92	0.00045	8.23	0.00023	2.4	0.26	3.58	0.095	11.05	2.7e-06	3.25	0.14	6.26	0.0041	3.95	0.071	2.18	0.32	8.93	7.6e-05	2.71	0.22
PGRMC2	10.09	0.0027	7.35	0.014	6.91	0.018	1.79	0.56	10.6	0.0004	8.04	0.0068	10.59	0.0004	10.21	0.00059	4.81	0.095	6.83	0.022	2.17	0.46	1.3	0.65	6.04	0.041	5.25	0.075	10.91	0.00028	4.56	0.13
TLN1	1.59	0.3	2.85	0.036	2.49	0.063	2.2	0.11	2.47	0.066	2.68	0.048	1.35	0.31	0.83	0.54	2.21	0.096	3.88	0.0051	5	0.00045	0.86	0.52	1.74	0.2	1.7	0.21	0.86	0.52	3.72	0.0077
OTUD6B	1.78	0.59	-1.05	0.72	2.11	0.46	2.71	0.36	-6.86	0.016	3.15	0.27	0.21	0.94	1.51	0.59	4.65	0.096	-0.78	0.79	-2.42	0.39	-1.95	0.49	4.67	0.1	-2.41	0.4	0.47	0.88	-3.79	0.19
WDR1	3.6	0.2	5.96	0.016	-0.17	0.95	-0.25	0.92	0.96	0.71	2.21	0.37	2.72	0.26	3.52	0.15	4	0.098	1.43	0.57	2.44	0.32	2.73	0.26	8.6	0.00068	3.33	0.18	4.94	0.043	3.66	0.14
TEX13C	3.52	0.044	3.58	0.022	8.25	8.6e-07	2.17	0.17	6.02	0.00015	5.18	0.0011	5.28	0.00078	4.54	0.0035	2.51	0.099	3.69	0.019	0.68	0.65	4.99	0.0014	1.66	0.29	5.02	0.0014	6.1	0.00013	3.18	0.044
KRT82	2.14	0.19	7.82	6e-07	8.17	2.4e-07	0.13	0.93	1.86	0.2	1.93	0.18	3.24	0.024	3.65	0.011	2.34	0.099	2.98	0.042	3.85	0.01	1.15	0.42	2.34	0.11	1.13	0.44	2.49	0.081	7.72	1.1e-06
MCM3	3.7	0.18	-5.47	0.026	0.1	0.97	-0.37	0.89	2.47	0.31	-2.64	0.28	4.13	0.087	-0.51	0.84	3.94	0.1	0.29	0.91	4.66	0.062	5.4	0.025	-4.62	0.059	0.34	0.9	-0.13	0.96	1.29	0.59
RAE1	6.83	0.012	6.58	0.0067	7.83	0.0013	5.51	0.024	7.39	0.0022	8.34	0.00071	5.96	0.012	8.25	0.00064	3.85	0.1	4.88	0.044	2.55	0.29	6.44	0.0067	5.54	0.021	7.18	0.003	10.27	3.6e-05	1.77	0.46
AP2S1	4.13	0.044	3.27	0.073	6.69	0.00034	3.68	0.046	3.16	0.08	4.53	0.013	4.53	0.012	2.42	0.18	2.92	0.1	4.72	0.011	9.62	1.4e-06	5.57	0.0022	3.58	0.049	2.96	0.1	2.58	0.15	9.64	1.2e-06
SEC24A	9.03	1.4e-05	6.57	0.00028	8.38	6.4e-06	3.55	0.045	4.01	0.022	7.56	3.9e-05	8.31	6.2e-06	8.41	4.9e-06	2.81	0.1	3.87	0.029	7.08	0.00013	5.53	0.0016	6.79	0.00018	5.93	0.00086	4.66	0.0076	6.72	0.00026
GDI2	2.96	0.24	2.71	0.23	-2.39	0.28	-1.32	0.57	4.25	0.054	3.89	0.079	3.34	0.13	6.4	0.0038	3.55	0.1	-1.54	0.5	1.84	0.4	7.37	0.00094	3.73	0.093	2.4	0.28	2.87	0.19	3.52	0.12
MT-CO2	6.93	0.028	3.54	0.21	-1.47	0.6	0.49	0.87	-0.9	0.76	-2.93	0.3	-0.97	0.73	2.18	0.43	4.48	0.1	2.61	0.37	5.76	0.045	1.85	0.5	1.07	0.71	6.1	0.029	2.65	0.34	4.76	0.094
PPA2	1.08	0.68	6.82	0.0033	7.32	0.0016	0.01	1	5.79	0.011	5.61	0.014	3.99	0.077	3.42	0.13	3.65	0.1	6.75	0.0038	7.19	0.0025	3.84	0.085	5.87	0.011	1.32	0.57	5.59	0.014	7.27	0.0021
IPO9	5.42	0.0028	4.05	0.012	3.42	0.03	2.49	0.12	0	1	2.19	0.17	1.27	0.41	2.21	0.16	2.53	0.1	5.26	0.0013	2.64	0.1	4.96	0.0017	2.73	0.085	2.87	0.07	-1.05	0.51	2.87	0.075
KIF5B	3.33	0.037	2.68	0.059	3.1	0.028	2.39	0.098	1.79	0.21	0.04	0.98	1.64	0.24	1.56	0.26	2.26	0.1	0.91	0.53	2.31	0.11	5.34	0.00021	2.8	0.048	2.51	0.077	1.67	0.23	1.11	0.43
COPB1	1.69	0.36	-1.1	0.51	4.62	0.0046	7.43	1.4e-05	2.23	0.16	2.21	0.17	1.18	0.46	3.19	0.046	2.57	0.1	2.28	0.17	6.85	6.7e-05	2.85	0.071	3.91	0.016	1.63	0.31	2.24	0.16	5.96	0.00043
TRIM33	-0.78	0.82	0.35	0.91	-3.06	0.31	-3.33	0.28	3.8	0.21	-2.43	0.43	4.34	0.14	6.15	0.039	4.8	0.1	1.46	0.64	4.86	0.11	1.87	0.53	2.15	0.48	1.15	0.71	3.55	0.23	7.71	0.013
COPZ1	11.3	0.0016	11.18	0.00051	5.82	0.059	4.94	0.12	12.45	0.0001	5.21	0.095	12.54	9e-05	5.49	0.074	4.94	0.11	5.37	0.089	2.16	0.48	1.3	0.67	3.83	0.22	5.15	0.098	5.95	0.054	-5.02	0.11
ALDH2	0.5	0.89	-0.77	0.81	3.07	0.33	1.16	0.73	-3.79	0.23	3.81	0.23	1.06	0.74	1.9	0.55	5.01	0.11	1.2	0.71	4.55	0.16	0.71	0.81	-0.45	0.89	-4.13	0.19	0.31	0.93	4.54	0.16
TSPYL1	0.26	0.87	6.88	6.7e-06	3.1	0.03	3.59	0.015	0.71	0.63	2.78	0.054	3.71	0.0097	5.19	0.00038	2.27	0.11	4.91	0.00099	2.64	0.073	3.86	0.0069	0.17	0.91	3.32	0.022	2.65	0.062	2.87	0.05
EXOSC4	1.82	0.44	4.76	0.021	8.19	0.00012	3.97	0.057	0.81	0.7	1.88	0.37	1.02	0.62	1.13	0.58	3.24	0.11	2.75	0.19	2.37	0.25	1.19	0.56	2.81	0.17	2.04	0.32	4.18	0.04	1.82	0.37
ITSN2	4.7	0.0043	4.2	0.0041	2.38	0.095	8.74	4.6e-08	4.56	0.0017	8.53	8.7e-08	4.06	0.0048	3.95	0.006	2.27	0.11	1.98	0.18	8.52	1.2e-07	3.54	0.013	8.49	8.2e-08	2.09	0.15	8.65	4.5e-08	9.8	3.3e-09
PAK4	6.14	2.5e-06	-0.43	0.7	-0.82	0.45	-4.45	8.6e-05	-0.6	0.59	0.21	0.85	2.19	0.04	0.48	0.66	1.7	0.11	-0.89	0.43	7.79	5.7e-10	0.84	0.43	1.66	0.12	-0.85	0.44	-0.38	0.73	9.62	5.4e-13
AP1G2	9.19	0.0016	7.64	0.0031	6.65	0.0089	7.01	0.0069	4.63	0.066	4.23	0.095	9.88	0.00014	6.85	0.0067	3.99	0.11	6.3	0.015	-0.17	0.95	8.09	0.0015	7.38	0.0042	8.85	0.00061	2.17	0.39	7.47	0.0043
NAV1	2.42	0.43	1.11	0.69	4.51	0.088	4.61	0.09	4.21	0.11	8.07	0.003	6.4	0.016	4	0.13	4.2	0.11	-0.46	0.87	0.31	0.91	6.66	0.012	2.61	0.33	2.15	0.43	5.22	0.048	2.87	0.28
RPS27L	10.33	0.00014	4.63	0.047	6.91	0.0033	1.97	0.41	10.25	2.2e-05	5.25	0.024	10.29	2e-05	6.72	0.0038	3.65	0.11	7.35	0.0021	2.33	0.32	4.79	0.036	3.97	0.088	1.99	0.4	6.44	0.0055	5.34	0.025
PSMA5	0.05	0.98	8.36	0.00019	2.62	0.22	0.32	0.89	5.38	0.013	-0.5	0.82	3.45	0.11	4.85	0.023	3.38	0.11	4.87	0.026	4.35	0.05	7.02	0.0012	5.6	0.01	5.8	0.0076	1.31	0.55	3.83	0.082
TES	-3.66	0.15	1.42	0.54	3.17	0.16	-2.41	0.3	1.75	0.44	-1.62	0.48	0.06	0.98	-0.49	0.83	3.5	0.11	2.71	0.24	2.67	0.24	0.78	0.72	1.85	0.42	-2.06	0.36	1.27	0.57	2.03	0.36
MTA2	1.33	0.5	0.48	0.79	2.62	0.12	-2.75	0.12	2.77	0.1	2.3	0.18	3.38	0.046	2.84	0.093	2.66	0.11	-0.28	0.88	3.96	0.025	4.37	0.01	2.17	0.21	2.27	0.19	3.55	0.037	3.6	0.04
ADNP	4.24	0.12	1.93	0.44	4.16	0.081	4.27	0.082	4.53	0.059	1.58	0.52	7.74	0.0015	4.71	0.048	3.74	0.11	2.38	0.34	3.78	0.12	7.69	0.0015	6.58	0.0071	4.69	0.052	6.79	0.0049	5.97	0.016
ARF5	4.89	0.084	1.73	0.5	-2.78	0.27	-6.3	0.014	5.51	0.029	3.99	0.11	1.83	0.46	5.34	0.032	3.91	0.11	-0.16	0.95	2.64	0.3	4.79	0.053	6.75	0.0081	-3.8	0.13	5.79	0.021	2.87	0.26
CLU	0.71	0.84	-5.21	0.087	4.3	0.15	-1.73	0.59	4.29	0.16	1.3	0.68	7.39	0.014	-0.14	0.96	-4.7	0.11	9.22	0.003	-4.55	0.14	1.89	0.53	-1.51	0.63	-3.86	0.2	3.7	0.22	0.58	0.85
ANXA11	2.67	0.15	5.07	0.0026	3.96	0.016	1.86	0.28	2.93	0.075	2.34	0.16	2.2	0.18	6.43	0.00014	2.55	0.11	3.13	0.061	3.65	0.032	5.71	0.00061	5.56	0.001	4.36	0.0087	5.55	0.0009	1.87	0.26
KPNA2	2.86	0.3	5.42	0.026	-2.96	0.22	4.59	0.062	7.78	0.0015	0.49	0.85	8.41	0.00062	5.69	0.018	3.74	0.11	1.7	0.5	2.84	0.25	2.26	0.34	0.31	0.9	8.07	0.001	6.66	0.0059	4.12	0.094
ACOX3	2.78	0.28	0.79	0.73	5.8	0.01	-2.28	0.33	2.23	0.32	7.69	0.0009	3.84	0.085	3.94	0.076	3.47	0.12	1.98	0.39	4.87	0.036	7.14	0.0016	2.75	0.23	0.4	0.87	4.33	0.053	3.4	0.14
CPNE1	8.29	0.00085	5.88	0.0071	7.11	0.0012	11.28	1.3e-06	6.61	0.0023	8.25	0.00022	4.99	0.02	5.87	0.0063	3.3	0.12	7.76	0.00052	0.06	0.98	9.51	2.1e-05	3.36	0.12	10.85	2.2e-06	9.17	4e-05	6.98	0.0018
RSL1D1	2.55	0.21	2.31	0.2	3.7	0.039	2.43	0.19	4.29	0.017	1.26	0.49	1.72	0.33	4.25	0.017	2.75	0.12	1.93	0.3	2.19	0.23	4.77	0.0075	3.28	0.068	8.22	1.4e-05	1.99	0.26	3.25	0.076
EEA1	2.7	0.27	1.94	0.39	3.58	0.097	7.98	0.00042	-0.38	0.88	3.33	0.13	6.04	0.0056	5.52	0.011	3.32	0.12	4.34	0.049	6.92	0.0023	7.14	0.0011	4.17	0.056	0.98	0.66	6.64	0.0024	5.08	0.023
PSMB7	3.52	0.059	3.98	0.017	5.08	0.0025	0.6	0.73	3.26	0.048	3.83	0.022	5.23	0.0018	2.65	0.1	2.53	0.12	3.81	0.024	2.64	0.12	3.74	0.022	2.55	0.13	5.67	0.00079	2.93	0.074	2.54	0.13
STOM	7.76	3.6e-05	5.04	0.0019	6.31	0.00013	2.97	0.066	6.02	0.00021	1.75	0.28	2.37	0.13	5.32	0.00087	2.41	0.12	3.6	0.025	2.57	0.11	5.4	0.00074	4.24	0.0082	5.56	0.00059	6.82	3.5e-05	1.45	0.36
USO1	-0.5	0.82	0.17	0.93	6.03	0.0015	7.54	0.00012	7.66	7.4e-05	6.05	0.0016	2.8	0.13	5.5	0.0034	2.84	0.12	3.81	0.044	5.97	0.0023	6.8	0.00034	3.79	0.044	1.4	0.46	6.1	0.0013	6.12	0.0017
VDAC3	11.11	0.002	0.76	0.82	6.42	0.039	5.79	0.069	9.84	0.0018	6.24	0.047	5.85	0.059	7.62	0.014	4.72	0.12	3.06	0.34	2.64	0.4	6.91	0.025	2.57	0.42	9.55	0.0026	7.36	0.018	0.19	0.95
PCYT1A	-0.34	0.89	2.32	0.29	-0.66	0.76	6.5	0.0033	3.69	0.084	1.31	0.55	4.06	0.056	2.92	0.17	3.24	0.12	-1.83	0.41	5.15	0.02	5.14	0.016	-2.99	0.17	4.77	0.027	-0.1	0.97	2.64	0.22
SEC24C	3.29	0.0006	2.33	0.0055	3.43	7e-05	1.88	0.025	3.31	0.0001	3.22	0.00018	2.06	0.012	3.44	5.3e-05	1.24	0.12	2.36	0.0052	1.49	0.078	3.09	0.00024	1.54	0.063	1.67	0.044	2.33	0.0048	1.31	0.12
CWC22	5.83	0.002	5.21	0.0019	4.38	0.0079	2.73	0.1	1.37	0.41	2.84	0.084	4.88	0.0031	5.36	0.0012	2.47	0.12	1.29	0.44	2.64	0.11	2.51	0.12	3.11	0.059	2.77	0.092	2.85	0.08	2.37	0.16
DDX10	6.3	0.018	4.77	0.043	6.96	0.0034	7.08	0.0034	9.95	4.1e-05	6.6	0.0054	9.95	4.1e-05	9.1	0.00014	3.52	0.13	3.5	0.14	4.55	0.058	8.08	0.00064	2.73	0.25	8.77	0.00027	9.77	5.6e-05	7.48	0.0021
ORC5	0.78	0.78	-0.77	0.76	-1.24	0.61	1.37	0.59	4.17	0.086	5.07	0.038	1.65	0.5	2.63	0.27	-3.65	0.13	4.28	0.084	8.73	0.00065	0.79	0.74	4.59	0.06	3.79	0.12	5.14	0.034	9.5	0.00022
CLMN	-0.08	0.98	5.07	0.1	5.32	0.081	7.36	0.019	5.1	0.096	5	0.1	10.89	0.00051	4.9	0.11	4.57	0.13	1.47	0.64	8.61	0.0071	4.15	0.17	7.1	0.022	4.79	0.12	5.73	0.06	7.89	0.013
AZGP1	7.16	0.016	2.27	0.4	2.17	0.41	1.6	0.56	0.88	0.75	6.41	0.015	2.04	0.43	-2.08	0.42	-3.9	0.13	7.66	0.0044	6.38	0.019	8.36	0.0015	4.03	0.13	4.67	0.076	1.84	0.48	6.94	0.01
KRT9	1.16	0.29	1.21	0.22	-0.1	0.92	1.15	0.25	0.03	0.98	2.47	0.011	0.24	0.81	0.06	0.96	1.44	0.13	1.9	0.052	2.39	0.017	1.67	0.078	0.86	0.38	2.42	0.013	0.73	0.45	4.32	3e-05
NLRP4	-0.06	0.95	0.65	0.39	2.57	0.00069	0.91	0.23	1.84	0.013	1.11	0.13	1.12	0.12	1.1	0.13	-1.09	0.13	0.83	0.27	0.02	0.98	-1.32	0.069	0.09	0.9	-0.14	0.87	0.73	0.32	-0.17	0.81
CALM3	4.12	0.066	8.23	7.7e-05	6.66	0.0011	5.96	0.0037	10.37	1.1e-06	5.76	0.0044	6.64	0.00097	6.17	0.002	2.93	0.13	4.61	0.023	1.27	0.52	6.56	0.0011	2.94	0.14	3	0.13	9.38	7.8e-06	1.83	0.36
S100A10	5.32	0.059	8.98	0.00052	5.01	0.044	7.87	0.0023	5.65	0.024	8.34	0.0012	4.19	0.091	7.1	0.0046	3.69	0.13	5.98	0.019	4.77	0.063	7.32	0.0034	7.44	0.0036	5.92	0.019	5	0.044	7.66	0.0032
COMT	10.16	4.5e-05	5.09	0.017	10.02	7.6e-06	-1.5	0.49	9.26	2.4e-05	7.69	0.00041	4.41	0.035	8.64	6.8e-05	3.09	0.13	5.97	0.0056	2.64	0.22	8.62	7e-05	6.83	0.0016	4.98	0.019	2.65	0.2	2.87	0.18
MTREX	5.13	0.0063	8.01	5.1e-06	3.27	0.046	1.49	0.39	3.22	0.05	4.82	0.004	1.05	0.52	3.79	0.02	2.41	0.14	2.7	0.11	3	0.075	4.94	0.0027	3.77	0.023	1.53	0.36	4.42	0.0073	3.26	0.053
PSMA3	3.02	0.19	0.76	0.72	1.97	0.34	6.02	0.0043	6.42	0.0019	7.27	0.00059	6.88	0.00093	2.67	0.19	2.99	0.14	2.85	0.17	4.63	0.029	2.29	0.26	1.48	0.48	2.72	0.18	7.55	0.00031	2.42	0.24
HARS1	4.67	0.0084	4.41	0.0053	8.61	3.9e-07	1.69	0.29	2.23	0.15	4.55	0.004	8.37	5.8e-07	4.33	0.0055	2.27	0.14	9.95	1.3e-08	8.15	1.9e-06	3.92	0.011	9.26	6.9e-08	9.93	1.1e-08	2.65	0.086	8.17	1.6e-06
OAT	-0.04	0.99	4.19	0.13	-0.35	0.91	6.93	0.014	10.41	0.00022	7.27	0.0088	6.63	0.015	0.01	1	4.01	0.14	0.04	0.99	5.2	0.065	-1	0.71	-0.5	0.86	-2.01	0.47	5.55	0.042	1.62	0.55
LARP4	2.11	0.33	1.77	0.36	0.46	0.81	-0.91	0.65	2.23	0.24	9.36	4.5e-06	6.54	0.00071	9.8	1.4e-06	2.76	0.14	4.17	0.03	7.83	0.00011	2.03	0.28	8.18	4.1e-05	9.69	1.8e-06	4.77	0.012	9.4	5.2e-06
AHR	2.86	0.13	3.84	0.025	0.48	0.78	4.42	0.011	-1.21	0.48	3.61	0.034	5	0.0034	-1.74	0.3	2.46	0.14	-2.21	0.2	2.64	0.13	0.61	0.71	1.12	0.52	-1.62	0.34	2.65	0.11	2.87	0.097
NGDN	10.14	0.0022	1.44	0.63	10.18	0.0006	5.72	0.052	9.73	0.00091	1.77	0.55	8.32	0.0041	4.02	0.16	4.18	0.14	1.55	0.6	6.23	0.037	6.49	0.023	0.87	0.77	12.4	3.8e-05	13.23	1.3e-05	0.41	0.89
RAB10	4.77	0.036	1.77	0.39	2.38	0.24	-0.38	0.86	0.27	0.9	1.67	0.42	6.21	0.0022	6.94	0.00064	2.9	0.14	5.06	0.014	4.33	0.037	1.12	0.57	5.03	0.013	2.34	0.25	-0.21	0.92	9.03	2.9e-05
DNM1L	6.08	0.0074	-0.26	0.9	-1.23	0.54	0.36	0.87	3.34	0.092	6.46	0.0016	3.42	0.084	2.74	0.16	2.83	0.15	2.22	0.28	1.19	0.55	2.53	0.2	-1.26	0.54	0.13	0.95	2.7	0.17	1.51	0.45
MKI67	8.82	0.00094	-0.52	0.83	4.39	0.055	7.01	0.0032	4.44	0.054	1.6	0.5	0.34	0.88	5.66	0.014	3.27	0.15	-0.42	0.87	2.37	0.31	-0.88	0.69	4.43	0.056	-0.04	0.99	2.7	0.24	2.65	0.25
PCNP	1.49	0.57	1.74	0.45	6.57	0.0038	6.46	0.0051	4.47	0.046	7.28	0.0015	3.78	0.089	7	0.0019	3.18	0.15	5.57	0.015	2.27	0.31	4.58	0.038	2.83	0.21	5.35	0.018	4.02	0.07	1.25	0.57
CDC42BPA	-3.05	0.11	-3.73	0.028	3.49	0.038	-6.13	0.00047	2.47	0.14	1.25	0.47	1.3	0.43	-3.01	0.07	2.38	0.15	5.33	0.0021	3.06	0.075	-2.61	0.11	3.51	0.038	4.36	0.01	3.54	0.034	2.99	0.082
VPS33A	2.31	0.42	1.93	0.45	3.38	0.17	7.04	0.0061	4.43	0.075	2.34	0.36	-1.66	0.51	0.69	0.79	3.52	0.15	0.94	0.72	2.88	0.25	3.64	0.14	2.17	0.39	1.6	0.53	3.84	0.12	2.87	0.25
ACLY	2.59	0.095	1.86	0.18	1.7	0.22	4.03	0.0045	0.76	0.59	1.51	0.28	1.52	0.26	1.43	0.29	1.94	0.15	3.16	0.024	4.28	0.0029	2.39	0.077	4.94	0.0005	1.71	0.22	2.83	0.039	7.07	2.5e-06
H2AC21	1.14	0.63	0.22	0.92	3.63	0.074	0.77	0.72	0.01	1	4.36	0.034	2.67	0.19	2.81	0.16	2.88	0.15	-4.68	0.025	0.91	0.66	3.05	0.13	6.62	0.0016	-6.5	0.0018	0.37	0.87	1.62	0.43
BRD9	6.81	0.029	9.52	0.00082	5.3	0.053	1.45	0.62	-2.44	0.38	8.59	0.0023	7.22	0.0088	3.97	0.14	3.88	0.15	3.51	0.21	1.82	0.51	-1.42	0.6	4.66	0.093	3.9	0.16	-0.48	0.88	1.27	0.64
CORO7	5.47	0.072	2.36	0.39	3.72	0.17	9.42	0.00079	5.12	0.057	4.88	0.072	3.73	0.16	5.98	0.026	3.79	0.15	6.64	0.016	9.13	0.0013	2.01	0.45	8.05	0.0035	2.23	0.41	4.51	0.092	2.51	0.35
KRT33B	4.91	0.076	3.14	0.21	5.93	0.016	3.77	0.13	5.13	0.037	4.7	0.057	-0.22	0.93	4.61	0.058	3.45	0.15	7.77	0.0022	-1.35	0.58	7.06	0.004	3.15	0.2	3.39	0.17	5.33	0.029	0.86	0.72
PPP1R12A	-1.3	0.46	6.5	5.2e-05	3.11	0.041	2.21	0.16	1.92	0.21	6.01	0.00017	2.74	0.071	3.76	0.014	2.13	0.16	1.34	0.4	1.26	0.41	2.22	0.14	1.68	0.28	3.7	0.016	3.14	0.039	-1.42	0.36
DDX18	0.73	0.79	3.72	0.12	6.75	0.0045	4.69	0.049	3.34	0.15	2.34	0.33	3.98	0.087	1.83	0.43	3.26	0.16	3.13	0.19	2.13	0.36	8.05	0.00069	5.8	0.014	7.83	0.0011	5.67	0.016	4.5	0.061
ARAF	7.8	0.00058	7.62	0.00018	8.65	2.6e-05	3.18	0.11	0.03	0.99	5.25	0.0079	2.62	0.18	2.37	0.22	2.71	0.16	1.74	0.39	7.26	0.00043	6.49	0.00098	2.41	0.22	7.28	0.00029	7.01	0.00043	5.77	0.0043
PIR	5.99	0.0016	6.79	7.9e-05	7.29	2.6e-05	1.69	0.32	-3.02	0.065	1.67	0.32	5.4	0.0012	-2.61	0.11	2.27	0.16	1.98	0.24	3.3	0.051	1.3	0.43	2.2	0.18	3.88	0.019	2.38	0.14	3.55	0.035
FN1	-1.12	0.65	0.46	0.84	3.16	0.14	-5.35	0.015	4.37	0.042	1.65	0.45	7.92	0.00032	3.78	0.076	2.96	0.16	5.28	0.016	4.93	0.027	-3.2	0.13	3.8	0.078	3.32	0.12	2.11	0.32	-2.48	0.25
PGD	5.55	0.0032	8.41	1.9e-06	6.21	0.00025	6.26	0.00026	5.29	0.0015	3.33	0.043	5.25	0.0015	5.13	0.0019	2.25	0.16	5.45	0.0013	2.21	0.19	8.71	6.9e-07	6.44	0.00016	5.18	0.0019	3.51	0.031	6.26	0.00029
MSH6	2.42	0.16	4.38	0.0049	2.89	0.057	2.52	0.11	4.41	0.0043	4.48	0.004	3.9	0.01	4.52	0.0032	2.07	0.17	4.11	0.0086	3.55	0.025	4.22	0.0055	2.57	0.093	4.64	0.0027	5.99	0.00014	4.97	0.0018
KHDC4	9.75	0.0074	-3.44	0.29	-5.86	0.064	2.04	0.54	0.51	0.89	-0.81	0.81	0	1	6.12	0.053	4.28	0.17	0.67	0.84	10.62	0.0015	3.47	0.27	-1.54	0.64	4.08	0.2	4.38	0.16	10.56	0.0015
FLOT1	6.92	0.0013	5.84	0.0022	4.08	0.029	6.63	0.00063	7.08	0.00021	3.96	0.035	5.57	0.003	5.06	0.0066	2.5	0.17	4.72	0.013	2.08	0.27	6.86	0.0003	8.68	1.1e-05	2.48	0.18	4.94	0.0082	-1.03	0.58
DYRK2	-1.76	0.16	-0.24	0.83	0.18	0.87	-0.35	0.77	-1.01	0.36	-1.1	0.33	-2.21	0.042	-0.63	0.57	-1.47	0.17	-2.98	0.008	-0.22	0.84	-0.88	0.42	-1.43	0.2	0.38	0.74	1	0.36	2.16	0.054
RPS26	1.85	0.41	8.51	4.2e-05	5.34	0.0073	4.33	0.032	1.39	0.49	6.21	0.0021	1.56	0.42	5.38	0.0065	2.63	0.17	1.13	0.58	1.61	0.41	7.64	0.00016	4.51	0.024	2.49	0.21	3.2	0.1	1.63	0.41
MACROH2A2	-1.08	0.65	1.24	0.56	2.38	0.25	0.88	0.69	4.72	0.023	4.44	0.033	7.17	0.00066	4.83	0.019	2.76	0.17	0.61	0.78	4.33	0.043	7.44	0.0004	5.11	0.015	2.09	0.32	6.37	0.0023	1.27	0.54
RBBP8NL	1.2	0.56	1.75	0.34	1.97	0.27	1.32	0.48	5.06	0.0048	2.82	0.11	2.5	0.16	2.08	0.24	2.37	0.18	5.23	0.0042	2.57	0.16	4.27	0.016	4.7	0.0091	0.48	0.8	4.71	0.0082	1.16	0.51
LARS1	5.32	0.014	3.77	0.05	3.81	0.045	2.17	0.27	0.81	0.68	-1.14	0.56	2.85	0.13	1.23	0.52	2.51	0.18	4.8	0.014	2.97	0.13	3.42	0.069	2.12	0.27	-0.61	0.76	1.27	0.51	2.53	0.19
PBX1	-1.57	0.6	3.47	0.18	-0.12	0.97	-3.44	0.2	-4.29	0.095	2.5	0.34	-7.55	0.0036	1.89	0.46	3.38	0.18	5.91	0.024	1.19	0.64	-4.44	0.079	1.84	0.49	-3.82	0.14	0.38	0.89	1.81	0.48
SEPTIN11	1.64	0.4	-4.61	0.0081	0.12	0.95	-4.31	0.014	-2.84	0.096	1.21	0.49	2.38	0.16	-0.06	0.97	2.24	0.18	-0.1	0.96	1.58	0.35	2.54	0.13	3.12	0.069	-1.67	0.33	0.37	0.84	2.03	0.24
CEP290	-4.74	0.051	-1.5	0.5	-1.76	0.42	-2.13	0.34	-0.41	0.86	-5.41	0.013	0.16	0.94	-3.13	0.14	-2.82	0.18	-2.71	0.22	-4.58	0.039	-1.68	0.43	-5.2	0.017	-0.78	0.73	-6.22	0.0041	-1.08	0.61
DNAJC7	8.02	9.9e-05	0.1	0.96	6.44	0.00036	1.69	0.35	8.25	7.5e-06	3.47	0.049	8.67	3e-06	7.79	2e-05	2.27	0.19	1.23	0.49	8.35	1.1e-05	9.09	1.1e-06	-3.3	0.06	2.09	0.23	8.2	8.7e-06	2.41	0.18
CP	2.02	0.5	5.23	0.049	5.75	0.029	3.37	0.21	5.39	0.041	5.12	0.054	5.9	0.025	3.76	0.15	3.43	0.19	2.97	0.27	-5.49	0.044	3.71	0.15	2.84	0.29	5.41	0.041	2.58	0.32	-2.99	0.26
EIF3B	5.78	0.039	7.34	0.0038	4.46	0.07	3.29	0.2	4.14	0.094	8.05	0.0015	2.84	0.25	6.39	0.0097	3.22	0.19	3.37	0.18	3.73	0.14	4.96	0.042	5.07	0.042	4.08	0.1	5.04	0.041	4.96	0.05
RSF1	2.78	0.29	4.84	0.039	-0.14	0.95	0.64	0.79	3.18	0.17	6.67	0.0048	2.05	0.37	0.85	0.72	3	0.19	1.99	0.41	2.64	0.26	5.11	0.026	4.06	0.082	0.09	0.97	3.77	0.1	2.64	0.26
VDAC2	6.31	0.012	7.06	0.0018	7.51	0.00091	7.14	0.0018	9.52	3.5e-05	7.76	0.00068	9.36	4.4e-05	9.42	4e-05	2.85	0.19	4.08	0.069	2.67	0.23	5.88	0.0075	6.39	0.0045	4.97	0.025	9.89	1.9e-05	1.08	0.62
BLVRA	5.06	0.069	0.63	0.8	1.89	0.45	-4.3	0.089	-3.31	0.18	0.54	0.84	-3.68	0.13	-1.39	0.57	3.17	0.19	1.66	0.51	1.29	0.6	-0.71	0.77	-4.8	0.054	-0.15	0.96	-2.48	0.31	0.76	0.75
COPB2	1.17	0.23	0.28	0.76	-0.06	0.95	0.37	0.68	1.44	0.092	0.45	0.61	0.16	0.85	0.95	0.26	1.09	0.2	2.03	0.02	2.16	0.015	-0.24	0.77	1.49	0.082	1.07	0.21	1.31	0.12	1.6	0.069
BCKDHB	9.12	1.9e-05	4.93	0.0067	4.42	0.014	4.32	0.018	0.58	0.76	4.38	0.015	5.95	0.001	5.91	0.0011	2.27	0.2	2.78	0.13	0.66	0.71	6.24	0.00057	4.75	0.0087	6.68	0.00028	5.64	0.0018	2.87	0.11
PDCD7	-0.59	0.84	6.01	0.016	2.27	0.36	4.41	0.08	-0.51	0.85	5.3	0.033	0.43	0.86	2.41	0.32	3.12	0.2	6.09	0.015	2.64	0.29	6.7	0.0064	-2.57	0.3	-0.03	0.99	0.12	0.96	2.87	0.25
CCDC88C	11.43	9.1e-05	7.59	0.0027	8.24	0.0012	7.38	0.0039	12.09	4e-06	12.15	4.9e-06	10.21	6.7e-05	11.55	9.3e-06	3.13	0.2	5.97	0.018	3.8	0.13	10.92	2.2e-05	5.56	0.026	6.89	0.0059	9.49	0.00019	2.18	0.38
PRDX6	6.68	0.0012	4.73	0.0091	6.98	0.00016	4.45	0.015	3.71	0.038	4.48	0.013	3.24	0.066	5.02	0.0049	2.24	0.2	2.01	0.27	2.07	0.25	6.3	0.00049	2.89	0.11	2.62	0.14	4.39	0.014	1.65	0.36
EIF5	3.75	0.09	0.09	0.97	3.84	0.05	3.15	0.12	3.53	0.071	0.28	0.89	3.64	0.061	3.11	0.11	2.46	0.2	0.79	0.7	1.49	0.44	6.55	0.00094	4.27	0.031	5.34	0.007	3.82	0.05	1.29	0.51
TELO2	4.81	0.0038	1.77	0.23	2.78	0.055	1.69	0.26	4.63	0.0016	2.21	0.13	4.59	0.0018	4.4	0.0025	1.81	0.21	3.54	0.017	2.64	0.076	3.97	0.0061	-0.82	0.58	0.47	0.76	4.92	0.00084	3.08	0.038
NT5C2	2.15	0.44	-1.75	0.48	-0.67	0.79	1.86	0.46	-6.53	0.0075	3.17	0.19	1.58	0.51	1.96	0.41	-3.01	0.21	2.2	0.38	3.35	0.17	-0.63	0.79	1.06	0.67	0.94	0.71	1.69	0.49	4.72	0.057
NLE1	6.96	0.0091	2.25	0.35	-0.86	0.72	1.14	0.64	-0.81	0.74	-3.17	0.18	3.81	0.1	-0.15	0.95	2.9	0.21	1.59	0.51	1.07	0.65	1.95	0.4	1.42	0.56	-0.18	0.94	4.03	0.082	4.81	0.045
GIPC1	8.95	0.00043	3.81	0.083	8.09	0.00033	1.46	0.52	4.75	0.029	1.78	0.42	7.62	0.0006	8	0.00032	2.68	0.21	1.98	0.38	5.11	0.024	5.56	0.01	6.14	0.0057	4.17	0.057	2.65	0.22	10.48	8.8e-06
TUBB4B	1.12	0.63	5.26	0.011	8.81	3.7e-05	3.27	0.11	0.47	0.83	3.09	0.13	2.85	0.16	3.77	0.061	2.5	0.21	5.83	0.0052	9.2	2.6e-05	4.12	0.04	3.39	0.096	2.14	0.3	2.13	0.29	11.58	2.8e-07
THBS1	2.7	0.47	4.47	0.17	5.87	0.07	-0.4	0.91	6.58	0.043	-0.71	0.84	2.78	0.39	6.15	0.056	3.99	0.21	4.77	0.15	2.36	0.47	6.97	0.03	-3.75	0.25	3.41	0.3	3.46	0.28	-3.83	0.24
GOLGA3	1.8	0.5	2.4	0.32	3.25	0.16	1.38	0.58	5.65	0.016	2.99	0.21	5.82	0.013	0.16	0.95	-2.87	0.21	-2.81	0.24	3.12	0.19	1.59	0.49	4.72	0.045	1.67	0.48	5.91	0.012	6.62	0.0063
TNS3	2.78	0.19	8.53	2e-05	1.11	0.56	-1.79	0.36	-5.7	0.0029	6.39	0.001	-2.39	0.2	1.99	0.29	2.3	0.22	0.78	0.69	2.64	0.17	4.15	0.027	-1.47	0.45	3.41	0.073	0.11	0.96	5.45	0.0054
AGAP2	-5	0.12	1.39	0.64	2.73	0.34	-2.89	0.33	-8.01	0.0055	-5.28	0.066	0.57	0.85	0.23	0.94	3.47	0.22	-1.63	0.58	2.64	0.36	-0.85	0.76	2.96	0.31	1.4	0.63	2.6	0.36	2.87	0.32
TALDO1	7.39	0.00019	8.09	6.8e-06	6.72	0.00013	5.08	0.0035	7.97	7.4e-06	7.54	2.5e-05	8.58	1.8e-06	7.43	2.4e-05	2.04	0.22	6.7	0.00015	6.24	0.00046	5.36	0.0016	6.14	0.00044	8.52	2.3e-06	7.64	1.6e-05	6.82	0.00014
TBC1D31	4.52	0.0089	1.77	0.25	4.6	0.0028	3.55	0.022	2.23	0.14	7.66	2.8e-06	3.99	0.0086	7.33	4.8e-06	1.83	0.22	9.17	5.3e-08	1.36	0.37	6.79	1.7e-05	0.41	0.8	7.29	5.6e-06	6.8	1.9e-05	1.62	0.28
SPECC1	2.78	0.0025	1.77	0.028	2.38	0.0034	7.6	2.8e-14	2.23	0.0056	1.67	0.038	7.6	2.7e-14	7.91	6.2e-15	0.96	0.22	1.98	0.015	6.04	1.5e-10	2.88	0.00039	5.03	1.9e-08	9.08	1.6e-17	2.65	0.0011	6.84	2.6e-12
GSN	1.96	0.068	4	6.3e-05	3.07	0.0016	5.6	1.1e-07	3.07	0.0015	1.6	0.095	2.62	0.0062	1.77	0.061	1.15	0.22	2.89	0.0032	1.82	0.063	2.33	0.013	1.43	0.14	1.98	0.038	2.56	0.0073	1.96	0.045
LEO1	6.96	0.0014	3.75	0.049	4.56	0.016	3.53	0.068	4.46	0.019	8.9	1e-05	8.58	1.4e-05	8.59	1.4e-05	2.27	0.22	1.98	0.31	0.32	0.87	3.73	0.045	3.67	0.054	2.09	0.27	4.47	0.018	6.2	0.0016
BCAS2	4.11	0.043	2.64	0.15	2.16	0.23	4.64	0.012	6	0.001	2.95	0.1	6.27	0.00063	5.08	0.0049	2.17	0.22	2.86	0.12	1.44	0.42	3.7	0.037	4.98	0.0066	5.44	0.0029	5.99	0.001	1.2	0.5
ACTN1	1.3	0.48	5.1	0.0018	5.43	0.00088	3.74	0.021	5.18	0.0013	2.92	0.068	2.82	0.074	1.97	0.21	1.91	0.22	3.54	0.029	4.67	0.0049	1.61	0.3	1.56	0.33	2.39	0.13	7.28	1.3e-05	2.5	0.12
CIRBP	-1.49	0.51	0.86	0.67	0.25	0.91	0.82	0.69	0.35	0.87	0.45	0.83	-0.88	0.65	-0.89	0.65	2.33	0.22	2.1	0.29	3.95	0.049	-1.16	0.55	0.52	0.8	0.06	0.98	-0.33	0.88	3.83	0.055
NME1	-3.12	0.028	-0.22	0.86	-1.91	0.12	-1.59	0.22	-0.13	0.92	-2.07	0.099	-1.26	0.3	-0.46	0.71	1.49	0.22	-2.51	0.048	2.76	0.033	-2.92	0.018	-0.62	0.63	-1.05	0.41	-2.79	0.025	2.12	0.097
BOP1	6.03	0.042	1.93	0.47	2.14	0.42	2.38	0.38	1.54	0.57	-1.51	0.58	2.43	0.35	4.08	0.11	3.12	0.23	1.56	0.56	2.05	0.43	1.3	0.61	-1.48	0.58	5.35	0.042	3.16	0.22	4.35	0.1
RPSA	3	0.22	7.59	0.00063	8.45	0.00015	6.72	0.0025	10.32	5.3e-06	7.32	0.00093	3.01	0.16	3.68	0.083	2.55	0.23	8.36	0.0002	1.41	0.51	3.96	0.061	2.93	0.18	2.59	0.23	8.14	0.00022	1.24	0.56
CCNT1	9.2	0.003	1.54	0.58	4.52	0.092	5.47	0.047	9.69	0.00043	5.6	0.039	8.91	0.0011	8.65	0.0014	3.2	0.23	4.32	0.12	-2.46	0.36	7	0.0089	5.75	0.035	5.26	0.052	11.8	2.8e-05	2.74	0.31
RESF1	-1.83	0.53	-0.51	0.85	-0.4	0.88	-1.84	0.48	-3.17	0.21	0.25	0.92	-5.37	0.032	-5.5	0.028	-2.98	0.23	-1.56	0.55	8.64	0.0011	3.35	0.17	4.34	0.086	3.29	0.19	-3.66	0.14	-2.44	0.33
PUM1	-1.29	0.65	-1.36	0.59	6.05	0.016	-0.77	0.77	-5.23	0.036	1.84	0.47	2.33	0.34	8.96	0.00042	2.96	0.23	-3.4	0.18	2.87	0.26	5.77	0.02	5.07	0.044	-1.49	0.56	0.92	0.73	11.1	3.4e-05
EMD	-2.62	0.31	3.84	0.096	7.01	0.0026	-3.48	0.14	2.23	0.33	4.43	0.054	2.4	0.29	-0.25	0.92	2.67	0.24	1	0.67	5.56	0.019	2.82	0.21	2.13	0.36	-5.52	0.017	0.48	0.85	4.86	0.038
IMPDH2	3.25	0.22	4.83	0.039	6.69	0.0045	4.07	0.087	9.09	0.00015	4.76	0.042	6.26	0.0072	8.54	0.00032	-2.7	0.24	4.8	0.042	10.41	3.2e-05	6.95	0.0028	-3.39	0.15	-0.85	0.73	8.89	0.0002	8.26	0.00072
PM20D2	-4.07	0.21	1.77	0.55	-3.95	0.17	0.91	0.76	2.54	0.38	0.61	0.84	-3.12	0.27	2.94	0.3	3.32	0.24	3.49	0.23	3.08	0.29	-5.15	0.067	-0.66	0.82	-0.26	0.93	-5.5	0.053	7.54	0.011
MYL6	1.04	0.17	3.87	1.5e-07	1.98	0.0036	3.5	1.5e-06	2.2	0.0012	2.6	0.00019	1.62	0.016	1.61	0.016	0.77	0.24	2.11	0.0023	2.08	0.003	1.28	0.053	1.06	0.11	1.22	0.07	2.9	3.3e-05	1.73	0.013
KRT23	-3.16	0.086	-0.72	0.67	-1.23	0.46	-0.53	0.76	-2.98	0.067	-0.18	0.92	-3.79	0.02	-1.71	0.29	1.88	0.24	3.69	0.026	3.67	0.03	-1.14	0.48	1.54	0.35	-1.5	0.37	-1.74	0.28	6.26	0.00029
TPM4	6.11	0.064	2.28	0.45	6.22	0.034	2.52	0.41	5.72	0.051	3.69	0.21	-0.34	0.91	3.53	0.22	-3.37	0.24	2.66	0.38	4.36	0.14	-3.39	0.24	-7.5	0.011	-0.36	0.91	4.97	0.087	4.87	0.1
TTLL7	3.4	0.012	2.49	0.037	2.86	0.016	1.39	0.26	4.3	0.00039	3.31	0.006	2.06	0.08	4.25	0.00042	1.35	0.25	3.92	0.0014	-2.54	0.038	2.41	0.039	0.69	0.57	3.73	0.0019	4.84	7.9e-05	-2.4	0.048
ANXA1	-3.42	0.36	-4.3	0.19	2.28	0.49	-0.27	0.94	-3.64	0.27	0.83	0.81	-5.72	0.077	-9.01	0.0058	3.72	0.25	1.33	0.69	8.04	0.018	-0.16	0.96	4.75	0.15	1.96	0.56	-1.61	0.63	3.86	0.24
RPS16	3.99	0.05	3.92	0.031	2.34	0.19	2.49	0.18	4.84	0.0077	3.12	0.085	4.74	0.0086	3.81	0.033	2.04	0.25	3.07	0.094	2.86	0.12	4.13	0.021	2.22	0.22	2.77	0.12	5.67	0.0019	2.5	0.17
HK1	1.06	0.62	8.85	7.6e-06	6.39	0.00079	5.53	0.0039	4.51	0.016	4.05	0.03	7.13	0.00018	7.69	6.1e-05	2.1	0.25	3.15	0.095	3.71	0.052	7.7	5.8e-05	4.76	0.011	2.62	0.16	8.27	2.1e-05	1.79	0.34
NUP107	2.61	0.26	1.66	0.43	0.74	0.72	-1.9	0.37	2.92	0.15	0.7	0.74	4.4	0.031	5.39	0.0087	2.32	0.25	5.29	0.012	4.9	0.022	1.83	0.37	1.58	0.45	4.21	0.041	4.13	0.043	6.24	0.0035
RPRD1B	3.57	0.16	7.02	0.0021	6.84	0.0025	4.62	0.042	4.54	0.041	7.29	0.0014	6.52	0.0036	3.64	0.098	2.51	0.25	4.89	0.03	2.22	0.32	5.06	0.022	6.44	0.0045	-3.88	0.082	3.57	0.11	2.79	0.21
DNTTIP1	4.29	0.013	4.45	0.0043	9.34	3.9e-08	1.69	0.28	10.27	2.4e-09	8.9	1.3e-07	9.32	3.2e-08	7.23	6.8e-06	1.72	0.25	8.61	2.7e-07	5.82	0.00031	7.88	1.2e-06	7.89	1.5e-06	6.67	2.9e-05	8.92	9.3e-08	7.28	1e-05
HIP1R	0.51	0.86	-3.28	0.18	5.96	0.015	-0.37	0.89	3.7	0.13	3.16	0.2	1.03	0.67	1.94	0.42	-2.74	0.25	-2.42	0.34	2.74	0.27	-7.62	0.0018	3.14	0.2	0.21	0.94	0.04	0.99	2.24	0.36
ECH1	0.79	0.75	7.4	0.001	8.8	0.00011	2.61	0.25	2.58	0.24	3.1	0.16	2.82	0.19	0.47	0.84	2.46	0.25	7.43	0.0011	6.07	0.0076	5.16	0.017	2.11	0.34	1.11	0.62	5.18	0.018	7.41	0.0012
PDCD11	0.45	0.89	-1.96	0.49	-1.36	0.62	-4.95	0.076	1.45	0.61	6.02	0.029	3.77	0.16	-3.94	0.14	3.07	0.25	-3.46	0.22	4.89	0.081	1.33	0.62	3.08	0.27	1.84	0.51	-5.51	0.043	5.02	0.073
BHLHE41	11.31	0.00011	-0.02	0.99	0.57	0.82	2.07	0.42	2.23	0.37	-2.48	0.33	5.95	0.016	8.56	0.00065	-2.77	0.25	2.61	0.31	0.6	0.81	6.5	0.0084	7.31	0.0039	3.97	0.11	4.87	0.048	-2.72	0.27
MYH4	10.63	0.00019	11.13	1.6e-05	10.05	7.6e-05	8.01	0.0015	13.7	2.1e-07	9.76	0.00012	10.9	1.8e-05	8.51	0.00055	2.7	0.26	7.92	0.0016	-2.61	0.29	9.64	0.00011	4.72	0.053	11.68	5.7e-06	13.62	2.5e-07	-2.81	0.25
PLS1	1.32	0.43	2.1	0.16	2.55	0.08	2.3	0.13	0.53	0.73	6.12	7.2e-05	0.55	0.71	4.12	0.0051	1.63	0.26	2.49	0.095	2.64	0.079	4.68	0.0015	0.55	0.72	2.23	0.13	2.65	0.069	3.95	0.0093
IQGAP1	0.68	0.75	2.13	0.25	4.2	0.02	0.99	0.6	0.85	0.65	4.96	0.0068	1.79	0.31	2.29	0.2	-2	0.26	2.21	0.23	4.02	0.032	3.69	0.038	0.61	0.75	-1.52	0.41	-0.13	0.95	3.87	0.037
PRDX3	1.71	0.42	0.75	0.69	2.1	0.26	-0.9	0.65	-0.67	0.73	4.89	0.0093	-0.41	0.83	1.16	0.53	2.03	0.27	-3.03	0.11	2.71	0.15	2.24	0.22	2.55	0.17	1.72	0.36	2.49	0.18	5.56	0.004
CGN	1.88	0.019	1.9	0.0084	1.87	0.0086	0.56	0.45	1.56	0.028	2.2	0.0024	2.13	0.0029	1.36	0.053	0.77	0.27	1.6	0.026	1.63	0.026	0.22	0.75	0.94	0.19	1.26	0.077	1.76	0.013	1.93	0.0084
PDAP1	4.27	0.28	3.52	0.33	2.45	0.49	3.33	0.36	-0.48	0.9	-2.59	0.47	-0.79	0.83	2.33	0.5	3.79	0.27	3.13	0.39	2.42	0.49	10.52	0.0027	3.06	0.39	7.06	0.044	6.7	0.053	0.14	0.97
PCMT1	2.53	0.021	-1.36	0.16	2.31	0.017	4.08	6.1e-05	0.28	0.78	2.04	0.036	1.65	0.084	1.57	0.099	1.05	0.27	2.03	0.038	2.26	0.024	1.24	0.19	1.29	0.18	1.54	0.11	1.54	0.11	1.7	0.085
DUSP3	2.78	0.24	2.49	0.24	7.73	0.00036	8.76	7.4e-05	10.46	2.7e-06	8.11	0.00021	0.9	0.67	8.72	5.8e-05	2.27	0.27	3.95	0.063	2.64	0.22	-4.67	0.024	3.77	0.073	-0.06	0.98	6.57	0.0019	2.87	0.18
NOLC1	0.16	0.94	1.17	0.53	3	0.093	-1.33	0.48	4.11	0.023	-0.3	0.87	2.36	0.19	2.12	0.23	1.94	0.27	6.14	0.001	0.33	0.86	0.72	0.68	0.61	0.75	3.89	0.031	-0.06	0.98	-1.49	0.41
YTHDF2	-0.99	0.66	4.72	0.018	5.27	0.008	6.34	0.0019	2.57	0.19	0.68	0.74	-0.18	0.93	1.32	0.5	2.12	0.27	3.56	0.076	5.04	0.014	1.32	0.5	2.61	0.19	-0.94	0.64	-1.19	0.55	7.81	0.00019
MMS19	3.02	0.25	-0.77	0.75	0.68	0.77	-1.24	0.61	2.43	0.3	2.49	0.29	1.97	0.39	3.63	0.11	2.48	0.27	3.85	0.1	2.42	0.3	-0.64	0.77	0.3	0.9	3.01	0.19	-0.28	0.91	3.42	0.15
F2	1.21	0.52	2.04	0.22	3.19	0.052	5.04	0.003	2.48	0.13	2.7	0.1	2.77	0.089	2.52	0.12	1.76	0.27	4.61	0.0063	-4.69	0.0062	1.51	0.35	4.57	0.0063	1.45	0.39	3.16	0.053	-4.04	0.017
SLC27A4	2.78	0.25	13.42	1.6e-08	8.36	0.00015	5.15	0.018	11.8	2.9e-07	12.11	2.3e-07	12.22	1.4e-07	11.02	1.3e-06	2.27	0.28	8.17	0.00024	12.42	1.7e-07	4.57	0.029	1.12	0.61	5.07	0.018	2.65	0.21	14.12	6.7e-09
NMT1	3.61	0.14	-1.3	0.55	3.55	0.095	-0.23	0.92	2.31	0.28	1.63	0.46	0.08	0.97	5.33	0.012	2.27	0.28	-4.86	0.025	2.64	0.22	5.94	0.0054	0.01	1	6.27	0.0038	1.04	0.63	3.43	0.12
UHRF1	7.9	0.00074	6.05	0.0034	3.12	0.12	1.35	0.52	6.63	0.0012	6.57	0.0015	8.56	4.3e-05	8.17	8.5e-05	2.13	0.28	2.14	0.3	4.3	0.039	7.57	0.00024	6.82	0.001	4.41	0.03	8.56	4.5e-05	7.94	0.0002
S100A8	4.04	0.038	2.01	0.25	-4.32	0.012	0.89	0.62	0.89	0.61	3.62	0.036	1.29	0.45	0.67	0.7	1.82	0.28	2.11	0.23	3.29	0.062	4.27	0.012	2	0.25	5.86	0.00084	1.27	0.46	6.35	0.00044
PAK1IP1	0.4	0.89	-0.33	0.9	2.58	0.32	3.16	0.24	-2.35	0.37	3.84	0.14	-2.97	0.25	-2.99	0.25	2.76	0.28	1.98	0.46	1.82	0.48	6.16	0.017	1.22	0.66	5.94	0.024	-2.01	0.44	6.81	0.012
KRT3	1.52	0.54	3.71	0.087	0.96	0.66	-1.22	0.59	1.64	0.45	5.96	0.0063	1.86	0.38	0.19	0.93	2.26	0.28	0.68	0.76	4.61	0.038	0.09	0.97	1.44	0.52	0.26	0.91	-0.58	0.8	7.4	0.001
RPL37A	-3.28	0.11	3.78	0.037	2.91	0.1	-1.04	0.58	3.92	0.03	3.85	0.034	4.71	0.0089	2.05	0.25	1.89	0.28	0.59	0.75	1.7	0.35	1.99	0.26	1.44	0.43	2.07	0.25	4.29	0.017	1.3	0.47
DCAF7	1.91	0.4	1.26	0.54	1.88	0.34	1.48	0.47	3.56	0.071	1.84	0.36	5.64	0.0046	3.26	0.096	2.07	0.29	0.75	0.72	8.71	4.1e-05	3.35	0.085	1.15	0.57	2.76	0.16	3.84	0.051	4.21	0.038
ALB	3.06	0.00091	1.7	0.034	3.08	0.00019	1.57	0.053	2.87	0.00042	3.04	0.00024	0.84	0.29	2.83	0.00047	0.83	0.29	4.5	2.7e-07	-2.84	0.00072	0.35	0.66	0.36	0.66	1.03	0.2	3.3	6.4e-05	-2.79	0.00085
ZC3H13	3.56	0.17	0.74	0.76	0.48	0.84	-1.19	0.62	-3.15	0.17	3.3	0.16	1.52	0.51	0.28	0.91	2.38	0.29	-0.27	0.91	2.07	0.37	1.48	0.52	0.33	0.89	-2.32	0.32	1.52	0.51	4.53	0.056
ARPC1A	3.9	0.048	5.2	0.0035	1.91	0.27	5.3	0.0033	-0.3	0.88	3.5	0.046	5.55	0.0016	4.82	0.0058	1.78	0.3	3.41	0.054	2.5	0.16	3.72	0.031	6.69	0.00022	2.51	0.15	4.69	0.0074	2.93	0.1
CBX1	6.17	0.013	7.9	0.00049	3.14	0.15	2.66	0.24	4.45	0.042	5.95	0.0072	7.95	0.00038	3.31	0.13	2.21	0.3	-1.02	0.65	5.1	0.024	4.6	0.033	1.96	0.38	2.29	0.3	4.82	0.027	2.77	0.21
DBN1	8.08	0.003	-0.99	0.69	0.17	0.95	1.21	0.63	0.34	0.9	-3.08	0.2	5.92	0.012	5.67	0.016	2.38	0.31	-2.61	0.28	1.9	0.42	4.88	0.037	2.64	0.27	5.22	0.028	4.48	0.057	5.14	0.035
BPIFB1	10.85	0.0033	6.47	0.046	3.28	0.31	5.67	0.084	5.33	0.096	11.02	0.00087	7.07	0.027	8.52	0.008	-3.22	0.31	10.01	0.0025	0.79	0.81	4.27	0.18	3.85	0.24	1.1	0.74	16.37	1.9e-06	0.89	0.78
ATP6V0D1	9.6	7.7e-05	-1.07	0.61	8.41	9e-05	-2.38	0.26	4.13	0.044	3.67	0.075	2.4	0.24	8.5	6.3e-05	2.06	0.31	10.09	4.8e-06	2.07	0.32	3.51	0.083	1.21	0.57	-2.6	0.21	4.73	0.021	2.87	0.17
PDCD6IP	2.69	0.046	1.95	0.1	2.82	0.018	3.07	0.012	1.34	0.26	2.73	0.023	2.03	0.086	1.28	0.28	1.19	0.31	3.53	0.0039	4.65	0.00024	4.48	0.00023	2.72	0.024	0.18	0.89	3.53	0.0033	6.85	2.4e-07
SPATA20	-0.92	0.74	3.35	0.17	6.87	0.0051	-3.94	0.11	3.1	0.2	4.17	0.087	2.81	0.24	3.47	0.15	-2.43	0.31	1.72	0.49	1.8	0.46	-2.57	0.28	-3.58	0.14	0.07	0.98	4.23	0.079	1.67	0.49
SGTA	2.78	0.18	7.79	4.3e-05	2.43	0.18	-0.56	0.77	4.45	0.014	8.97	4.1e-06	2.4	0.18	7.89	2.8e-05	-1.81	0.31	7.13	0.00018	10.19	4.1e-07	1.87	0.29	1.12	0.55	8.62	6.8e-06	8.15	1.8e-05	9.77	9.5e-07
IBTK	1.73	0.23	-0.8	0.54	2.42	0.055	0.5	0.71	1.55	0.22	0.82	0.53	-0.51	0.69	1.44	0.25	-1.27	0.31	-1.11	0.4	2.7	0.04	-1.22	0.33	-2.18	0.087	0.57	0.66	1.03	0.42	1.98	0.13
VPS18	2.41	0.4	-1.92	0.46	1.16	0.65	0.85	0.75	-2.04	0.42	-2.27	0.37	3.46	0.17	3.39	0.17	2.48	0.31	0.21	0.94	4.92	0.057	0.19	0.94	0.39	0.88	5.81	0.022	3.42	0.17	3.56	0.16
ANXA5	8.59	0.002	2.47	0.32	3.44	0.15	5.88	0.017	-5.25	0.03	-1.65	0.51	0.5	0.84	0.8	0.74	2.38	0.32	3.79	0.12	5.73	0.022	0.57	0.81	6.06	0.013	5.67	0.02	2.11	0.38	9.27	0.00028
PHB1	2.24	0.4	1.97	0.42	-3.54	0.13	3.73	0.12	3.82	0.1	3.62	0.12	2.65	0.25	-1.37	0.56	2.31	0.32	0.16	0.95	3.76	0.12	4.03	0.081	4.28	0.07	3.78	0.11	-2.17	0.35	1.07	0.64
TNFRSF19	2.52	0.11	2.08	0.13	4.04	0.0039	1.79	0.21	11.24	6.6e-12	3.37	0.015	1.6	0.24	1.56	0.25	-1.35	0.32	0.43	0.76	2.38	0.093	1.13	0.41	-0.36	0.8	-1.59	0.25	2.85	0.038	1.91	0.17
VPS13C	1.87	0.26	2.51	0.085	2.51	0.08	-0.58	0.7	1.42	0.33	1.3	0.37	1.44	0.31	2.75	0.055	1.4	0.32	0.89	0.55	1.86	0.2	1.71	0.23	-2.51	0.083	1.26	0.39	6.47	1.9e-05	3.2	0.032
VCAM1	0.73	0.72	-0.56	0.76	0.45	0.8	1.31	0.48	1.05	0.57	0.38	0.84	2.26	0.2	-3.88	0.028	1.72	0.33	-5.25	0.0042	-3.47	0.059	-4.36	0.014	-6.04	0.001	-3.43	0.056	1.37	0.44	0.87	0.62
AP2A2	6	0.016	0.88	0.69	0.58	0.79	4.68	0.036	-0.07	0.98	2.97	0.18	4.38	0.043	3.79	0.08	2.09	0.33	6.08	0.0066	3.46	0.12	-1.14	0.59	-2.38	0.28	4.27	0.052	3.21	0.14	5.87	0.0094
HADHA	7.53	0.01	1.41	0.59	2.15	0.41	2.21	0.41	-2.39	0.36	0.56	0.84	5.15	0.044	7.58	0.0034	2.46	0.33	3.65	0.17	0.39	0.88	2.56	0.31	-5.23	0.044	4.22	0.1	0.59	0.83	-1.01	0.69
NKAP	0.18	0.95	-0.67	0.79	4.67	0.055	-1.01	0.7	2.07	0.4	1.4	0.58	-1.67	0.5	4.34	0.074	2.34	0.33	7.69	0.0023	1.6	0.51	4.65	0.054	0.1	0.97	-1.97	0.43	-0.9	0.73	1.91	0.44
P4HB	2.33	0.25	5.83	0.0015	6.05	0.00096	5.49	0.0029	8.03	1.8e-05	5.01	0.0058	6.48	0.00038	4.96	0.0056	-1.69	0.34	6.19	0.00085	2.16	0.23	5.84	0.0012	6.45	0.00048	1.8	0.32	8.86	3.1e-06	2.21	0.22
FARSB	0.98	0.64	-1.87	0.32	1.09	0.56	-1.84	0.33	0.51	0.79	1.04	0.58	-0.87	0.64	-4.31	0.018	1.72	0.34	1.32	0.48	2.01	0.28	0.84	0.64	2.11	0.25	0.72	0.7	1.9	0.29	3.87	0.039
TGM1	11.1	9.8e-05	5.05	0.038	11.43	8.9e-06	5.12	0.038	9.39	0.00016	5.08	0.037	5.52	0.022	8.29	0.00071	2.27	0.34	12.16	3.1e-06	5.5	0.028	1.3	0.59	1.12	0.66	2.09	0.39	3.47	0.15	4.03	0.1
SPOUT1	8.06	0.006	5.5	0.033	2.07	0.42	-1.24	0.65	2.23	0.39	5.77	0.025	9.36	0.00035	4.12	0.1	2.41	0.34	4.38	0.093	4.13	0.12	1.45	0.57	-0.8	0.77	8.2	0.0017	8.52	0.0011	7.81	0.0033
NCOR1	0.54	0.85	-2.12	0.41	-0.78	0.76	-0.26	0.92	6.76	0.0076	6.06	0.017	7.44	0.0033	2.97	0.23	2.35	0.34	2.54	0.33	6.33	0.015	2.83	0.25	0.59	0.82	3.12	0.22	2.94	0.24	6.37	0.014
NACA4P	5.22	0.058	4.08	0.096	4.31	0.075	4.41	0.076	-0.13	0.96	6.72	0.0065	4.89	0.043	9.52	0.00014	2.27	0.34	9.34	0.00025	2.54	0.3	1.19	0.62	-1.49	0.55	9.12	0.00028	7.06	0.004	3.14	0.2
AAK1	4.92	0.074	4.54	0.065	4.78	0.05	8.47	0.00086	9.38	0.00019	6.74	0.0065	2.41	0.32	2.44	0.31	2.27	0.34	-0.63	0.81	7.71	0.0026	9.81	9.7e-05	1.48	0.56	8.49	0.00068	0.1	0.97	6.45	0.011
RP9	14.35	3.2e-05	8.54	0.0039	8.99	0.0023	6.31	0.033	11.25	0.00016	4.99	0.086	7.91	0.0065	7.45	0.01	2.69	0.34	5.89	0.045	2.74	0.35	4.99	0.08	5.12	0.079	9.7	0.001	10.79	0.00028	3.42	0.24
STOML2	4.2	0.024	4.68	0.005	-1.9	0.25	1.44	0.4	4.85	0.0033	3.78	0.022	7.53	1.1e-05	-0.13	0.94	1.51	0.35	0.68	0.69	1.99	0.23	2.54	0.11	-0.18	0.91	2.03	0.22	-0.21	0.91	2.45	0.14
PTGES3	3.91	0.23	2.79	0.35	5.7	0.049	-0.51	0.87	3.3	0.26	1.92	0.52	9.17	0.0018	8.9	0.0023	2.63	0.36	-1.06	0.73	6.24	0.037	6.31	0.028	7.4	0.012	5.15	0.077	-3.03	0.29	4.88	0.1
IARS1	5.91	0.02	5.12	0.024	9.59	4.5e-05	4.8	0.035	9.93	2.1e-05	4.15	0.064	7.74	0.00066	7.33	0.0012	2.03	0.36	7.95	0.00063	3.81	0.097	7.65	0.00072	6.42	0.0048	3.79	0.091	9.85	2.5e-05	2.61	0.25
PPFIA1	0.58	0.84	-0.5	0.85	2.19	0.39	-0.4	0.88	1.06	0.68	-0.47	0.86	5.28	0.035	4.18	0.093	2.27	0.36	0.21	0.94	4.6	0.075	8.95	0.00047	8.48	0.0011	-2.59	0.31	0.35	0.9	5.27	0.041
AMER1	4.65	0.00032	2.87	0.011	1.94	0.078	2.41	0.033	3.11	0.0053	3.13	0.0053	1.67	0.13	2.24	0.042	-0.99	0.36	1.95	0.083	1.33	0.24	2.03	0.062	1.79	0.11	2.98	0.0075	4.54	7.2e-05	2.43	0.032
CNN2	2.74	0.11	2.11	0.18	4.46	0.0042	1.92	0.23	3.98	0.01	2.58	0.095	1.93	0.2	2.27	0.13	1.37	0.37	1.21	0.45	1.71	0.27	4.59	0.0029	1.6	0.3	3.7	0.017	2.54	0.096	2.92	0.064
DLD	2.15	0.15	0.79	0.56	3.45	0.0097	1.2	0.39	1.51	0.26	2.37	0.075	1.31	0.31	1.95	0.14	1.17	0.37	2.41	0.073	5.99	2.7e-05	1.42	0.28	2.59	0.052	-0.97	0.47	2.41	0.066	4.68	0.00076
ZYX	0.81	0.75	4.36	0.054	3.4	0.13	-4.34	0.058	0.46	0.85	2.98	0.19	-0.9	0.69	0.87	0.7	1.96	0.37	0.52	0.83	4.23	0.066	1.29	0.56	2.5	0.27	2.53	0.26	3.14	0.16	7.07	0.0025
SERPINB12	3.38	0.21	6.4	0.0077	4.95	0.036	7.49	0.0022	1.25	0.61	3.91	0.098	7.53	0.0016	-0.33	0.89	2.04	0.38	8.08	0.00098	5.52	0.024	7.61	0.0014	5.83	0.015	5.68	0.017	4.39	0.061	4.57	0.058
KIF1C	2.18	0.48	3.91	0.15	2.02	0.46	-1.07	0.71	1.19	0.67	2.09	0.45	-3.53	0.19	4.07	0.13	2.27	0.39	1.98	0.48	7.77	0.0056	0.69	0.79	4.52	0.095	4.98	0.066	4.24	0.11	6.64	0.017
VPS16	11.85	0.00081	6.28	0.041	2.12	0.49	5.05	0.11	1.94	0.53	2.85	0.36	10.68	0.0006	5.18	0.086	2.58	0.39	1.06	0.74	4.77	0.13	1.95	0.52	6.36	0.039	8.38	0.0066	9.7	0.0017	5.6	0.073
VTN	-2.69	0.2	4.98	0.0089	2.85	0.13	3.93	0.039	-2	0.29	0.33	0.86	-4.21	0.024	-0.32	0.87	-1.58	0.39	-4.37	0.022	3.31	0.085	-4.45	0.016	0.24	0.9	1.47	0.44	2.04	0.27	4.67	0.015
FTO	1.92	0.49	1.25	0.62	1.83	0.46	1.12	0.66	-2.6	0.29	1.14	0.65	-4.02	0.096	-5.4	0.025	2.04	0.39	1.36	0.59	5.05	0.044	2.05	0.39	-0.58	0.82	-3.96	0.1	-0.37	0.89	5.33	0.033
LARP1	2.75	0.21	0.84	0.67	0.95	0.63	3.1	0.12	1.33	0.5	3.17	0.1	-1.51	0.43	7.45	0.00019	1.63	0.39	3.01	0.13	2.64	0.18	-0.99	0.6	2.54	0.19	3.14	0.11	2.65	0.17	2.87	0.15
CCDC86	2.93	0.25	2.55	0.26	4.93	0.028	6.8	0.0033	7.41	0.0011	7.08	0.002	4.62	0.038	5.92	0.0082	1.87	0.39	5.88	0.01	4.94	0.033	5.62	0.011	5.55	0.014	-2.35	0.3	6.39	0.0045	2.6	0.25
TLE3	-0.38	0.81	3.35	0.013	0.91	0.5	0.18	0.9	4.48	0.00088	-0.6	0.66	2.3	0.079	0.71	0.59	-1.1	0.4	1.12	0.41	6.8	2.8e-06	-0.85	0.52	1.38	0.3	-4.41	0.0011	-1.55	0.24	10.72	1.7e-11
CDC20B	1.15	0.71	0.69	0.8	2.39	0.38	-1.05	0.71	-2.58	0.34	4.53	0.093	-1.2	0.66	2.12	0.43	2.18	0.41	3.68	0.18	0.42	0.88	2.95	0.27	-5.8	0.033	-5.49	0.042	-0.04	0.99	0.49	0.85
DDX24	2.95	0.34	3.43	0.21	2.32	0.4	3.39	0.23	3.3	0.23	-1.25	0.66	6.05	0.026	-1.46	0.59	2.19	0.41	3.32	0.24	1.58	0.56	-0.55	0.83	0.72	0.8	3.42	0.21	5.48	0.044	4.54	0.1
PAWR	2.65	0.43	4.87	0.099	5.6	0.055	-1.45	0.64	-0.6	0.85	4.99	0.089	-0.32	0.92	6.07	0.037	2.34	0.42	1.98	0.51	-0.5	0.87	9.87	0.00085	-1.24	0.69	-0.45	0.89	0.4	0.9	4.55	0.13
NR2F2	-0.63	0.82	0.97	0.7	2.12	0.39	4.09	0.1	2.56	0.3	1.26	0.62	4.35	0.073	6.58	0.0072	1.95	0.42	2.73	0.28	2.32	0.34	0.55	0.81	-0.45	0.86	5.5	0.026	2.42	0.32	2.87	0.24
OLFML3	1.97	0.26	2.94	0.061	-0.91	0.56	0.88	0.59	2.92	0.06	6.27	0.00012	0.79	0.61	1.84	0.23	1.24	0.42	4.39	0.006	7.22	1.8e-05	2.51	0.1	3.89	0.013	2.58	0.098	3.55	0.022	7.03	2.6e-05
ACAP2	7.21	0.057	1.36	0.69	3.01	0.37	3.87	0.27	0.77	0.83	-0.17	0.96	1.01	0.77	3.64	0.27	2.67	0.42	0.37	0.92	6.25	0.07	4.66	0.16	2.1	0.54	1.31	0.71	0.32	0.93	7.17	0.037
RAB1B	7.54	0.004	-6.88	0.0033	4.07	0.074	3.47	0.14	3.87	0.09	4.27	0.063	5.89	0.01	0.77	0.74	1.81	0.42	1.22	0.61	5.22	0.028	2.94	0.19	0.54	0.82	1.72	0.46	1.11	0.63	8.54	0.00039
WASHC2A	1.58	0.64	2.06	0.49	-0.27	0.93	1.91	0.53	1.87	0.53	3.71	0.21	3.24	0.26	-0.56	0.85	2.31	0.42	3.93	0.19	2.38	0.41	1.1	0.7	-0.71	0.81	-2.32	0.43	4.13	0.15	3.09	0.29
CREBRF	6.18	0.035	5.89	0.025	5.66	0.029	1.69	0.53	2.23	0.39	10.09	0.00019	10.09	0.00016	9.38	0.00038	2.04	0.42	9.19	0.00066	9.29	0.00068	9.76	0.00023	3.87	0.14	2.09	0.43	5.23	0.043	10.04	0.00025
HDHD5	-4.08	0.14	0.62	0.81	4.74	0.052	-5.96	0.017	6.56	0.008	-2.36	0.34	-0.46	0.85	-0.29	0.91	1.92	0.43	5.9	0.018	5.32	0.036	5.3	0.029	1.03	0.69	1.65	0.51	3.5	0.15	3.91	0.12
KMT2D	-0.5	0.8	-3.04	0.07	-0.66	0.7	-1.22	0.48	-1.26	0.45	-0.73	0.67	-2.17	0.19	-1.48	0.37	-1.28	0.43	-1.29	0.46	2.52	0.14	-2.05	0.21	-1.57	0.35	-1.97	0.24	3.94	0.018	2.61	0.12
ARPC2	2.21	0.46	0.28	0.92	5.32	0.042	1.58	0.57	3.86	0.14	5.03	0.056	1.73	0.51	4.7	0.071	2.02	0.43	2.12	0.44	2.64	0.32	3.68	0.15	0.66	0.81	2.55	0.34	1.83	0.49	2.87	0.27
FBXL18	2.7	0.36	3.14	0.24	-1.51	0.57	-0.31	0.91	3.94	0.13	1.82	0.5	0.46	0.86	0.89	0.74	1.99	0.44	-0.16	0.95	1.41	0.58	5.7	0.027	4.63	0.077	2.35	0.37	-0.1	0.97	5.13	0.055
GTF2B	9.9	0.00072	1.77	0.49	7.55	0.0032	6.72	0.0095	10.41	6.9e-05	8.61	0.00092	10.24	8.5e-05	4.72	0.059	1.93	0.44	4.92	0.055	7.63	0.0038	9.68	0.00018	9.48	0.00029	5.03	0.048	9.97	0.00013	4.55	0.078
DUSP14	2.78	0.38	4.71	0.093	5.84	0.035	1.44	0.62	-3.15	0.26	-1.25	0.66	-2.52	0.36	-1.88	0.5	2.12	0.44	7.23	0.011	4.39	0.12	2.59	0.35	-2.29	0.42	2.97	0.29	-0.93	0.75	5.23	0.066
TPR	4.05	0.019	4.22	0.0063	2.35	0.12	3.68	0.018	1.22	0.42	4.38	0.0045	6.08	0.0001	3.71	0.014	1.14	0.45	0.15	0.92	3.63	0.021	2.75	0.066	2.79	0.067	3.43	0.025	2.02	0.18	2.45	0.11
FTSJ3	-0.73	0.8	0.09	0.97	-2.93	0.24	4.22	0.096	-1.92	0.44	-3.04	0.22	-2.72	0.27	0.34	0.9	1.85	0.45	-3.91	0.12	2.69	0.28	-4.38	0.073	3.85	0.12	1.91	0.45	1.13	0.66	2.79	0.26
VIM	5.59	0.087	5.58	0.056	-0.27	0.93	1.69	0.58	4.58	0.11	2.1	0.48	2.4	0.4	4.53	0.11	2.16	0.45	3.23	0.28	9.03	0.0029	3.81	0.18	3.94	0.18	2.09	0.48	8.23	0.0048	3.78	0.2
ACTR2	4.73	0.059	8.69	0.00017	8.66	0.00017	-2.45	0.29	-1.98	0.37	7.05	0.0019	0.64	0.78	3.23	0.14	1.63	0.45	6.89	0.0026	0.7	0.75	4.27	0.051	5.93	0.0084	0.76	0.74	4.38	0.047	6.12	0.0077
SCAI	-0.61	0.84	2.51	0.34	0.16	0.95	-2.53	0.34	-2.43	0.35	2.8	0.28	-0.69	0.79	-1.63	0.52	-1.86	0.46	2.03	0.44	3.71	0.16	-3.17	0.21	1.12	0.67	-0.63	0.82	-2.82	0.27	2.87	0.26
C1QC	-0.41	0.37	-0.46	0.27	0.92	0.023	-0.67	0.11	0.78	0.054	0.9	0.027	0.41	0.31	0.87	0.032	-0.29	0.46	-0.13	0.76	-0.04	0.93	-0.5	0.21	-0.49	0.23	0.24	0.57	1.32	0.0013	-0.24	0.55
CCNK	8.12	0.0042	1.49	0.56	6.68	0.0074	6.51	0.01	10.56	4.1e-05	1.73	0.49	9.05	0.00035	9.86	0.00011	1.76	0.47	-0.78	0.76	5.29	0.039	10.24	6.1e-05	8.1	0.0015	8.92	0.00044	8.93	0.00041	-3.23	0.2
RBM3	2.77	0.084	3.34	0.02	2.75	0.053	2	0.17	4.59	0.0015	1.44	0.32	4.34	0.0026	4.35	0.0024	1	0.48	0.86	0.56	0.79	0.58	2.93	0.037	0.18	0.9	3.53	0.014	4.34	0.0025	1.93	0.18
ADIRF	5.13	0.051	11.16	6.9e-06	7.64	0.0013	9.27	0.00015	4.54	0.051	8.03	0.00083	2.4	0.3	4.25	0.065	1.62	0.48	1.98	0.41	-0.9	0.7	8.68	0.00026	7.61	0.0015	4.69	0.045	7.85	0.00091	0.15	0.95
NCCRP1	5.73	0.076	5.18	0.073	5.9	0.039	1.85	0.54	0.32	0.92	1.56	0.6	2.25	0.43	-1.77	0.54	1.99	0.48	10.03	0.00078	-0.05	0.99	-0.84	0.76	-2.89	0.32	8.33	0.0041	4.58	0.11	4.55	0.12
CNN3	8.67	0.0004	10.9	1.5e-06	8.61	8.5e-05	1.24	0.58	9.3	2.2e-05	3.6	0.087	2.4	0.25	4.13	0.047	1.44	0.49	4.47	0.035	8.97	6.4e-05	3.73	0.071	6.45	0.0027	2.09	0.32	-0.29	0.9	9.29	3.6e-05
MEI1	4.47	0.11	5.85	0.019	2.22	0.37	4.65	0.065	4.61	0.06	2.25	0.37	5.64	0.021	5.13	0.036	1.69	0.49	2.97	0.24	1.29	0.6	3.22	0.18	1.8	0.48	5.23	0.035	5.28	0.031	1.19	0.62
RPS11	-1.44	0.26	1.87	0.1	1.23	0.28	-0.11	0.93	2.5	0.028	-0.19	0.87	0	1	0.62	0.58	0.78	0.49	0.1	0.93	3.76	0.0016	-0.38	0.73	1.66	0.15	-1.52	0.18	-1.47	0.19	2.86	0.014
PPP4R3A	3.18	0.23	7.55	0.0016	-0.06	0.98	2.09	0.39	3.72	0.11	6.91	0.0035	4.7	0.042	4.99	0.031	1.57	0.49	3.06	0.2	2.52	0.28	4.89	0.033	1.97	0.41	2.99	0.2	2.99	0.19	3.76	0.11
TMEM205	1.75	0.57	1.19	0.66	1.84	0.49	0.07	0.98	-4.19	0.11	2.98	0.27	0.57	0.83	0.75	0.78	1.79	0.49	7.13	0.0088	1.53	0.56	2.62	0.32	1.8	0.51	-2.52	0.35	0.15	0.96	3.72	0.17
PBXIP1	2.78	0.38	3.63	0.2	0.24	0.94	1.69	0.56	-0.94	0.75	5.17	0.064	1.42	0.61	5.78	0.036	1.87	0.49	1.98	0.49	4.73	0.098	4.1	0.13	5.44	0.052	4.91	0.079	1.35	0.63	4.66	0.1
ZNF185	10.94	0.002	7.31	0.019	10.62	0.00076	7.39	0.019	5.37	0.08	1.67	0.6	10.06	0.0012	4.98	0.1	2.06	0.5	1.44	0.65	1.16	0.71	1.3	0.67	1.17	0.71	4.44	0.15	7.4	0.016	2.87	0.35
TMPO	5.18	0.0062	10.01	0.001	4.25	0.011	4.25	0.16	8.44	0.0046	7.94	0.0079	4.68	0.0049	10.6	0.00042	4.95	0.0032	6.06	0.043	5.39	0.0019	7.69	9.3e-06	2.72	0.1	3.74	0.025	4.89	0.0033	4.52	0.0083
NUMB	10.39	5.8e-05	6.1	0.0061	7.09	0.0015	10.02	1.6e-05	10.22	8.7e-06	7.56	0.00079	9.39	3.5e-05	9.4	3.4e-05	1.41	0.51	6.08	0.0066	2.64	0.23	8.55	0.00014	5.18	0.019	8.29	0.00023	10.17	9.8e-06	5.49	0.015
COL6A3	-2.54	0.32	-0.64	0.78	-2.72	0.23	-1.22	0.61	-4.7	0.038	-1.08	0.64	-3.06	0.17	-0.56	0.81	1.46	0.51	-7.48	0.0014	-0.06	0.98	-4.09	0.066	-8.14	0.00049	-1.84	0.42	-0.23	0.93	0.99	0.66
YWHAQ	1.84	0.48	7.36	0.0015	1.23	0.59	4.01	0.081	4.99	0.027	8.6	0.00024	2.83	0.2	3.41	0.13	1.43	0.52	1.27	0.59	2.25	0.32	3.88	0.08	1.03	0.66	1.29	0.57	8.97	0.00011	5.31	0.022
PPA1	4.47	0.2	2.1	0.5	4.34	0.16	2.63	0.41	-0.46	0.89	2.28	0.47	4.06	0.18	0.87	0.78	-1.95	0.52	5.65	0.069	1.98	0.51	8.13	0.0077	5.52	0.073	-5.41	0.079	1.58	0.61	3.37	0.27
RAB14	10.98	0.00037	12.9	4.9e-06	2.31	0.38	11.04	7.3e-05	9.74	0.00031	11.56	3.4e-05	10.73	8.3e-05	10	0.00021	1.64	0.53	6.16	0.022	3.53	0.19	7.82	0.0031	3.44	0.2	2.38	0.37	12.38	8.8e-06	0.58	0.82
SORD	0.79	0.81	-0.06	0.98	3.35	0.23	2.27	0.44	4.29	0.13	-0.17	0.95	0.09	0.98	-2.08	0.46	1.75	0.53	-0.4	0.89	6.06	0.037	-0.31	0.91	4.59	0.1	0.19	0.95	3.89	0.16	2.45	0.38
PDK3	6.92	0.03	1.77	0.54	7.71	0.0067	6.82	0.018	9.62	0.0008	2.77	0.33	2.51	0.37	4.65	0.096	1.73	0.53	7.53	0.0091	2.64	0.35	-0.65	0.81	1.12	0.7	0.75	0.8	1.9	0.5	0.75	0.79
DLGAP5	1.46	0.61	3.3	0.19	4.06	0.1	1.05	0.69	4.73	0.058	5.62	0.025	3.03	0.22	3.72	0.13	-1.53	0.54	6.67	0.009	1.96	0.43	5.37	0.03	0.21	0.93	-0.55	0.84	4.48	0.07	2.7	0.28
NOC4L	-4.55	0.072	0.3	0.9	0.17	0.94	4.29	0.061	2.23	0.32	-0.06	0.98	-2.35	0.29	-0.24	0.92	1.35	0.54	2.73	0.24	4.52	0.051	1.57	0.48	-3.65	0.11	4.95	0.028	3.45	0.12	3.92	0.087
HRG	-4.6	0.0035	-6.17	2.1e-05	-2.14	0.12	-5.11	0.00036	-1.72	0.21	-1.73	0.21	-4.95	0.00041	-1.2	0.38	-0.81	0.55	-6.53	8.4e-06	0.93	0.49	-1.1	0.42	-1.24	0.37	-1.47	0.29	-0.35	0.82	0.91	0.51
UBR7	14.2	0.00046	8.17	0.02	9.88	0.005	9.27	0.0095	13.6	0.00015	15.77	2e-05	14.82	4.2e-05	16.01	1.2e-05	2.04	0.55	8.24	0.02	2.15	0.53	15.33	2.3e-05	10.36	0.0036	15.85	1.5e-05	15.2	2.9e-05	2.04	0.56
KHDRBS3	-0.94	0.75	8	0.0019	8.84	0.00061	-0.17	0.95	4.16	0.096	6.38	0.012	0.91	0.72	0.2	0.94	-1.43	0.56	8.05	0.0019	-0.32	0.9	3.79	0.12	-3.01	0.23	-0.36	0.9	6.13	0.015	-0.1	0.97
PRRC2C	5.37	0.12	1.13	0.72	4.23	0.16	5.76	0.063	1.25	0.69	3.47	0.26	-0.97	0.75	-1.5	0.62	1.73	0.56	6.71	0.029	4.12	0.18	6.03	0.044	4.29	0.16	9.3	0.0025	0.83	0.8	1.66	0.58
CPSF7	-0.56	0.75	3.81	0.017	3.49	0.026	2.51	0.12	3.78	0.017	1.46	0.36	-0.86	0.59	-1.14	0.46	0.88	0.57	1.65	0.31	3.08	0.056	1.66	0.28	1.08	0.5	-3.8	0.016	0.05	0.98	5.57	0.00072
PADI2	6.75	0.02	2.24	0.39	9.31	0.0004	0.66	0.81	2.22	0.39	4.5	0.079	0.73	0.78	2.57	0.31	-1.44	0.57	-0.37	0.89	3.58	0.17	2.74	0.27	-2.67	0.3	5.55	0.03	0.44	0.88	4.61	0.077
ZBTB47	9.67	0.00094	4.77	0.061	7.63	0.003	6.23	0.016	10.41	6.9e-05	6.51	0.011	8.28	0.0012	9.4	0.00027	1.42	0.57	1.5	0.56	5.44	0.037	9.78	0.00016	-1.94	0.45	7.98	0.0019	9.68	0.00019	0.05	0.98
DYNC1H1	0.62	0.79	4.71	0.023	4.59	0.025	4.63	0.027	1.89	0.36	1.3	0.53	1.22	0.55	1.42	0.48	1.15	0.57	3.89	0.062	4.42	0.037	1.27	0.53	2.34	0.26	1.71	0.41	2.7	0.19	2.69	0.2
ARG1	5.83	0.00033	2.1	0.14	-4.12	0.0035	-0.5	0.73	0.2	0.9	0.64	0.66	0.63	0.65	0.32	0.82	0.77	0.57	2.64	0.062	1.91	0.18	1.93	0.16	-0.81	0.57	4.53	0.0014	2.21	0.11	2.75	0.053
SPEN	-1.18	0.72	8.44	0.0039	4.09	0.15	1.77	0.56	6.28	0.029	10.02	0.00071	2.74	0.33	3.12	0.27	-1.57	0.58	-0.08	0.98	10.33	0.00063	6.56	0.021	6.32	0.029	0.49	0.88	-1.48	0.61	0.36	0.9
KRT85	1.45	0.49	3.52	0.056	0.7	0.71	3.54	0.057	7.85	3.7e-05	0.52	0.79	6.61	0.0004	2.51	0.16	0.97	0.59	0.82	0.67	1.76	0.34	1.26	0.49	-0.22	0.91	-0.29	0.88	9.2	2.4e-06	1.62	0.38
TBK1	9.89	1.6e-06	8.04	8.1e-06	8.09	7.3e-06	8.6	2.5e-06	8.36	3.2e-06	6.12	0.00047	6.12	0.0004	4.07	0.016	0.9	0.59	1.98	0.25	-0.48	0.78	1.3	0.44	1.12	0.52	2.09	0.22	6.32	0.00027	5.04	0.004
PRKCH	12.44	0.00053	5.29	0.089	5.46	0.075	12.25	0.00015	2.23	0.47	1.48	0.64	2.4	0.43	5.1	0.095	1.59	0.6	1.1	0.73	-5.57	0.078	10.92	0.00049	1.12	0.73	11.34	0.00035	12.4	0.0001	9.2	0.0041
FAM83H	3.14	0.0027	1.63	0.076	3.81	6.6e-05	2.69	0.0042	2.83	0.0021	1.79	0.05	2.78	0.0025	3.7	8.2e-05	0.47	0.6	0.7	0.46	1.7	0.069	2.38	0.0085	1.4	0.13	1.61	0.079	2.84	0.0021	1.48	0.11
RPLP0	-1.05	0.75	-0.3	0.92	9.1	0.002	-0.74	0.81	7.18	0.014	3	0.31	4.6	0.11	3.81	0.18	1.47	0.61	5.9	0.045	2.6	0.37	-5.92	0.038	5.46	0.061	1.54	0.6	-2.49	0.39	1.97	0.49
RNF20	3.28	0.26	-0.5	0.85	-1.28	0.62	-3.41	0.2	5.5	0.032	0.93	0.73	4.64	0.068	1.94	0.44	1.29	0.61	0.62	0.82	5.73	0.031	5.92	0.02	0.71	0.79	2.09	0.42	7.65	0.003	8.05	0.0025
DCLRE1A	9.03	0.00055	8.67	0.00021	9.73	3.8e-05	6.74	0.0037	9.99	2.1e-05	1.37	0.55	4.77	0.033	9.4	5.3e-05	1.13	0.61	1.98	0.39	0.41	0.86	3.82	0.084	-1.6	0.49	1.87	0.41	5.15	0.022	1.48	0.51
UNC45A	2.36	0.38	-1.88	0.44	1.5	0.53	-2.49	0.31	0.38	0.89	-0.81	0.74	4.03	0.086	1.59	0.5	1.18	0.62	1.61	0.51	4.98	0.042	1.47	0.53	4.54	0.056	4.17	0.079	-1.12	0.64	6.06	0.013
CUL9	7.57	0.03	6.9	0.026	5.77	0.059	3.89	0.22	8.42	0.0066	3.02	0.33	11.62	0.00022	5.76	0.059	1.5	0.62	2.43	0.44	2.07	0.5	8.85	0.0039	3.08	0.32	5.44	0.078	7.38	0.016	6.81	0.031
GOLGA1	5	0.07	0.81	0.75	-0.49	0.85	1.69	0.51	4.75	0.052	9.21	0.00029	10.5	3.7e-05	4.28	0.077	1.2	0.62	10.59	4.4e-05	8.25	0.0014	1.3	0.59	0.45	0.86	9.62	0.00015	2.65	0.28	11.73	9.6e-06
ENAH	-6.02	0.0058	4.28	0.026	5.23	0.0067	5.21	0.0079	2.23	0.24	3.08	0.11	-3.42	0.071	3.04	0.11	0.92	0.62	4.68	0.016	1.95	0.31	5.51	0.0039	1.12	0.57	-0.34	0.87	2.65	0.16	3.86	0.048
C3	4.47	0.00017	1.95	0.056	1.29	0.2	3.11	0.003	2.17	0.033	0.88	0.39	6.43	1.3e-08	1.69	0.092	0.48	0.63	2.5	0.016	1.31	0.2	1.13	0.26	0.41	0.7	1.23	0.23	3.29	0.0013	0.09	0.93
ABI1	5.31	0.034	1.29	0.57	1.18	0.6	4.77	0.034	2.43	0.27	5.23	0.019	8.65	0.00014	5.73	0.0094	1.05	0.63	2.41	0.29	1.45	0.51	3.25	0.13	4.26	0.055	3.81	0.085	0.58	0.81	1.23	0.57
SMARCC2	4.17	0.032	1.7	0.33	1.77	0.3	-0.46	0.8	2.66	0.12	1.25	0.48	4.87	0.0048	3.96	0.02	0.81	0.63	1.25	0.48	2.94	0.096	1.52	0.37	1.02	0.57	1.44	0.41	4.82	0.0052	0.27	0.87
CCDC137	1.39	0.19	-0.79	0.41	1.2	0.2	-0.32	0.74	0.99	0.29	1.23	0.19	0.58	0.53	1.19	0.2	0.43	0.64	-0.02	0.98	2.72	0.0051	0.72	0.44	0.48	0.62	0.61	0.52	0.84	0.36	5.79	3.8e-08
F5	0.23	0.93	-2.25	0.32	-0.81	0.72	1.57	0.49	0.35	0.89	-4.86	0.027	-1.97	0.36	-0.09	0.97	0.99	0.65	1.09	0.63	1.58	0.47	-0.51	0.81	-4.66	0.035	0.41	0.86	-5.34	0.015	1.01	0.64
GPATCH1	3.61	0.18	-1.49	0.54	-3.77	0.11	0.25	0.92	-0.31	0.91	5.08	0.035	3.47	0.14	2.91	0.22	-1.08	0.65	1.67	0.5	1.21	0.61	5.02	0.034	0.1	0.97	2.62	0.28	-0.02	0.99	4.72	0.054
ETF1	1.32	0.64	0.81	0.75	-0.95	0.71	-0.83	0.75	-0.38	0.89	-1.37	0.58	-6.22	0.011	-1.86	0.44	-1.1	0.65	3.23	0.2	2.64	0.29	-4.25	0.077	-1.75	0.49	5.37	0.029	-1.39	0.57	2.87	0.24
CEP68	-1.36	0.65	0.77	0.77	2.44	0.34	1.13	0.67	0.28	0.92	-2.01	0.44	-2.94	0.25	-0.44	0.87	1.06	0.68	0.86	0.75	1.38	0.59	-6.65	0.0089	-5.31	0.039	2.54	0.33	0.05	0.99	3.63	0.16
PRKAG1	2.22	0.43	2.46	0.33	2.34	0.34	4.59	0.067	1.53	0.54	4.67	0.058	1.54	0.53	-2.47	0.31	-1.01	0.68	-1.56	0.54	2.64	0.29	2.55	0.29	-0.24	0.92	4.47	0.069	-0.46	0.87	3.51	0.16
RARA	-1.97	0.64	0.17	0.96	-4.5	0.22	4.97	0.18	6.73	0.063	-5.69	0.12	7.41	0.04	1.11	0.76	1.47	0.69	3.02	0.42	6	0.11	-1.19	0.74	-1.79	0.63	6.43	0.078	0.88	0.82	6.65	0.074
RCL1	2.78	0.41	4.97	0.094	4.81	0.1	2.56	0.41	8.99	0.0025	-1.86	0.54	5.13	0.079	4.01	0.17	1.17	0.69	5.64	0.059	1.93	0.51	9.09	0.0021	3.78	0.2	4.79	0.1	11.31	0.00019	6.79	0.025
CTNND1	0.46	0.74	-0.91	0.46	0.68	0.57	-0.38	0.76	-1.73	0.15	1.43	0.23	-1.45	0.22	-1.51	0.2	0.46	0.7	-0.69	0.58	2.49	0.043	-1.6	0.17	0.26	0.83	-0.56	0.65	-2.03	0.087	2.57	0.036
TNPO2	-1.84	0.66	-2.91	0.44	-5.3	0.15	-1.82	0.64	2.05	0.59	-2.46	0.52	4.83	0.19	-2.74	0.45	-1.39	0.71	0.24	0.95	6.94	0.067	-3.3	0.37	-1.19	0.76	0.86	0.83	0.36	0.93	8.56	0.024
ZC3H11A	-3.01	0.39	-2.75	0.38	-3.56	0.25	-5.06	0.11	1.46	0.64	4.3	0.16	6.04	0.048	-0.23	0.94	-1.14	0.71	1.25	0.69	-2.2	0.47	-2.36	0.44	1.81	0.57	-6.77	0.029	-5.39	0.077	4.53	0.15
LGALS1	1.55	0.62	3.47	0.21	8.72	0.0016	7.27	0.0092	6.29	0.021	5.08	0.063	6.96	0.01	-2.37	0.38	0.96	0.72	5.86	0.033	6.48	0.021	6.34	0.018	-4.08	0.13	4.94	0.07	7.97	0.0035	6.01	0.031
SEC23A	3.61	0.085	4.26	0.023	0.51	0.79	-1.75	0.36	2.62	0.16	6.16	0.0012	5.3	0.0044	4.79	0.0097	0.65	0.73	1.65	0.39	1.93	0.3	3.89	0.034	4.41	0.019	3.22	0.084	1.84	0.32	3.43	0.071
MYH3	0.97	0.79	1.06	0.75	-0.02	1	5.13	0.11	3.5	0.27	-1.17	0.72	-1.78	0.57	1.29	0.68	1.09	0.73	1.98	0.54	3.7	0.25	-3.92	0.21	-1.72	0.6	0.16	0.97	3.64	0.24	4.78	0.14
AFDN	8.94	0.002	1.77	0.49	2.38	0.34	2.13	0.41	2.23	0.38	8.7	0.00078	2	0.42	8.85	0.00051	-0.86	0.73	5.34	0.036	4.7	0.068	3.13	0.21	2.01	0.43	2.41	0.34	2.65	0.29	6.66	0.01
PSMA1	6.63	0.011	5.17	0.025	6.2	0.007	8.19	0.00056	1.45	0.53	6.83	0.0033	6.91	0.0026	3.84	0.088	0.78	0.73	5.95	0.011	5.54	0.019	1.95	0.39	8.52	0.00031	7.14	0.002	4.16	0.065	8.63	0.00033
PNISR	4.55	0.081	2	0.4	7.26	0.0021	3.71	0.12	7.91	0.00078	6.96	0.0032	2.76	0.23	7.56	0.0012	0.78	0.73	1.99	0.41	6.48	0.0072	6.21	0.007	7.86	0.00098	0.52	0.84	8.33	0.00042	0.21	0.93
VDAC1	1.61	0.54	2.29	0.33	3.25	0.16	-0.59	0.81	5.04	0.029	0.53	0.83	0.09	0.97	4.13	0.07	0.77	0.74	5.13	0.029	3.32	0.16	-3.73	0.099	5.16	0.027	1.6	0.49	-5.83	0.011	7.08	0.0031
AP1M1	9.85	2.4e-05	3.39	0.086	8.33	5.1e-05	7.42	0.00028	0.44	0.84	7.49	0.00023	6.84	0.0006	7.35	0.00024	0.65	0.74	6.49	0.0014	7.4	0.00036	1.78	0.36	5.66	0.0046	4.94	0.012	-0.71	0.73	9.94	3.2e-06
RBM33	-1.52	0.57	3.73	0.11	0.1	0.97	-1.7	0.48	-0.07	0.98	-4.09	0.076	-1.11	0.63	-1.24	0.59	-0.76	0.74	-0.98	0.68	3.71	0.11	-1.22	0.59	2.42	0.3	-0.55	0.82	1.91	0.4	2.6	0.26
TOP2A	-1.69	0.39	3.32	0.057	0.64	0.72	0.45	0.81	0.59	0.74	-0.71	0.69	-2.17	0.21	-2.35	0.17	0.54	0.76	1.12	0.53	2.67	0.13	-1.27	0.46	0.21	0.9	-2.85	0.1	1.36	0.43	2.49	0.16
DDX55	4.87	0.038	-3.58	0.087	0.76	0.72	2.44	0.26	6.3	0.0027	1.38	0.52	2.26	0.27	4.55	0.027	0.57	0.79	-3.04	0.15	0.51	0.81	1.3	0.53	-4.32	0.039	4	0.055	6.36	0.0024	-0.12	0.95
SLC3A2	4.47	0.054	-1.22	0.56	7.65	0.00032	4.28	0.041	6.25	0.0027	2.13	0.31	5.12	0.013	-0.27	0.9	0.54	0.8	0.46	0.83	4.87	0.023	4.66	0.022	4.05	0.051	-0.59	0.79	3.94	0.054	8.62	8.3e-05
CCDC183	2.67	0.43	3.02	0.32	2.65	0.38	2.93	0.34	1.82	0.55	5.11	0.088	3.03	0.3	4.21	0.15	0.77	0.8	1.93	0.53	5.62	0.066	3.06	0.3	4.36	0.15	1.74	0.57	3.19	0.28	2.7	0.37
VAT1	4.93	0.097	9.76	0.00036	12.08	1.5e-05	1.69	0.54	5.63	0.033	8.78	0.0012	2.4	0.36	11.13	4.6e-05	-0.64	0.81	7.27	0.0071	-3.24	0.23	9.62	0.00034	5.34	0.044	4.46	0.092	11.29	3.9e-05	-8.88	0.0013
LDHB	7.38	0.002	5.42	0.01	4.68	0.024	3.36	0.11	3.02	0.14	3.47	0.096	7.47	0.00043	2.69	0.19	0.51	0.81	-0.34	0.88	9	5.2e-05	6.31	0.0025	2.3	0.27	8.71	5.8e-05	0.23	0.92	5.96	0.0056
SEH1L	4.37	0.28	1.77	0.63	3.89	0.27	7.52	0.038	5.37	0.13	-2.37	0.52	12.08	0.0008	1.77	0.62	-0.83	0.82	-1.43	0.7	11.46	0.002	3.18	0.36	2.86	0.43	1.58	0.67	6.51	0.064	-1.18	0.74
UTRN	3.59	0.29	4.54	0.13	2.22	0.46	8.47	0.006	9.38	0.0019	3.5	0.25	4.56	0.12	-0.65	0.83	-0.69	0.82	-0.43	0.89	7.71	0.013	8.12	0.0064	2.62	0.39	7.71	0.011	2.91	0.33	6.45	0.035
KRT84	-1.87	0.57	-1.55	0.59	2.06	0.47	-4.18	0.15	-10.54	0.0003	-0.98	0.74	-7.9	0.0057	-1.65	0.56	0.64	0.83	-5.77	0.046	-2.42	0.39	-0.9	0.75	3.98	0.16	-0.84	0.78	-7.97	0.0053	2.72	0.34
PUM3	8.13	0.0016	4.44	0.048	4.77	0.032	8.52	0.00025	9.38	5e-05	4.2	0.061	8.67	0.00015	4.17	0.059	-0.48	0.84	4.29	0.058	7.55	0.0013	3.48	0.11	-1.46	0.52	4.12	0.066	2.65	0.23	5.3	0.021
EIF2S2	1.34	0.64	0.84	0.74	-1.88	0.45	-4.5	0.074	6.34	0.011	1.48	0.56	1.63	0.51	2.84	0.25	0.52	0.84	1.38	0.59	2.64	0.29	-6.71	0.0064	-0.16	0.95	-7.5	0.0027	0.82	0.75	2.87	0.25
DDOST	2.97	0.37	-1.65	0.58	5.2	0.07	-3.82	0.2	6.06	0.036	-0.78	0.8	0.24	0.94	6.59	0.022	0.6	0.84	-1.14	0.7	-1.14	0.69	0.8	0.77	5.52	0.057	1.89	0.52	3.25	0.26	6.15	0.038
KRT4	5.93	0.0048	-0.52	0.79	1	0.59	1.05	0.59	3.74	0.042	1.82	0.33	4.78	0.0093	3.57	0.05	0.37	0.84	1.19	0.53	2.48	0.19	4.04	0.026	0.68	0.72	2.9	0.12	5.14	0.0053	2.68	0.15
CROCC2	0.42	0.85	2.2	0.28	0.35	0.87	-0.81	0.7	1.84	0.36	3.15	0.12	1.01	0.61	1.31	0.51	-0.4	0.85	-0.4	0.85	0.19	0.93	0.72	0.71	0.21	0.92	6.5	0.0014	5.36	0.0074	4.98	0.015
DSC1	-2.58	0.48	2.68	0.41	-6.54	0.039	5.26	0.11	-5.75	0.069	7.06	0.027	-0.54	0.87	-1.11	0.73	0.61	0.85	0.64	0.85	2.76	0.38	4.01	0.2	-3.53	0.27	1.79	0.58	0.18	0.96	4.14	0.2
CLIC3	-1.99	0.39	9.96	5.1e-06	1.54	0.45	5.87	0.0053	3.33	0.1	8.78	4.6e-05	6.8	0.001	9.23	1.6e-05	0.37	0.86	-2.46	0.24	4.25	0.044	7.03	0.00068	1.22	0.56	4.22	0.04	9.12	2e-05	6.65	0.0018
TFRC	8.9	0.0006	4.08	0.07	4.42	0.047	-0.45	0.85	0	1	7.27	0.0015	7.59	0.00082	0.25	0.92	0.39	0.86	8.11	0.00049	6.59	0.0047	9.09	7.8e-05	-2.67	0.24	2.09	0.36	5.73	0.01	0.9	0.68
MAPRE1	-2.37	0.048	-1.34	0.21	-1.03	0.33	-2.08	0.055	-2.59	0.015	-0.71	0.52	-2.79	0.0086	-1.87	0.075	-0.18	0.87	-2.96	0.0065	2.86	0.0095	-1.88	0.071	-1.15	0.28	-1.86	0.081	-0.72	0.5	2.99	0.0064
MED1	8.23	1.5e-06	0.01	0.99	-1.15	0.42	2.35	0.1	1.07	0.45	1.65	0.25	6.59	8.2e-06	0.25	0.86	0.24	0.87	6.67	8.4e-06	5.85	9.1e-05	0.3	0.82	2.05	0.15	-5.14	0.00036	0.08	0.96	4.64	0.0015
MARF1	8.04	0.0031	5.81	0.016	6.96	0.0038	6.34	0.0091	9.33	0.00013	6.51	0.0067	8.51	0.00043	9.02	0.0002	-0.38	0.88	1.84	0.45	6.95	0.0049	3.68	0.11	6.23	0.0095	4.49	0.059	8.86	0.00026	3.53	0.14
FH	6.31	0.014	9.04	0.00013	6.87	0.0029	-0.82	0.73	10.15	1.9e-05	7.38	0.0015	8.9	0.00014	9.7	3.8e-05	-0.35	0.88	1.46	0.53	2.64	0.25	3.7	0.097	-1.54	0.51	2.09	0.36	10.55	9.9e-06	2.87	0.21
ASNS	5.59	0.0036	7.96	7.8e-06	4.63	0.0061	4.2	0.014	4.57	0.0067	8.69	1.6e-06	4.53	0.0069	8.09	4.8e-06	-0.25	0.88	10.1	5.5e-08	10.84	1.3e-08	9.58	1.3e-07	8.81	1.1e-06	8.24	3.7e-06	9.01	6e-07	10.69	1.8e-08
EEF1B2	2.42	0.32	4.13	0.056	5.19	0.016	1.38	0.54	4.73	0.028	2.43	0.26	7.16	0.00099	2.89	0.17	0.31	0.89	3.29	0.13	0.59	0.79	3.87	0.067	0.57	0.8	0.76	0.74	3.2	0.13	2.72	0.21
ECPAS	-2.81	0.31	-1.56	0.53	1.58	0.52	0.76	0.77	-2.13	0.39	3.45	0.16	-0.76	0.76	-0.16	0.95	0.33	0.9	-1.92	0.45	3.07	0.22	2.78	0.25	1.23	0.63	-4.02	0.1	2.02	0.41	4.09	0.1
KRT6A	0.02	0.99	-0.86	0.63	-1.01	0.57	0.54	0.77	-2.34	0.18	2.86	0.1	-2.44	0.16	-2.08	0.23	0.23	0.9	1.93	0.28	3.53	0.05	-3.63	0.035	-6.9	0.00014	-2.77	0.11	-2.46	0.15	5.43	0.0027
PON1	1.62	0.61	8.76	0.0021	7.68	0.0061	5.18	0.068	3.82	0.17	5.63	0.044	-0.99	0.72	5.39	0.05	-0.34	0.91	4.44	0.12	-1.52	0.58	4.47	0.1	-3.09	0.27	5.28	0.058	6.57	0.018	-1.71	0.53
S100P	5.56	0.0073	6	0.0013	3.4	0.06	1.67	0.38	4.21	0.021	6.83	0.00029	3.24	0.073	4.99	0.0061	0.22	0.91	-0.79	0.67	5.1	0.007	0.55	0.75	4.98	0.007	3.98	0.029	4.39	0.016	4.45	0.017
QKI	1.38	0.57	4.08	0.052	4.52	0.03	0.97	0.66	-1.34	0.53	7.53	0.00048	-0.92	0.66	-0.06	0.98	-0.22	0.92	5.03	0.018	2.91	0.17	1.09	0.59	1.38	0.52	6.2	0.0033	1.8	0.38	4.99	0.02
CCT2	-4.55	0.21	2.85	0.38	0.79	0.81	0.25	0.94	-5.85	0.065	4.13	0.2	-3.63	0.25	-1.59	0.62	-0.33	0.92	5.59	0.084	3.85	0.23	1.02	0.74	1.09	0.74	-4.26	0.18	-4.81	0.13	3.08	0.33
SNX27	8.83	0.00012	1.77	0.38	8.34	4.6e-05	-0.87	0.67	4.15	0.033	5.47	0.0057	2.4	0.21	8.77	1.7e-05	0.18	0.93	2.27	0.26	4.75	0.019	8.37	3.4e-05	7.34	0.00028	4.33	0.027	8.06	6.7e-05	2.55	0.2
FAM50A	4.3	0.31	5.13	0.17	10.89	0.0036	-3.68	0.34	12.82	0.00065	4.3	0.25	4.68	0.2	8.62	0.019	0.34	0.93	2.94	0.44	5.43	0.15	1.82	0.61	3.35	0.37	10.21	0.0061	7.65	0.037	3.53	0.34
PITPNB	1.84	0.55	9.37	0.00079	-1.74	0.53	-3.85	0.17	2.23	0.41	5.79	0.033	1.35	0.62	-2.23	0.41	-0.25	0.93	1.91	0.49	8.43	0.0029	-0.69	0.79	-1.51	0.59	2.09	0.45	2.31	0.39	6.26	0.024
C4A	1.95	0.00051	0.57	0.24	-0.01	0.98	0.99	0.043	0.18	0.72	0.02	0.96	1.16	0.016	0.26	0.59	-0.04	0.93	-0.23	0.65	0.95	0.055	-0.39	0.41	-0.4	0.41	-0.35	0.47	0.17	0.74	1.57	0.0017
FAM168A	1.39	0.68	1.77	0.56	9.68	0.0014	7.87	0.0094	-0.61	0.85	-0.58	0.85	4.72	0.11	3.82	0.19	-0.26	0.93	9.63	0.0016	2.64	0.37	-0.98	0.73	1.04	0.74	1.84	0.54	0.42	0.9	5.42	0.073
RRP1B	3.99	0.16	7.9	0.0022	8.66	0.00083	5.38	0.037	1.04	0.69	1.67	0.52	-1.73	0.49	-0.27	0.92	-0.21	0.94	-0.28	0.92	5.2	0.046	7.09	0.0049	6.56	0.01	6.13	0.016	4.89	0.051	7.05	0.0069
ACACA	4.38	0.18	-2.24	0.45	-2.01	0.49	3.69	0.21	-0.62	0.84	-5.49	0.056	1.88	0.51	-2.98	0.29	0.21	0.94	4.69	0.11	5.49	0.062	1.56	0.58	0.75	0.8	1.64	0.57	3.52	0.21	6.93	0.019
VPS29	-0.46	0.86	-0.43	0.86	11.63	2.1e-06	4.88	0.035	6.78	0.0032	7.86	0.0008	2.61	0.24	-4.1	0.069	-0.16	0.95	1.98	0.4	11.64	3.1e-06	5.42	0.016	-3.33	0.15	2	0.39	10.22	1.8e-05	8.24	0.00057
MYH14	3.11	5.5e-06	2.87	2.5e-06	2.53	2.4e-05	2.29	0.00012	2.68	7.5e-06	1.99	0.00068	1.24	0.028	1	0.076	-0.04	0.95	2.19	0.00022	1.8	0.0025	-1.42	0.012	-1.65	0.0043	1.84	0.0014	2.6	1.3e-05	2.32	0.00011
MYO18A	3.82	0.09	7.29	0.00043	5.32	0.0082	7.75	0.00021	2.11	0.29	4.76	0.018	5.36	0.0074	1.54	0.44	-0.11	0.96	3.16	0.12	2.44	0.23	-1.35	0.5	-1.95	0.34	-1.49	0.46	4.75	0.018	3.46	0.09
A2M	0.52	0.8	0.34	0.86	-7.43	8.1e-05	-1.26	0.5	-6.14	0.00082	2.6	0.15	-0.47	0.8	-1.79	0.32	0.1	0.96	0.83	0.66	3.94	0.035	-1.05	0.56	-0.89	0.63	-0.04	0.98	-5.14	0.0046	1.13	0.53
SPECC1L	10.04	6.1e-05	5.36	0.013	6.87	0.0015	9.51	2.3e-05	9.11	3.5e-05	8.19	0.0002	8.06	0.0002	7.79	0.00031	-0.11	0.96	1.9	0.39	-3.55	0.1	3.29	0.11	1.12	0.61	8.46	0.00011	4.61	0.029	-3.15	0.14
RPL27	-1.97	0.36	-1.89	0.32	-1.52	0.42	-2.69	0.16	-0.16	0.94	-3.27	0.081	-0.61	0.75	-1.53	0.41	0.09	0.96	-2.33	0.22	1.53	0.41	-1.26	0.5	-1.22	0.52	-0.48	0.81	0.27	0.9	0.74	0.69
ARL3	2.78	0.3	4.11	0.085	2.38	0.32	9.42	0.00015	9.29	0.00014	4.66	0.05	5.31	0.024	1.99	0.4	-0.11	0.96	4.57	0.057	5.35	0.029	10.71	1.5e-05	0.83	0.74	8.97	0.00023	5.22	0.027	6.42	0.0087
PDHA1	0.64	0.85	1.45	0.63	1.12	0.71	4.28	0.15	2.23	0.44	1.8	0.54	2.4	0.4	9.57	0.0011	0.13	0.97	-4.34	0.14	1.73	0.55	5.41	0.058	2.9	0.32	-0.88	0.77	3.3	0.25	6.72	0.024
MYLPF	8.78	0.00092	8.25	0.0005	6.81	0.0034	10.08	3.2e-05	9.13	0.00011	6.03	0.0092	9.18	9.9e-05	9.6	5.1e-05	-0.1	0.97	8.02	0.00075	6.55	0.006	3.63	0.11	4.98	0.031	4.17	0.07	5	0.028	4.01	0.087
TP53BP2	1.13	0.65	-6.44	0.0031	6.02	0.0052	-4.81	0.027	-4.81	0.024	2.41	0.26	-3.61	0.087	-0.32	0.89	-0.08	0.97	-0.37	0.87	6.59	0.003	-3.73	0.075	-6.94	0.0015	-3.65	0.087	0.1	0.96	5.05	0.021
CHGB	3.31	0.0013	-1.81	0.043	1.21	0.17	0.69	0.46	2.28	0.011	2.01	0.024	1.38	0.12	2.09	0.018	0.03	0.98	-0.2	0.83	2.61	0.0049	1.29	0.14	0.04	0.96	2.04	0.022	3.15	0.00051	2.25	0.014
GMPS	-1.13	0.86	-5.37	0.35	-1.71	0.77	1.83	0.76	-2.89	0.61	0.59	0.92	-3.68	0.51	-5.02	0.37	0.16	0.98	-4.25	0.46	5.28	0.35	1.64	0.76	-5.35	0.35	-6.33	0.26	-2.08	0.72	3.69	0.51
NBAS	7.82	0.028	0.28	0.93	1.48	0.64	0.35	0.91	6.27	0.045	1.68	0.6	10.36	0.0011	5.93	0.056	-0.06	0.99	-0.41	0.9	1.88	0.54	4.64	0.13	-0.81	0.8	5.27	0.093	4.29	0.17	1.29	0.68
BRCA2	2.42	0.43	0.2	0.94	2.26	0.4	2	0.48	2.64	0.33	6.83	0.012	-0.46	0.87	2.41	0.37	0.03	0.99	7.53	0.0063	2.19	0.41	1.73	0.52	-7.03	0.0099	5.94	0.028	4.19	0.12	-0.81	0.76
COL11A1	0.59	0.48	1.75	0.017	0.77	0.29	0.35	0.65	0.29	0.71	1.4	0.055	-0.36	0.62	0.91	0.21	0.01	0.99	-1.09	0.14	1.47	0.049	0.63	0.38	-0.96	0.19	1.35	0.063	1.91	0.0084	2.25	0.0029
ARFIP1	4.9	0.066	5.67	0.018	2.07	0.38	1.49	0.55	6.12	0.01	-0.07	0.98	2.4	0.3	2.28	0.33	-0.02	0.99	-2.87	0.24	0.5	0.83	1.3	0.58	7.19	0.003	3.27	0.17	8.71	0.00031	10.64	2.7e-05

## Sheet: RIME_Counts FC>5 padj<0.05
	ZR751	CAMA1	MDAMB175	BT474	KPL1	EFM19	HCC1428	MDAMB415	T47D	EFM192A	BT483	MCF7	ZR7530	HCC1419	MDAMB134	Consistent cell line number
ABCF2	1	1	1	1	1	1	1	1	1	1	1	1	1	1	1	15
ACTN3	1	1	1	1	1	1	1	1	1	1	1	1	1	1	1	15
ANP32A	1	1	1	1	1	1	1	1	1	1	1	1	1	1	1	15
APTX	1	1	1	1	1	1	1	1	1	1	1	1	1	1	1	15
AUTS2	1	1	1	1	1	1	1	1	1	1	1	1	1	1	1	15
BCKDHA	1	1	1	1	1	1	1	1	1	1	1	1	1	1	1	15
BTF3	1	1	1	1	1	1	1	1	1	1	1	1	1	1	1	15
CCAR1	1	1	1	1	1	1	1	1	1	1	1	1	1	1	1	15
CLNS1A	1	1	1	1	1	1	1	1	1	1	1	1	1	1	1	15
CLP1	1	1	1	1	1	1	1	1	1	1	1	1	1	1	1	15
DBR1	1	1	1	1	1	1	1	1	1	1	1	1	1	1	1	15
DHX16	1	1	1	1	1	1	1	1	1	1	1	1	1	1	1	15
DHX36	1	1	1	1	1	1	1	1	1	1	1	1	1	1	1	15
DNAJC8	1	1	1	1	1	1	1	1	1	1	1	1	1	1	1	15
DPYSL3	1	1	1	1	1	1	1	1	1	1	1	1	1	1	1	15
DYNLL2	1	1	1	1	1	1	1	1	1	1	1	1	1	1	1	15
EDC4	1	1	1	1	1	1	1	1	1	1	1	1	1	1	1	15
EIF4A2	1	1	1	1	1	1	1	1	1	1	1	1	1	1	1	15
FUBP3	1	1	1	1	1	1	1	1	1	1	1	1	1	1	1	15
GAK	1	1	1	1	1	1	1	1	1	1	1	1	1	1	1	15
GAPVD1	1	1	1	1	1	1	1	1	1	1	1	1	1	1	1	15
GOLGA2	1	1	1	1	1	1	1	1	1	1	1	1	1	1	1	15
GPS2	1	1	1	1	1	1	1	1	1	1	1	1	1	1	1	15
GRSF1	1	1	1	1	1	1	1	1	1	1	1	1	1	1	1	15
HDAC1	1	1	1	1	1	1	1	1	1	1	1	1	1	1	1	15
HIP1	1	1	1	1	1	1	1	1	1	1	1	1	1	1	1	15
HNRNPA1	1	1	1	1	1	1	1	1	1	1	1	1	1	1	1	15
HNRNPA2B1	1	1	1	1	1	1	1	1	1	1	1	1	1	1	1	15
HNRNPA3	1	1	1	1	1	1	1	1	1	1	1	1	1	1	1	15
HNRNPDL	1	1	1	1	1	1	1	1	1	1	1	1	1	1	1	15
HNRNPH1	1	1	1	1	1	1	1	1	1	1	1	1	1	1	1	15
HNRNPH3	1	1	1	1	1	1	1	1	1	1	1	1	1	1	1	15
HNRNPK	1	1	1	1	1	1	1	1	1	1	1	1	1	1	1	15
HSPA4	1	1	1	1	1	1	1	1	1	1	1	1	1	1	1	15
IPO7	1	1	1	1	1	1	1	1	1	1	1	1	1	1	1	15
JPT2	1	1	1	1	1	1	1	1	1	1	1	1	1	1	1	15
KHDRBS1	1	1	1	1	1	1	1	1	1	1	1	1	1	1	1	15
L1RE1	1	1	1	1	1	1	1	1	1	1	1	1	1	1	1	15
LANCL1	1	1	1	1	1	1	1	1	1	1	1	1	1	1	1	15
LARP7	1	1	1	1	1	1	1	1	1	1	1	1	1	1	1	15
LSM4	1	1	1	1	1	1	1	1	1	1	1	1	1	1	1	15
LSM7	1	1	1	1	1	1	1	1	1	1	1	1	1	1	1	15
LUC7L	1	1	1	1	1	1	1	1	1	1	1	1	1	1	1	15
MATR3	1	1	1	1	1	1	1	1	1	1	1	1	1	1	1	15
MBNL3	1	1	1	1	1	1	1	1	1	1	1	1	1	1	1	15
MEMO1	1	1	1	1	1	1	1	1	1	1	1	1	1	1	1	15
MEPCE	1	1	1	1	1	1	1	1	1	1	1	1	1	1	1	15
MPG	1	1	1	1	1	1	1	1	1	1	1	1	1	1	1	15
MRPL45	1	1	1	1	1	1	1	1	1	1	1	1	1	1	1	15
MYO9A	1	1	1	1	1	1	1	1	1	1	1	1	1	1	1	15
NCBP2	1	1	1	1	1	1	1	1	1	1	1	1	1	1	1	15
NCOA5	1	1	1	1	1	1	1	1	1	1	1	1	1	1	1	15
NEDD8	1	1	1	1	1	1	1	1	1	1	1	1	1	1	1	15
NMRAL1	1	1	1	1	1	1	1	1	1	1	1	1	1	1	1	15
NOSIP	1	1	1	1	1	1	1	1	1	1	1	1	1	1	1	15
NUDT16L1	1	1	1	1	1	1	1	1	1	1	1	1	1	1	1	15
NXF1	1	1	1	1	1	1	1	1	1	1	1	1	1	1	1	15
OSTF1	1	1	1	1	1	1	1	1	1	1	1	1	1	1	1	15
PARN	1	1	1	1	1	1	1	1	1	1	1	1	1	1	1	15
PCIF1	1	1	1	1	1	1	1	1	1	1	1	1	1	1	1	15
PEG3	1	1	1	1	1	1	1	1	1	1	1	1	1	1	1	15
PRDX2	1	1	1	1	1	1	1	1	1	1	1	1	1	1	1	15
RBM14	1	1	1	1	1	1	1	1	1	1	1	1	1	1	1	15
RBM4	1	1	1	1	1	1	1	1	1	1	1	1	1	1	1	15
RBM8A	1	1	1	1	1	1	1	1	1	1	1	1	1	1	1	15
RBMX	1	1	1	1	1	1	1	1	1	1	1	1	1	1	1	15
RIPK2	1	1	1	1	1	1	1	1	1	1	1	1	1	1	1	15
RNF114	1	1	1	1	1	1	1	1	1	1	1	1	1	1	1	15
RNMT	1	1	1	1	1	1	1	1	1	1	1	1	1	1	1	15
RPA2	1	1	1	1	1	1	1	1	1	1	1	1	1	1	1	15
RUNX1	1	1	1	1	1	1	1	1	1	1	1	1	1	1	1	15
S100A16	1	1	1	1	1	1	1	1	1	1	1	1	1	1	1	15
SAFB	1	1	1	1	1	1	1	1	1	1	1	1	1	1	1	15
SERBP1	1	1	1	1	1	1	1	1	1	1	1	1	1	1	1	15
SHOC2	1	1	1	1	1	1	1	1	1	1	1	1	1	1	1	15
SNRPA	1	1	1	1	1	1	1	1	1	1	1	1	1	1	1	15
SNRPC	1	1	1	1	1	1	1	1	1	1	1	1	1	1	1	15
SNRPE	1	1	1	1	1	1	1	1	1	1	1	1	1	1	1	15
SNRPF	1	1	1	1	1	1	1	1	1	1	1	1	1	1	1	15
SRSF2	1	1	1	1	1	1	1	1	1	1	1	1	1	1	1	15
SRSF4	1	1	1	1	1	1	1	1	1	1	1	1	1	1	1	15
SUMO1	1	1	1	1	1	1	1	1	1	1	1	1	1	1	1	15
TAF15	1	1	1	1	1	1	1	1	1	1	1	1	1	1	1	15
TCP1	1	1	1	1	1	1	1	1	1	1	1	1	1	1	1	15
TFIP11	1	1	1	1	1	1	1	1	1	1	1	1	1	1	1	15
TLK1	1	1	1	1	1	1	1	1	1	1	1	1	1	1	1	15
TP53	1	1	1	1	1	1	1	1	1	1	1	1	1	1	1	15
TRA2B	1	1	1	1	1	1	1	1	1	1	1	1	1	1	1	15
TXNDC17	1	1	1	1	1	1	1	1	1	1	1	1	1	1	1	15
UBE2I	1	1	1	1	1	1	1	1	1	1	1	1	1	1	1	15
WDR46	1	1	1	1	1	1	1	1	1	1	1	1	1	1	1	15
WRNIP1	1	1	1	1	1	1	1	1	1	1	1	1	1	1	1	15
ZBTB9	1	1	1	1	1	1	1	1	1	1	1	1	1	1	1	15
ZFR	1	1	1	1	1	1	1	1	1	1	1	1	1	1	1	15
ZNF207	1	1	1	1	1	1	1	1	1	1	1	1	1	1	1	15
AASDHPPT	1	0	1	1	1	1	1	1	1	1	1	1	1	1	1	14
AKAP8L	1	1	1	1	1	1	1	1	1	1	0	1	1	1	1	14
ALK	1	0	1	1	1	1	1	1	1	1	1	1	1	1	1	14
ANP32B	1	0	1	1	1	1	1	1	1	1	1	1	1	1	1	14
ANXA3	1	0	1	1	1	1	1	1	1	1	1	1	1	1	1	14
AP1M2	1	0	1	1	1	1	1	1	1	1	1	1	1	1	1	14
ASH2L	1	1	1	1	1	1	1	1	1	0	1	1	1	1	1	14
ATXN2L	1	1	1	0	1	1	1	1	1	1	1	1	1	1	1	14
BAZ1B	1	0	1	1	1	1	1	1	1	1	1	1	1	1	1	14
C2orf49	1	0	1	1	1	1	1	1	1	1	1	1	1	1	1	14
CASS4	1	0	1	1	1	1	1	1	1	1	1	1	1	1	1	14
CBX5	1	0	1	1	1	1	1	1	1	1	1	1	1	1	1	14
CCAR2	1	0	1	1	1	1	1	1	1	1	1	1	1	1	1	14
CDC42	1	0	1	1	1	1	1	1	1	1	1	1	1	1	1	14
CLK3	0	1	1	1	1	1	1	1	1	1	1	1	1	1	1	14
CPSF3	1	0	1	1	1	1	1	1	1	1	1	1	1	1	1	14
CRNKL1	1	1	1	1	1	1	1	1	0	1	1	1	1	1	1	14
CSTF1	1	0	1	1	1	1	1	1	1	1	1	1	1	1	1	14
DCAF13	1	1	1	0	1	1	1	1	1	1	1	1	1	1	1	14
DDX17	1	0	1	1	1	1	1	1	1	1	1	1	1	1	1	14
DDX39B	1	0	1	1	1	1	1	1	1	1	1	1	1	1	1	14
DDX46	1	0	1	1	1	1	1	1	1	1	1	1	1	1	1	14
DDX49	1	0	1	1	1	1	1	1	1	1	1	1	1	1	1	14
DDX5	1	0	1	1	1	1	1	1	1	1	1	1	1	1	1	14
DHX30	1	0	1	1	1	1	1	1	1	1	1	1	1	1	1	14
DHX8	1	0	1	1	1	1	1	1	1	1	1	1	1	1	1	14
DHX9	1	0	1	1	1	1	1	1	1	1	1	1	1	1	1	14
EIF3D	1	1	1	1	1	1	1	1	1	1	0	1	1	1	1	14
ENPP6	1	0	1	1	1	1	1	1	1	1	1	1	1	1	1	14
EPS8L2	1	0	1	1	1	1	1	1	1	1	1	1	1	1	1	14
ESR1	1	1	1	1	1	1	1	1	1	0	1	1	1	1	1	14
EVPL	1	0	1	1	1	1	1	1	1	1	1	1	1	1	1	14
FEN1	1	1	1	1	1	1	0	1	1	1	1	1	1	1	1	14
FUBP1	1	0	1	1	1	1	1	1	1	1	1	1	1	1	1	14
FYCO1	1	1	1	1	1	1	1	1	0	1	1	1	1	1	1	14
FYTTD1	1	0	1	1	1	1	1	1	1	1	1	1	1	1	1	14
GEMIN5	1	0	1	1	1	1	1	1	1	1	1	1	1	1	1	14
GRB2	1	1	1	0	1	1	1	1	1	1	1	1	1	1	1	14
H2AB2	1	0	1	1	1	1	1	1	1	1	1	1	1	1	1	14
HCFC1	1	1	0	1	1	1	1	1	1	1	1	1	1	1	1	14
HDAC2	1	1	1	1	1	1	0	1	1	1	1	1	1	1	1	14
HEATR1	1	0	1	1	1	1	1	1	1	1	1	1	1	1	1	14
HNRNPA0	1	0	1	1	1	1	1	1	1	1	1	1	1	1	1	14
HNRNPAB	0	1	1	1	1	1	1	1	1	1	1	1	1	1	1	14
HNRNPC	1	0	1	1	1	1	1	1	1	1	1	1	1	1	1	14
HNRNPD	1	0	1	1	1	1	1	1	1	1	1	1	1	1	1	14
HNRNPLL	1	0	1	1	1	1	1	1	1	1	1	1	1	1	1	14
HNRNPR	1	0	1	1	1	1	1	1	1	1	1	1	1	1	1	14
HNRNPU	1	0	1	1	1	1	1	1	1	1	1	1	1	1	1	14
HNRNPUL2	1	0	1	1	1	1	1	1	1	1	1	1	1	1	1	14
ILF2	1	0	1	1	1	1	1	1	1	1	1	1	1	1	1	14
ILF3	1	0	1	1	1	1	1	1	1	1	1	1	1	1	1	14
ILKAP	1	0	1	1	1	1	1	1	1	1	1	1	1	1	1	14
ITGB4	1	0	1	1	1	1	1	1	1	1	1	1	1	1	1	14
KDM2A	1	0	1	1	1	1	1	1	1	1	1	1	1	1	1	14
KHSRP	1	0	1	1	1	1	1	1	1	1	1	1	1	1	1	14
KIF21A	1	0	1	1	1	1	1	1	1	1	1	1	1	1	1	14
LGALS7	1	0	1	1	1	1	1	1	1	1	1	1	1	1	1	14
LONP2	1	0	1	1	1	1	1	1	1	1	1	1	1	1	1	14
MAPK1	1	1	1	1	1	1	1	1	1	1	0	1	1	1	1	14
MAPK3	1	1	1	1	1	1	0	1	1	1	1	1	1	1	1	14
MBNL1	1	0	1	1	1	1	1	1	1	1	1	1	1	1	1	14
MFAP1	1	1	1	0	1	1	1	1	1	1	1	1	1	1	1	14
MYBBP1A	1	0	1	1	1	1	1	1	1	1	1	1	1	1	1	14
NCOA6	1	1	1	1	1	1	1	1	0	1	1	1	1	1	1	14
NEMF	1	0	1	1	1	1	1	1	1	1	1	1	1	1	1	14
NONO	1	0	1	1	1	1	1	1	1	1	1	1	1	1	1	14
NR2F6	1	1	0	1	1	1	1	1	1	1	1	1	1	1	1	14
NUDT21	1	0	1	1	1	1	1	1	1	1	1	1	1	1	1	14
OGT	1	1	1	0	1	1	1	1	1	1	1	1	1	1	1	14
PCBP2	1	0	1	1	1	1	1	1	1	1	1	1	1	1	1	14
PDLIM7	1	0	1	1	1	1	1	1	1	1	1	1	1	1	1	14
PDS5B	1	0	1	1	1	1	1	1	1	1	1	1	1	1	1	14
PEBP1	1	0	1	1	1	1	1	1	1	1	1	1	1	1	1	14
PHF5A	1	0	1	1	1	1	1	1	1	1	1	1	1	1	1	14
PHPT1	1	1	0	1	1	1	1	1	1	1	1	1	1	1	1	14
PIK3C2A	1	1	1	1	1	1	1	1	1	0	1	1	1	1	1	14
PPHLN1	1	0	1	1	1	1	1	1	1	1	1	1	1	1	1	14
PPIL4	1	0	1	1	1	1	1	1	1	1	1	1	1	1	1	14
PPP6R3	1	0	1	1	1	1	1	1	1	1	1	1	1	1	1	14
PRR3	1	1	1	1	0	1	1	1	1	1	1	1	1	1	1	14
PSMB6	1	0	1	1	1	1	1	1	1	1	1	1	1	1	1	14
PTBP1	1	0	1	1	1	1	1	1	1	1	1	1	1	1	1	14
PTPN13	1	0	1	1	1	1	1	1	1	1	1	1	1	1	1	14
RALY	1	0	1	1	1	1	1	1	1	1	1	1	1	1	1	14
RAVER2	1	1	1	1	1	1	1	1	1	0	1	1	1	1	1	14
RBM17	1	0	1	1	1	1	1	1	1	1	1	1	1	1	1	14
RBM19	1	0	1	1	1	1	1	1	1	1	1	1	1	1	1	14
RBM45	1	0	1	1	1	1	1	1	1	1	1	1	1	1	1	14
RBMXL1	1	0	1	1	1	1	1	1	1	1	1	1	1	1	1	14
RPA1	1	0	1	1	1	1	1	1	1	1	1	1	1	1	1	14
RSRC2	1	0	1	1	1	1	1	1	1	1	1	1	1	1	1	14
RXRB	1	0	1	1	1	1	1	1	1	1	1	1	1	1	1	14
SERPINB11	1	0	1	1	1	1	1	1	1	1	1	1	1	1	1	14
SERPINB4	1	1	1	1	1	1	1	1	0	1	1	1	1	1	1	14
SF3B3	1	0	1	1	1	1	1	1	1	1	1	1	1	1	1	14
SF3B6	1	0	1	1	1	1	1	1	1	1	1	1	1	1	1	14
SFPQ	1	1	1	1	0	1	1	1	1	1	1	1	1	1	1	14
SLIRP	1	1	0	1	1	1	1	1	1	1	1	1	1	1	1	14
SMARCA4	1	0	1	1	1	1	1	1	1	1	1	1	1	1	1	14
SMARCD2	1	1	1	1	1	1	1	1	0	1	1	1	1	1	1	14
SMU1	1	0	1	1	1	1	1	1	1	1	1	1	1	1	1	14
SNRNP70	1	0	1	1	1	1	1	1	1	1	1	1	1	1	1	14
SNRPD2	1	0	1	1	1	1	1	1	1	1	1	1	1	1	1	14
SNRPD3	1	0	1	1	1	1	1	1	1	1	1	1	1	1	1	14
SPIN1	1	0	1	1	1	1	1	1	1	1	1	1	1	1	1	14
SRSF1	1	0	1	1	1	1	1	1	1	1	1	1	1	1	1	14
SRSF3	1	0	1	1	1	1	1	1	1	1	1	1	1	1	1	14
SRSF7	1	0	1	1	1	1	1	1	1	1	1	1	1	1	1	14
STAM2	1	0	1	1	1	1	1	1	1	1	1	1	1	1	1	14
STAT3	1	1	1	1	1	1	1	1	1	1	0	1	1	1	1	14
SUGP2	1	0	1	1	1	1	1	1	1	1	1	1	1	1	1	14
TALDO1	1	1	1	1	1	1	1	1	1	1	0	1	1	1	1	14
TCOF1	1	0	1	1	1	1	1	1	1	1	1	1	1	1	1	14
THOC2	1	0	1	1	1	1	1	1	1	1	1	1	1	1	1	14
THRAP3	1	0	1	1	1	1	1	1	1	1	1	1	1	1	1	14
THUMPD1	1	1	1	0	1	1	1	1	1	1	1	1	1	1	1	14
TNPO3	1	1	1	1	1	1	1	1	0	1	1	1	1	1	1	14
TRA2A	1	0	1	1	1	1	1	1	1	1	1	1	1	1	1	14
USP7	1	0	1	1	1	1	1	1	1	1	1	1	1	1	1	14
USP8	1	1	1	0	1	1	1	1	1	1	1	1	1	1	1	14
WDR43	1	1	1	1	1	0	1	1	1	1	1	1	1	1	1	14
WIZ	1	1	1	1	1	1	1	1	0	1	1	1	1	1	1	14
WTAP	1	1	1	1	1	1	1	1	0	1	1	1	1	1	1	14
YTHDC1	1	0	1	1	1	1	1	1	1	1	1	1	1	1	1	14
ZC3H4	1	0	1	1	1	1	1	1	1	1	1	1	1	1	1	14
ZCCHC17	1	0	1	1	1	1	1	1	1	1	1	1	1	1	1	14
ZNF326	1	0	1	1	1	1	1	1	1	1	1	1	1	1	1	14
ZRANB2	1	0	1	1	1	1	1	1	1	1	1	1	1	1	1	14
AFG3L2	1	0	1	0	1	1	1	1	1	1	1	1	1	1	1	13
ALDH6A1	0	0	1	1	1	1	1	1	1	1	1	1	1	1	1	13
API5	1	0	1	1	1	1	1	1	1	1	1	1	1	0	1	13
BAALC	1	1	1	1	0	1	1	1	1	0	1	1	1	1	1	13
BCAR1	0	1	1	1	1	1	1	1	1	1	1	1	1	1	0	13
BCL6	1	1	1	1	1	0	1	1	1	1	1	1	1	0	1	13
BOLA2	1	1	0	0	1	1	1	1	1	1	1	1	1	1	1	13
BZW1	1	0	1	1	1	1	1	1	1	1	1	1	1	1	0	13
C5	1	0	1	1	1	1	1	1	1	0	1	1	1	1	1	13
CCDC88C	1	0	1	1	1	1	1	1	1	1	0	1	1	1	1	13
CCDC93	1	0	1	0	1	1	1	1	1	1	1	1	1	1	1	13
CMBL	1	1	0	1	1	1	1	1	1	0	1	1	1	1	1	13
CPSF6	1	0	1	0	1	1	1	1	1	1	1	1	1	1	1	13
CROCC	1	1	1	1	1	0	1	1	0	1	1	1	1	1	1	13
DDX39A	1	1	1	1	1	1	1	0	1	1	1	1	0	1	1	13
DNAJA1	1	1	1	1	0	1	1	1	1	1	1	1	1	0	1	13
DNAJB4	1	1	1	0	1	1	1	1	1	0	1	1	1	1	1	13
DYNLL1	1	1	1	1	1	1	1	1	1	1	0	1	1	0	1	13
EFTUD2	1	0	1	0	1	1	1	1	1	1	1	1	1	1	1	13
EIF4E	1	1	1	1	1	1	1	0	1	1	1	1	0	1	1	13
FAM120A	1	0	1	0	1	1	1	1	1	1	1	1	1	1	1	13
FAM120C	1	0	1	0	1	1	1	1	1	1	1	1	1	1	1	13
FAM98A	1	0	1	0	1	1	1	1	1	1	1	1	1	1	1	13
FAM98B	1	0	0	1	1	1	1	1	1	1	1	1	1	1	1	13
FCGRT	0	0	1	1	1	1	1	1	1	1	1	1	1	1	1	13
FKBP15	1	0	1	0	1	1	1	1	1	1	1	1	1	1	1	13
FMR1	1	1	1	0	1	1	1	1	0	1	1	1	1	1	1	13
GANAB	1	0	1	1	1	1	1	1	1	0	1	1	1	1	1	13
GREB1L	1	0	1	1	1	1	1	1	1	1	0	1	1	1	1	13
HDGF	1	0	1	1	1	1	1	1	1	1	0	1	1	1	1	13
HNRNPH2	0	0	1	1	1	1	1	1	1	1	1	1	1	1	1	13
HNRNPUL1	1	0	1	1	0	1	1	1	1	1	1	1	1	1	1	13
HSD17B10	1	1	1	1	1	1	1	1	1	1	0	1	1	1	0	13
ITIH1	1	0	0	1	1	1	1	1	1	1	1	1	1	1	1	13
KCTD20	1	1	0	0	1	1	1	1	1	1	1	1	1	1	1	13
KDM6A	0	1	1	1	1	1	1	1	1	0	1	1	1	1	1	13
LSM14A	0	1	1	0	1	1	1	1	1	1	1	1	1	1	1	13
MCTS1	1	1	0	0	1	1	1	1	1	1	1	1	1	1	1	13
MIB1	1	0	0	1	1	1	1	1	1	1	1	1	1	1	1	13
MIS18BP1	1	1	1	1	1	1	1	0	1	1	1	1	0	1	1	13
MSI2	1	0	0	1	1	1	1	1	1	1	1	1	1	1	1	13
NACC1	1	1	1	1	1	1	1	1	1	0	0	1	1	1	1	13
NCBP1	1	0	0	1	1	1	1	1	1	1	1	1	1	1	1	13
NCKAP5L	1	1	1	0	1	1	1	1	1	1	1	1	1	1	0	13
NCOA3	1	0	1	1	1	1	1	1	1	0	1	1	1	1	1	13
NHSL1	0	0	1	1	1	1	1	1	1	1	1	1	1	1	1	13
NOP16	1	0	0	1	1	1	1	1	1	1	1	1	1	1	1	13
NOS1AP	1	0	1	1	1	0	1	1	1	1	1	1	1	1	1	13
NUMB	1	0	1	1	1	1	1	1	1	1	0	1	1	1	1	13
NUP93	1	0	1	1	1	1	1	1	1	1	0	1	1	1	1	13
PCF11	1	0	1	1	1	1	1	1	1	1	0	1	1	1	1	13
PKP1	1	1	1	1	1	1	1	1	1	0	0	1	1	1	1	13
POLR2C	1	0	1	1	1	1	1	1	0	1	1	1	1	1	1	13
PPIL1	1	1	1	1	1	1	1	0	1	1	1	1	0	1	1	13
PPP1R8	1	0	1	1	1	1	1	1	0	1	1	1	1	1	1	13
PQBP1	1	1	1	0	1	1	1	1	0	1	1	1	1	1	1	13
PRPF38A	1	0	1	0	1	1	1	1	1	1	1	1	1	1	1	13
PURB	1	0	1	1	1	1	1	1	1	1	0	1	1	1	1	13
RAMAC	1	1	1	1	1	1	1	0	1	1	1	1	0	1	1	13
RBM15	0	0	1	1	1	1	1	1	1	1	1	1	1	1	1	13
RBM22	1	1	1	1	0	1	1	1	1	1	1	1	1	1	0	13
RDX	1	0	1	1	1	1	1	1	1	1	1	0	1	1	1	13
RPRD2	1	0	1	1	1	1	1	1	1	0	1	1	1	1	1	13
RRM1	1	0	1	1	1	1	1	1	1	1	0	1	1	1	1	13
RRP1	1	0	1	1	1	1	1	1	0	1	1	1	1	1	1	13
RSRC1	1	0	1	1	1	1	1	1	0	1	1	1	1	1	1	13
RTF2	1	0	1	1	1	1	1	1	1	1	1	1	1	1	0	13
S100A6	1	0	1	1	1	1	1	1	1	1	1	1	1	0	1	13
S100A9	1	1	1	1	0	1	1	1	1	1	1	1	1	1	0	13
SCAF1	1	0	1	0	1	1	1	1	1	1	1	1	1	1	1	13
SCYL2	1	0	1	0	1	1	1	1	1	1	1	1	1	1	1	13
SEC22B	1	0	1	1	1	1	1	1	1	0	1	1	1	1	1	13
SET	1	0	1	1	1	1	1	1	1	0	1	1	1	1	1	13
SF3B4	1	1	0	1	0	1	1	1	1	1	1	1	1	1	1	13
SIN3B	1	1	0	1	0	1	1	1	1	1	1	1	1	1	1	13
SMARCE1	1	1	0	1	1	1	1	1	0	1	1	1	1	1	1	13
SMNDC1	1	1	1	1	1	1	1	0	1	1	1	1	0	1	1	13
SNRPB2	1	0	1	1	1	1	1	1	0	1	1	1	1	1	1	13
SNRPD1	1	0	1	0	1	1	1	1	1	1	1	1	1	1	1	13
SSRP1	1	0	1	1	1	1	1	1	0	1	1	1	1	1	1	13
STRAP	1	0	1	1	1	1	1	1	1	1	1	0	1	1	1	13
SUB1	0	0	1	1	1	1	1	1	1	1	1	1	1	1	1	13
SYNE2	1	0	1	1	1	1	1	1	1	0	1	1	1	1	1	13
TDRD3	1	1	1	0	1	1	1	1	0	1	1	1	1	1	1	13
TFAP2C	0	1	1	1	1	1	1	1	1	0	1	1	1	1	1	13
TJP2	0	0	1	1	1	1	1	1	1	1	1	1	1	1	1	13
TMA7	1	0	1	1	0	1	1	1	1	1	1	1	1	1	1	13
TPD52L2	1	1	1	1	1	1	1	0	1	1	1	1	0	1	1	13
TRIM3	1	0	1	1	0	1	1	1	1	1	1	1	1	1	1	13
TRRAP	1	0	1	1	1	1	1	1	1	1	1	1	1	1	0	13
TTN	1	0	1	1	1	1	1	1	1	1	0	1	1	1	1	13
U2AF1	1	0	0	1	1	1	1	1	1	1	1	1	1	1	1	13
UBE2M	1	1	0	1	1	1	1	1	1	0	1	1	1	1	1	13
UBR7	1	0	1	1	1	1	1	1	1	1	0	1	1	1	1	13
UBTF	1	1	1	1	1	1	1	0	1	1	1	1	0	1	1	13
UTP14A	1	0	1	1	1	1	1	1	1	0	1	1	1	1	1	13
WDR5	1	1	1	1	1	1	1	0	1	1	1	1	0	1	1	13
WDR61	1	0	1	1	1	1	0	1	1	1	1	1	1	1	1	13
XRN2	1	0	1	1	1	1	0	1	1	1	1	1	1	1	1	13
ZC3H14	1	0	1	1	1	1	1	1	0	1	1	1	1	1	1	13
ZNF346	1	1	1	1	1	1	1	0	1	1	1	1	0	1	1	13
ZNF394	1	0	1	1	1	1	0	1	1	1	1	1	1	1	1	13
ZNF704	1	0	1	1	1	1	1	1	1	0	1	1	1	1	1	13
ABCF1	1	0	1	1	1	1	1	1	1	0	0	1	1	1	1	12
ADGRV1	1	1	1	0	1	1	1	1	0	1	1	1	1	1	0	12
AIP	1	1	0	1	1	1	1	0	1	1	1	1	0	1	1	12
AKAP8	1	1	1	1	1	0	0	1	1	1	0	1	1	1	1	12
ANKRD27	1	0	1	1	1	1	1	1	0	0	1	1	1	1	1	12
APOBEC3B	1	1	1	1	1	0	1	1	1	0	1	1	1	0	1	12
AQR	1	0	1	1	1	1	1	1	1	0	1	0	1	1	1	12
ARL6IP4	0	1	1	0	1	1	1	1	1	1	1	0	1	1	1	12
ARMT1	1	0	1	1	1	1	1	1	1	0	0	1	1	1	1	12
ARPC1B	0	0	1	1	1	1	1	1	1	1	1	1	1	1	0	12
CAPZA2	1	1	1	1	1	1	1	0	1	1	1	1	0	1	0	12
CCDC22	1	0	1	0	1	1	1	1	0	1	1	1	1	1	1	12
CCDC9	1	0	1	1	1	1	1	1	0	1	0	1	1	1	1	12
CD2BP2	1	1	1	0	1	1	1	0	1	1	1	1	0	1	1	12
CDC73	1	1	1	0	1	1	1	0	1	1	1	1	0	1	1	12
CEP131	1	0	1	1	1	1	1	1	1	1	0	1	1	1	0	12
CHERP	1	1	1	0	1	1	1	0	1	1	1	1	0	1	1	12
CSE1L	1	0	1	1	1	1	1	1	1	1	0	1	1	0	1	12
CSNK1A1	1	1	1	0	1	1	1	1	1	1	0	1	1	0	1	12
CTBP1	1	1	0	1	1	1	1	1	1	1	0	1	1	0	1	12
CTNNB1	1	0	1	1	1	1	1	0	1	1	1	1	0	1	1	12
DDX1	1	0	0	1	1	1	1	1	0	1	1	1	1	1	1	12
DNAJA2	0	1	0	1	1	1	1	1	0	1	1	1	1	1	1	12
DPY30	1	0	1	1	1	1	0	1	1	0	1	1	1	1	1	12
DROSHA	1	1	1	1	1	1	1	0	1	1	1	0	0	1	1	12
EFHD1	1	1	0	0	1	1	1	1	1	1	0	1	1	1	1	12
EHMT2	1	0	1	1	1	1	1	1	0	0	1	1	1	1	1	12
EIF3F	1	0	1	1	1	1	1	1	0	0	1	1	1	1	1	12
FXR1	1	0	1	1	1	1	1	1	0	1	1	0	1	1	1	12
G3BP2	1	1	1	1	1	1	1	0	0	1	1	1	0	1	1	12
GALK1	1	0	1	1	1	1	1	0	1	1	1	1	0	1	1	12
GPATCH8	1	1	1	1	1	1	1	0	1	1	1	1	0	0	1	12
GPI	1	0	1	1	1	1	1	1	0	0	1	1	1	1	1	12
GRHL2	0	1	1	1	1	1	1	1	1	0	1	1	1	0	1	12
GTPBP2	1	1	0	1	1	1	1	0	1	1	1	1	0	1	1	12
HMCES	1	0	1	0	1	1	1	1	1	1	1	1	1	0	1	12
HMGB3	1	0	1	1	1	1	1	0	1	1	1	1	0	1	1	12
ITGA6	1	1	1	1	1	1	1	0	0	1	1	1	0	1	1	12
KIF2C	1	1	0	1	1	1	1	1	1	1	0	1	1	1	0	12
LSM6	1	0	1	1	1	1	1	0	1	1	1	1	0	1	1	12
LUC7L2	0	0	1	1	0	1	1	1	1	1	1	1	1	1	1	12
LUC7L3	0	0	0	1	1	1	1	1	1	1	1	1	1	1	1	12
MIDEAS	1	1	1	0	1	1	0	1	1	1	1	1	1	1	0	12
MYH4	1	0	1	1	1	1	1	1	1	0	0	1	1	1	1	12
NELFE	1	1	0	1	1	1	0	1	1	1	1	1	1	0	1	12
NSA2	1	0	1	1	1	0	1	1	1	1	1	1	1	1	0	12
PABPN1	1	0	1	1	1	0	1	1	1	1	1	1	1	0	1	12
PDE4DIP	1	0	1	0	1	1	1	1	0	1	1	1	1	1	1	12
PDXK	1	0	1	0	1	1	1	1	1	0	1	1	1	1	1	12
PIAS1	1	0	1	1	1	1	1	1	0	0	1	1	1	1	1	12
POLR2E	1	0	1	1	1	1	1	1	1	0	1	1	1	1	0	12
PPP1CC	0	1	1	1	1	1	1	1	1	1	1	0	1	1	0	12
PPP2R1A	1	1	1	0	1	1	1	1	1	0	0	1	1	1	1	12
PPP4R2	1	0	0	1	1	1	1	1	1	1	0	1	1	1	1	12
PSMC2	0	0	1	1	1	1	1	1	1	1	1	0	1	1	1	12
PSMD10	1	0	0	0	1	1	1	1	1	1	1	1	1	1	1	12
RAE1	1	0	1	0	1	1	1	1	1	1	0	1	1	1	1	12
RBM12	1	0	1	1	0	1	1	1	1	1	0	1	1	1	1	12
RBM47	1	1	1	0	1	1	0	1	0	1	1	1	1	1	1	12
RBM4B	1	0	1	1	1	1	1	1	1	0	1	1	1	1	0	12
RBM7	1	1	1	0	1	1	1	1	1	1	1	0	1	1	0	12
RPL13A	1	0	1	0	1	1	1	1	1	1	1	1	1	0	1	12
SAMHD1	1	0	0	0	1	1	1	1	1	1	1	1	1	1	1	12
SAP18	1	0	1	1	1	1	1	1	1	1	1	1	1	0	0	12
SBDS	0	1	0	1	1	1	1	1	1	1	1	0	1	1	1	12
SF3A2	0	1	1	1	1	1	1	1	0	1	1	1	1	0	1	12
SLC4A2	1	0	1	1	1	1	1	1	0	1	1	1	1	0	1	12
SNRPA1	1	0	0	1	1	1	1	1	0	1	1	1	1	1	1	12
SOD3	1	1	0	1	1	1	1	0	1	1	1	1	0	1	1	12
SPAG9	1	1	1	0	1	1	1	1	0	0	1	1	1	1	1	12
SRRM2	1	0	1	1	1	1	1	0	1	1	1	1	0	1	1	12
SRSF11	1	0	0	0	1	1	1	1	1	1	1	1	1	1	1	12
SRSF6	1	0	1	1	1	1	1	0	1	1	1	1	0	1	1	12
SRSF9	1	0	1	0	1	1	1	1	1	1	1	1	1	1	0	12
SSB	0	1	1	1	1	1	1	0	1	1	1	1	0	1	1	12
STARD3	1	0	1	0	1	1	1	1	1	1	0	1	1	1	1	12
STAU2	1	0	1	1	1	1	1	0	1	1	1	1	0	1	1	12
STUB1	1	1	0	0	1	1	1	1	0	1	1	1	1	1	1	12
TARDBP	1	0	1	1	0	1	1	1	1	0	1	1	1	1	1	12
TDP2	1	1	1	0	1	1	1	1	0	1	1	0	1	1	1	12
TIAL1	1	0	0	0	1	1	1	1	1	1	1	1	1	1	1	12
TRIP6	1	0	1	1	1	1	1	0	1	1	1	1	0	1	1	12
TSNAX	1	0	1	0	1	1	1	1	1	0	1	1	1	1	1	12
TXN	1	1	1	1	1	1	1	1	1	0	0	1	1	0	1	12
UPF1	1	0	1	0	1	1	1	1	0	1	1	1	1	1	1	12
USP9X	1	0	1	1	0	1	1	1	0	1	1	1	1	1	1	12
WDHD1	1	0	1	1	1	1	1	0	1	1	1	1	0	1	1	12
ZMIZ1	1	1	0	1	1	1	1	0	1	1	1	1	0	1	1	12
ZNF217	0	1	0	0	1	1	1	1	1	1	1	1	1	1	1	12
ACTR3	1	1	1	0	1	1	1	1	0	1	0	1	1	1	0	11
ADGB	1	0	1	1	1	1	1	0	1	1	1	1	0	1	0	11
ARCN1	0	0	0	1	1	1	1	1	1	1	0	1	1	1	1	11
ARF4	0	1	1	1	1	1	1	1	0	1	0	1	1	0	1	11
ASNS	1	1	1	1	1	1	1	1	0	1	0	0	1	1	0	11
ATP6V1C1	1	0	1	0	1	1	0	1	1	1	1	0	1	1	1	11
BRD2	1	1	1	0	1	1	1	0	1	1	1	1	0	0	1	11
BUD31	1	1	1	0	1	1	0	1	0	1	1	1	1	0	1	11
CDC37	0	1	1	1	1	1	1	1	0	1	0	1	1	1	0	11
CDK12	0	1	0	1	1	1	1	1	1	1	1	1	1	0	0	11
CDK9	0	1	0	0	1	1	0	1	1	1	1	1	1	1	1	11
CDKN2AIPNL	1	0	1	0	1	1	0	1	1	0	1	1	1	1	1	11
CDYL	1	0	1	1	1	1	1	0	1	0	1	1	0	1	1	11
CLCC1	1	1	1	0	1	1	1	0	0	1	1	1	0	1	1	11
CPNE1	1	0	1	1	1	1	1	1	1	0	0	0	1	1	1	11
CRYBG1	1	0	1	1	1	1	1	0	1	1	1	1	0	1	0	11
DBNL	1	1	0	1	1	1	0	0	1	1	1	1	0	1	1	11
DCP1A	1	1	1	0	1	1	0	1	1	1	1	0	1	1	0	11
DDRGK1	0	1	0	1	0	1	1	1	1	1	1	0	1	1	1	11
DDX6	1	1	0	0	1	1	1	1	0	1	0	1	1	1	1	11
DKC1	1	0	1	0	1	1	1	1	1	0	1	1	1	1	0	11
DNAJB1	0	0	1	1	1	1	1	1	1	1	0	1	1	0	1	11
DRAP1	0	0	0	1	1	1	1	1	1	0	1	1	1	1	1	11
EBNA1BP2	0	0	0	1	1	1	1	1	0	1	1	1	1	1	1	11
EIF6	1	0	1	1	1	1	0	1	1	1	1	0	1	1	0	11
EXOSC7	1	0	1	0	1	1	1	0	1	1	1	1	0	1	1	11
FUS	0	0	1	0	1	0	1	1	1	1	1	1	1	1	1	11
GET3	0	1	1	0	1	1	1	1	0	1	0	1	1	1	1	11
GLRX3	1	1	0	0	1	1	1	0	1	1	1	1	0	1	1	11
GREB1	1	0	1	0	1	1	1	1	0	0	1	1	1	1	1	11
GTF2E2	1	0	1	1	1	1	0	1	0	0	1	1	1	1	1	11
GTF3C4	1	1	0	1	0	0	1	1	1	0	1	1	1	1	1	11
HGS	1	0	1	0	1	1	1	1	1	1	0	1	1	0	1	11
HOXC6	1	0	1	1	1	0	1	0	1	1	1	1	0	1	1	11
HSPA4L	0	0	1	1	1	1	0	1	1	1	1	1	1	0	1	11
IRF2BP2	1	1	1	0	1	1	0	1	0	1	1	1	1	0	1	11
KIF23	1	1	1	0	1	1	1	0	0	1	1	1	0	1	1	11
KPNB1	1	0	1	1	1	1	1	0	0	1	1	1	0	1	1	11
LIG3	0	1	1	1	1	1	1	1	1	0	1	0	1	0	1	11
LRRC41	1	0	1	0	1	1	0	1	0	1	1	1	1	1	1	11
MARF1	1	1	1	0	1	0	1	1	1	1	0	1	1	0	1	11
MAT2A	0	1	0	1	1	1	0	1	0	1	1	1	1	1	1	11
MEX3A	1	0	1	1	0	1	1	1	0	1	1	1	1	1	0	11
MLF2	0	1	0	1	1	1	1	1	0	1	0	1	1	1	1	11
MLLT10	0	1	1	0	1	1	1	1	0	0	1	1	1	1	1	11
MPRIP	1	0	0	1	1	1	1	1	1	1	1	0	1	1	0	11
NANS	1	0	1	0	1	1	1	1	1	1	0	1	1	1	0	11
NCOA2	1	1	1	0	0	1	1	1	0	1	1	1	1	1	0	11
NECTIN4	1	0	1	0	1	1	1	0	1	1	1	1	0	1	1	11
NFIX	0	0	1	1	0	1	1	1	1	0	1	1	1	1	1	11
NTPCR	1	0	1	1	0	1	1	1	1	0	1	1	1	0	1	11
PDLIM1	1	0	1	1	1	1	1	0	0	1	1	1	0	1	1	11
PGD	1	0	0	1	1	1	0	1	1	1	0	1	1	1	1	11
PHGDH	1	1	1	0	1	0	0	1	1	1	1	1	1	0	1	11
PKNOX2	1	0	1	1	1	1	1	1	0	0	1	1	1	1	0	11
PRKACA	1	1	1	1	1	1	1	0	0	1	1	1	0	0	1	11
PRPF4	1	1	1	0	1	1	0	0	1	1	1	1	0	1	1	11
PTPA	1	0	1	1	1	1	1	0	1	0	1	1	0	1	1	11
QARS1	0	1	0	1	1	1	1	1	1	1	0	1	1	0	1	11
RAB14	1	0	1	1	1	1	1	1	1	0	0	1	1	0	1	11
RAVER1	0	0	1	1	1	1	1	1	1	0	0	1	1	1	1	11
RBBP6	1	0	1	0	1	1	1	0	1	1	1	1	0	1	1	11
RBFOX2	0	1	0	1	1	1	1	1	1	1	1	1	1	0	0	11
RBM10	1	0	1	1	1	1	1	0	0	1	1	1	0	1	1	11
RECQL	1	0	1	1	1	1	1	0	1	1	0	1	0	1	1	11
RRS1	0	0	1	1	1	1	0	1	0	1	1	1	1	1	1	11
SAR1A	1	1	1	1	1	1	0	1	0	0	0	1	1	1	1	11
SARNP	1	0	1	0	1	1	1	1	0	1	0	1	1	1	1	11
SCAF4	1	0	1	1	1	1	0	1	0	0	1	1	1	1	1	11
SCP2	1	0	0	1	1	0	1	1	1	1	1	1	1	0	1	11
SF3A3	0	0	1	1	1	1	0	1	0	1	1	1	1	1	1	11
SLK	1	0	1	1	1	1	1	0	1	0	1	1	0	1	1	11
SMAD4	1	0	1	1	1	1	0	1	0	0	1	1	1	1	1	11
SMC3	1	0	1	1	1	1	1	1	0	0	0	1	1	1	1	11
SMN1	1	1	1	0	1	0	1	1	0	1	1	0	1	1	1	11
SNRNP40	1	1	1	0	1	1	0	0	1	1	1	1	0	1	1	11
SSU72	1	0	1	0	1	1	1	0	1	1	1	1	0	1	1	11
STAT1	1	1	1	0	1	1	1	1	0	0	1	0	1	1	1	11
STRBP	1	0	1	1	0	1	1	0	1	1	1	1	0	1	1	11
SUPT4H1	1	0	1	1	1	1	1	0	1	1	1	1	0	0	1	11
TASOR	1	0	1	1	1	0	1	1	0	0	1	1	1	1	1	11
TCEA1	0	1	1	1	1	1	1	0	1	0	1	1	0	1	1	11
TFG	1	0	1	1	1	1	1	0	1	1	1	1	0	1	0	11
TLE1	0	1	1	1	1	1	1	1	0	0	1	1	1	0	1	11
TRIM56	1	0	1	0	1	1	1	1	0	1	1	1	1	1	0	11
TRIR	1	1	1	1	1	0	0	1	1	1	1	0	1	0	1	11
TSR1	0	0	1	0	1	1	1	1	1	0	1	1	1	1	1	11
VDAC2	1	0	1	0	1	1	1	1	1	1	0	1	1	0	1	11
WDR47	1	1	0	1	1	1	0	1	1	0	1	1	1	0	1	11
ZC3HAV1	1	1	1	1	0	1	0	1	1	1	1	1	1	0	0	11
AK1	1	0	0	1	1	1	0	1	1	0	1	0	1	1	1	10
ANP32E	1	1	1	0	1	1	1	0	1	0	1	1	0	0	1	10
AP1G2	1	0	0	1	1	1	0	1	1	1	0	1	1	1	0	10
ARID1A	1	0	1	0	1	0	1	1	1	0	1	1	1	0	1	10
BAZ1A	1	0	0	0	1	1	1	0	1	1	1	1	0	1	1	10
BLVRB	1	1	0	1	0	0	1	1	1	1	0	1	1	1	0	10
BUB3	1	0	0	0	1	1	1	1	0	1	0	1	1	1	1	10
C11orf98	0	0	1	0	0	1	1	1	0	1	1	1	1	1	1	10
CACYBP	1	0	0	0	0	1	1	1	0	1	1	1	1	1	1	10
CALD1	1	0	1	0	1	1	1	0	1	0	1	1	0	1	1	10
CCNK	1	1	0	0	1	1	1	0	1	1	0	1	0	1	1	10
CDC40	0	0	1	0	1	1	0	1	0	1	1	1	1	1	1	10
CMPK1	1	0	0	1	1	1	1	1	0	0	1	1	1	1	0	10
CPSF4	1	0	0	0	0	1	0	1	1	1	1	1	1	1	1	10
CRAT	1	0	0	1	1	1	1	0	1	0	1	1	0	1	1	10
CREBRF	1	1	1	1	1	1	1	1	0	0	0	1	1	0	0	10
CYC1	1	0	1	0	1	1	1	0	1	1	1	1	0	0	1	10
DAZAP1	1	0	1	0	0	1	1	1	1	0	1	1	1	1	0	10
DDB1	1	0	0	0	1	1	1	1	1	0	1	1	1	0	1	10
DDX47	1	0	0	0	1	1	0	1	1	0	1	1	1	1	1	10
DHX15	1	0	1	0	1	1	0	1	0	1	0	1	1	1	1	10
DNPEP	0	0	0	1	1	1	1	1	1	0	0	1	1	1	1	10
DNTTIP1	0	1	1	1	1	1	1	0	0	1	0	1	0	1	1	10
DUSP23	0	1	0	1	0	1	1	1	1	0	1	1	1	0	1	10
EIF3E	0	1	1	1	1	1	1	1	0	1	0	1	1	0	0	10
ELAC2	1	0	1	1	1	1	1	0	0	1	0	1	0	1	1	10
EMG1	1	0	0	0	1	1	1	1	1	0	1	0	1	1	1	10
FIP1L1	1	0	0	1	1	1	1	0	0	1	1	1	0	1	1	10
FXR2	1	1	0	1	1	0	1	1	0	1	1	0	1	0	1	10
G3BP1	1	0	0	1	1	1	1	1	0	0	0	1	1	1	1	10
GATAD2B	0	1	0	1	1	1	1	0	1	1	1	1	0	0	1	10
GEMIN4	1	1	1	1	1	1	0	1	0	0	1	1	1	0	0	10
GEMIN6	1	1	1	0	0	0	1	1	0	1	1	0	1	1	1	10
GEMIN8	1	1	1	0	0	0	1	1	0	1	1	1	1	1	0	10
GTF2B	1	1	1	0	0	1	1	0	1	1	0	1	0	1	1	10
HINT1	1	0	0	1	1	1	1	0	1	1	1	1	0	0	1	10
IARS1	1	0	0	1	1	1	1	1	0	1	0	1	1	0	1	10
IK	1	1	0	1	1	0	1	1	0	1	1	1	1	0	0	10
INTS9	1	0	1	1	1	1	0	1	0	0	1	1	1	1	0	10
KIDINS220	1	1	1	0	1	0	1	0	1	1	1	1	0	1	0	10
KLF16	1	1	1	0	1	0	1	1	0	1	1	0	1	0	1	10
KRT34	1	1	0	1	1	0	1	0	0	1	1	1	0	1	1	10
KRT36	0	0	1	1	0	0	1	1	1	0	1	1	1	1	1	10
KRT72	1	0	0	1	1	0	1	1	1	1	0	1	1	0	1	10
LGALS3	1	1	1	1	1	0	1	1	1	0	0	1	1	0	0	10
LMX1B	1	0	1	0	1	1	1	1	1	0	0	1	1	0	1	10
LSM3	1	1	0	1	1	1	1	0	0	1	1	1	0	1	0	10
MGST3	1	1	1	1	0	1	0	1	0	1	1	0	1	1	0	10
MYEF2	1	0	1	1	1	0	1	1	1	0	0	1	1	0	1	10
MYLPF	1	1	1	1	1	0	0	1	1	0	0	1	1	0	1	10
NCOR2	1	1	0	0	1	1	1	0	0	1	1	1	0	1	1	10
NFIB	1	1	1	1	0	1	0	1	1	0	1	0	1	1	0	10
NKTR	0	0	0	0	1	1	1	1	1	1	1	1	1	1	0	10
NUBP2	1	0	0	1	1	1	1	0	1	0	1	1	0	1	1	10
NUDT5	0	1	1	1	1	1	1	1	0	1	1	0	1	0	0	10
P4HB	0	0	1	1	0	1	1	1	1	1	0	1	1	0	1	10
PAIP1	1	0	0	1	1	1	1	0	1	1	1	1	0	1	0	10
PAPSS1	0	0	0	1	1	1	0	1	1	0	1	1	1	1	1	10
PDIA3	0	0	1	1	1	1	1	0	1	1	1	1	0	0	1	10
PFN1	0	0	0	0	1	1	1	1	1	1	0	1	1	1	1	10
PGRMC2	1	0	1	1	1	0	1	1	0	1	0	1	1	0	1	10
PHKB	1	1	1	1	0	1	0	1	0	1	1	1	1	0	0	10
PIN4	0	0	1	0	1	1	1	1	1	0	1	1	1	0	1	10
PNO1	0	1	0	1	1	1	1	0	0	1	1	1	0	1	1	10
POLR2I	0	1	1	0	1	1	1	1	0	0	1	1	1	1	0	10
PPFIA3	1	1	1	0	1	1	1	1	0	0	1	1	1	0	0	10
PPIE	1	0	1	0	1	1	1	0	1	0	1	1	0	1	1	10
PRCC	1	0	1	0	1	1	0	1	0	0	1	1	1	1	1	10
PSMA1	1	1	1	1	0	0	0	1	1	1	0	1	1	1	0	10
PSMA2	1	1	1	0	1	0	1	1	1	0	0	1	1	1	0	10
RBBP7	1	1	1	1	1	0	1	0	1	0	1	1	0	0	1	10
RBPMS	0	0	1	1	1	0	0	1	1	1	1	1	1	1	0	10
RNF40	1	0	0	1	1	1	1	0	0	1	1	1	0	1	1	10
RP9	1	0	0	1	1	0	1	1	1	0	0	1	1	1	1	10
RPL11	1	0	1	1	0	1	1	1	1	0	0	1	1	0	1	10
RPL7L1	1	1	0	0	0	1	1	1	0	1	1	0	1	1	1	10
RPN2	1	0	1	0	1	0	1	1	0	1	1	1	1	0	1	10
RPS12	1	0	1	1	1	1	1	0	1	1	1	0	0	0	1	10
RPS17	1	0	1	0	1	1	1	1	0	0	0	1	1	1	1	10
RPS19	0	0	1	0	1	1	1	1	0	1	1	1	1	0	1	10
RPS21	1	0	1	0	1	1	1	1	1	0	0	1	1	0	1	10
RRM2	1	1	0	1	1	1	1	0	1	0	0	1	0	1	1	10
RSU1	1	0	1	1	0	1	0	1	1	1	0	1	1	1	0	10
RUVBL2	1	0	0	1	1	1	1	1	0	1	0	1	1	0	1	10
S100A10	0	0	1	1	1	1	0	1	1	1	0	0	1	1	1	10
S100A11	1	0	1	0	0	1	1	1	1	1	0	1	1	0	1	10
SAFB2	0	1	0	1	0	1	0	1	0	1	1	1	1	1	1	10
SEC24A	1	1	1	0	1	1	0	1	0	1	0	1	1	1	0	10
SEC24B	1	1	1	0	1	1	1	1	0	0	1	0	1	0	1	10
SECISBP2L	1	1	1	0	0	1	1	1	0	1	0	1	1	1	0	10
SLC27A4	0	1	1	1	1	0	0	1	1	0	0	1	1	1	1	10
SLTM	1	1	1	0	1	1	1	0	0	0	1	1	0	1	1	10
SNW1	1	0	0	0	1	1	1	0	1	1	1	1	0	1	1	10
SORCS3	1	1	0	1	1	1	1	0	1	0	1	0	0	1	1	10
SQSTM1	1	1	1	0	0	0	1	1	0	1	1	1	1	1	0	10
SRFBP1	0	1	1	0	0	1	1	1	1	1	1	0	1	1	0	10
SSR4	0	1	1	0	1	0	1	1	0	0	1	1	1	1	1	10
STAM	1	0	1	1	0	0	1	1	0	1	1	1	1	0	1	10
SYMPK	1	0	1	1	1	1	1	0	0	1	0	1	0	1	1	10
SYNCRIP	0	0	1	1	1	1	1	1	1	1	1	0	1	0	0	10
TAF3	1	0	0	1	0	1	0	1	1	1	1	1	1	1	0	10
TCF20	1	0	1	1	1	1	1	0	1	0	0	1	0	1	1	10
TGM1	1	1	1	1	1	0	0	1	1	0	0	1	1	0	1	10
TGM3	1	1	1	1	0	1	1	0	1	1	0	1	0	1	0	10
TJAP1	0	1	1	0	1	1	1	1	0	1	1	0	1	0	1	10
TLE2	1	0	0	0	0	1	1	1	1	1	1	0	1	1	1	10
TNPO1	1	0	1	1	1	1	1	0	0	1	0	1	0	1	1	10
TRPS1	1	0	0	0	1	1	0	1	0	1	1	1	1	1	1	10
TUBB4A	0	0	0	0	1	1	1	1	1	0	1	1	1	1	1	10
TUBB6	0	0	0	0	1	1	1	1	1	0	1	1	1	1	1	10
UHRF1	1	0	1	0	1	1	1	1	0	1	0	1	1	0	1	10
VEZF1	1	0	0	1	1	1	1	1	0	0	1	1	1	1	0	10
WASHC5	1	1	1	0	0	0	1	1	0	0	1	1	1	1	1	10
WDR12	0	1	1	1	1	1	0	0	1	1	1	0	0	1	1	10
XPOT	1	0	0	1	1	1	0	1	1	0	1	1	1	0	1	10
ZBTB47	1	1	1	0	1	1	1	0	1	0	0	1	0	1	1	10
ZNF385A	0	0	1	1	0	1	1	1	1	1	1	0	1	1	0	10
ABHD14B	1	0	1	0	1	0	1	0	1	1	1	1	0	1	0	9
ACTBL2	0	0	1	1	0	0	1	1	1	0	0	1	1	1	1	9
ACTL6A	1	1	1	0	1	1	0	0	1	1	1	1	0	0	0	9
ACTR1A	1	0	1	1	0	0	1	0	1	1	1	1	0	0	1	9
AGPS	1	1	1	0	1	1	0	0	1	1	1	0	0	0	1	9
AGR2	1	0	1	0	1	0	1	1	0	0	1	1	1	0	1	9
AKT2	0	0	1	1	1	1	1	0	1	1	0	1	0	1	0	9
AP1S1	1	1	1	1	0	1	0	0	1	1	1	0	0	1	0	9
AP2B1	1	1	1	0	1	1	1	0	0	1	0	1	0	1	0	9
BAG3	1	0	1	1	1	1	1	0	0	1	1	1	0	0	0	9
BANF1	0	0	1	1	1	1	1	1	1	0	0	1	1	0	0	9
BRIX1	0	0	0	1	1	0	0	1	0	1	1	1	1	1	1	9
CALM3	0	0	1	0	1	1	1	1	1	0	0	1	1	0	1	9
CAPN15	1	0	1	0	1	1	1	1	0	0	0	1	1	1	0	9
CBLL1	0	0	0	1	1	1	1	0	1	1	1	1	0	1	0	9
CCDC120	1	0	1	0	1	1	1	0	0	1	1	1	0	1	0	9
CCNT1	1	0	1	0	1	1	1	0	1	1	0	1	0	0	1	9
CEBPB	1	1	1	0	0	1	1	0	1	0	0	1	0	1	1	9
CELF1	0	1	0	1	1	0	1	0	1	1	1	0	0	1	1	9
CENPJ	1	0	0	1	0	1	0	1	1	0	1	0	1	1	1	9
CFAP91	0	0	1	1	1	0	1	0	1	0	1	1	0	1	1	9
CHTOP	0	1	0	0	1	1	1	0	1	1	1	0	0	1	1	9
CIZ1	1	0	1	0	0	1	1	0	1	0	1	1	0	1	1	9
COMT	1	0	1	1	1	1	0	1	0	1	0	0	1	0	1	9
COPG1	1	0	0	1	1	1	1	1	0	0	0	1	1	1	0	9
CSDE1	0	1	0	0	1	1	1	0	0	1	1	1	0	1	1	9
CSNK2A1	1	1	1	0	0	1	0	1	0	1	1	0	1	0	1	9
CSTB	0	0	0	0	1	1	1	1	0	0	1	1	1	1	1	9
DAG1	0	1	0	0	1	1	1	0	1	1	1	0	0	1	1	9
DDX10	1	0	1	0	1	1	1	0	1	0	0	1	0	1	1	9
DDX23	1	0	0	0	1	1	1	0	0	1	1	1	0	1	1	9
DHX40	0	0	0	1	1	1	0	1	0	1	0	1	1	1	1	9
DIDO1	1	0	1	1	1	1	0	0	1	1	1	0	0	1	0	9
EIF3H	1	0	1	0	1	1	0	0	0	1	1	1	0	1	1	9
EIF4G1	1	0	0	0	1	1	1	0	1	1	1	0	0	1	1	9
EIF4H	0	1	0	0	1	1	1	0	0	1	1	1	0	1	1	9
ELAVL1	0	0	1	1	0	1	1	0	1	1	1	0	0	1	1	9
EPM2AIP1	1	0	1	1	0	1	1	0	1	0	1	1	0	1	0	9
EPN1	1	1	0	1	1	0	1	1	0	1	0	1	1	0	0	9
ESD	0	1	1	0	1	1	0	1	0	1	1	1	1	0	0	9
EXOC1	0	0	1	0	1	0	1	1	0	1	1	0	1	1	1	9
FLOT1	1	0	0	0	1	1	0	1	1	1	0	1	1	0	1	9
FXYD3	1	1	1	0	1	1	0	0	0	1	0	1	0	1	1	9
G2E3	1	1	1	0	1	1	1	0	0	1	1	1	0	0	0	9
GEMIN2	0	1	0	0	0	0	1	1	1	1	1	0	1	1	1	9
GFPT1	1	0	1	1	1	1	1	0	1	0	0	1	0	0	1	9
GSE1	1	1	1	0	1	0	1	0	1	1	1	1	0	0	0	9
HEXIM1	0	0	1	0	1	1	1	0	1	1	1	1	0	0	1	9
HIPK1	1	0	0	1	0	1	1	0	1	0	1	1	0	1	1	9
HOOK3	1	0	1	0	1	0	1	1	1	0	0	1	1	0	1	9
ITIH2	1	1	0	1	0	1	1	0	0	1	1	1	0	0	1	9
KAT7	0	1	0	1	0	0	1	1	0	0	1	1	1	1	1	9
KDM1A	1	0	0	1	1	1	1	0	0	0	1	1	0	1	1	9
LENG8	0	0	0	0	1	0	0	1	1	1	1	1	1	1	1	9
LRBA	0	0	1	1	1	0	1	0	1	1	1	1	0	0	1	9
MCM2	0	1	0	1	1	1	1	0	0	1	0	1	0	1	1	9
MRPL10	0	0	1	1	1	1	1	1	1	0	0	1	1	0	0	9
MRPL28	0	1	1	1	0	1	0	0	1	1	1	0	0	1	1	9
NIFK	0	1	0	1	1	1	0	1	0	0	1	0	1	1	1	9
NIPBL	1	0	0	1	1	0	1	1	0	0	0	1	1	1	1	9
NOP9	0	0	0	1	1	0	0	1	0	1	1	1	1	1	1	9
NSUN5	0	0	0	1	0	1	1	0	1	1	1	1	0	1	1	9
PARK7	1	0	1	0	1	0	1	0	1	1	1	1	0	1	0	9
PATL1	0	1	0	1	0	1	0	1	1	1	1	1	1	0	0	9
PDCD4	1	0	1	0	0	1	1	1	0	0	1	0	1	1	1	9
PDS5A	1	0	0	0	1	0	1	0	1	1	1	1	0	1	1	9
PEF1	0	1	0	1	0	1	1	0	1	1	1	1	0	0	1	9
PIN1	0	0	1	0	1	1	1	0	1	1	0	1	0	1	1	9
PLRG1	0	1	0	1	1	1	1	0	0	1	1	1	0	1	0	9
PPIL2	0	0	1	1	1	1	1	0	1	0	1	1	0	0	1	9
PRDX1	1	1	0	0	0	1	1	0	1	1	1	0	0	1	1	9
PRPF19	1	0	1	0	1	1	1	0	1	1	1	0	0	0	1	9
PSMA6	0	0	0	1	1	1	1	1	1	0	1	0	1	1	0	9
PSMB5	1	0	0	0	1	0	1	1	0	0	1	1	1	1	1	9
PSMC1	0	1	0	1	0	1	0	1	1	1	1	0	1	0	1	9
PSMD14	1	0	1	1	0	1	0	1	0	1	1	0	1	1	0	9
PSMD9	1	0	1	0	0	1	1	1	0	1	1	0	1	1	0	9
PSPC1	1	0	1	0	1	1	0	0	1	1	1	1	0	1	0	9
PTPN23	1	0	1	1	1	1	1	0	1	0	0	1	0	1	0	9
PTPRK	1	1	1	1	1	0	1	0	1	0	0	1	0	0	1	9
PURA	1	0	0	1	1	1	0	1	1	0	0	0	1	1	1	9
PXN	0	0	1	0	0	1	1	1	1	1	0	1	1	1	0	9
RPL18A	0	0	0	0	1	1	1	0	1	1	1	1	0	1	1	9
RPL38	0	1	0	0	0	1	1	1	1	1	1	0	1	0	1	9
RPS10	0	0	0	1	1	1	1	1	1	1	0	0	1	0	1	9
RTCA	1	0	1	0	1	1	0	0	0	1	1	1	0	1	1	9
RTN4	1	1	0	1	1	1	0	0	0	1	1	1	0	1	0	9
RTRAF	0	1	1	0	1	0	1	0	1	1	1	1	0	0	1	9
SERPINB12	0	1	0	1	0	1	0	1	1	1	0	1	1	1	0	9
SF1	1	0	1	0	0	1	1	0	1	1	1	1	0	1	0	9
SF3B2	1	0	0	0	1	1	1	0	0	1	1	1	0	1	1	9
SF3B5	1	0	1	1	1	1	1	0	0	1	1	1	0	0	0	9
SMCHD1	1	0	1	0	1	1	1	0	0	0	1	1	0	1	1	9
SPECC1L	1	0	1	0	1	0	0	1	1	0	0	1	1	1	1	9
STEEP1	0	1	1	1	0	1	1	1	0	0	0	1	1	0	1	9
SUGP1	0	0	0	0	1	1	1	0	1	1	1	1	0	1	1	9
SUMO4	1	0	1	1	1	1	1	0	0	1	0	1	0	0	1	9
TENT2	0	1	1	1	0	1	0	1	1	0	0	1	1	0	1	9
TMPO	1	1	1	1	1	1	0	1	0	0	0	0	1	0	1	9
UBAP2L	0	0	0	0	0	1	1	1	0	1	1	1	1	1	1	9
UQCRC1	0	1	0	0	1	1	1	1	0	1	1	1	1	0	0	9
USP15	0	0	0	0	1	1	1	1	0	1	1	0	1	1	1	9
UTP18	0	0	1	0	1	1	1	1	0	0	0	1	1	1	1	9
UTP20	1	0	1	0	1	1	1	0	0	1	0	1	0	1	1	9
VARS1	1	1	1	1	1	1	1	0	0	0	0	1	0	1	0	9
VAT1	0	0	1	1	1	1	1	1	0	1	0	0	1	0	1	9
WBP11	1	0	0	0	1	1	1	0	0	1	1	1	0	1	1	9
WDR36	1	0	1	0	1	1	0	1	1	0	0	0	1	1	1	9
XRCC6	1	0	0	0	1	1	1	1	0	0	0	1	1	1	1	9
YTHDF3	1	1	1	0	1	0	1	0	1	0	1	0	0	1	1	9
ZFYVE9	1	0	1	0	1	1	1	0	0	0	1	1	0	1	1	9
ZNF318	0	1	1	1	0	0	0	1	1	1	1	1	1	0	0	9
ZNF703	1	1	0	0	1	0	1	0	1	0	1	1	0	1	1	9
ACTN4	0	0	0	0	1	1	1	1	1	0	0	0	1	1	1	8
ADAR	1	0	1	0	0	1	1	0	1	1	1	0	0	1	0	8
AP1B1	1	0	0	0	1	1	0	1	0	0	1	1	1	1	0	8
AP1M1	1	1	1	1	1	0	0	0	1	1	0	1	0	0	0	8
AP2A1	1	1	1	1	1	0	0	0	0	1	0	1	0	0	1	8
APC	0	1	0	0	1	1	0	0	0	1	1	1	0	1	1	8
ARAF	1	1	1	0	0	1	1	1	0	0	0	0	1	1	0	8
ARF6	1	0	0	0	0	0	1	1	0	1	1	1	1	1	0	8
ARID3A	0	1	1	0	0	1	0	0	1	0	1	1	0	1	1	8
ARPC4	1	0	1	0	1	1	0	0	0	1	1	1	0	1	0	8
ATP6V1A	1	0	1	0	0	1	0	1	0	1	1	0	1	1	0	8
BPIFB1	1	0	1	1	1	0	1	1	0	0	0	1	1	0	0	8
BYSL	0	0	1	0	1	1	1	0	0	1	1	1	0	0	1	8
C7orf50	1	1	1	0	0	1	0	0	0	0	1	1	0	1	1	8
CAT	1	1	0	1	1	1	0	0	0	1	1	0	0	1	0	8
CCDC86	0	0	1	1	1	1	1	0	1	1	0	0	0	0	1	8
CCNL1	1	0	1	1	1	1	0	0	0	1	1	1	0	0	0	8
CDC5L	1	0	0	0	1	1	0	0	1	1	1	1	0	0	1	8
CDK13	1	1	0	1	0	0	1	0	1	1	1	0	0	0	1	8
CDK2AP1	0	0	1	1	0	1	0	1	0	0	1	1	1	1	0	8
CFAP20	1	0	0	1	1	1	0	0	0	0	1	1	0	1	1	8
CLIC3	0	0	1	0	1	1	1	1	1	0	0	1	1	0	0	8
CLINT1	1	0	0	1	0	1	1	0	1	0	1	1	0	0	1	8
CMAS	0	1	0	1	1	1	1	0	0	1	0	1	0	0	1	8
CNTRL	0	0	0	1	1	1	0	1	0	1	1	0	1	1	0	8
CPSF1	1	0	0	1	0	1	0	1	0	1	1	0	1	1	0	8
CSTF3	1	0	1	1	0	1	0	0	0	0	1	1	0	1	1	8
CTNNA1	1	0	1	0	1	1	1	0	0	0	0	1	0	1	1	8
CWC15	1	0	1	1	1	0	1	0	0	1	1	0	0	0	1	8
DBT	1	0	0	1	0	1	1	1	1	0	0	0	1	1	0	8
DDX42	1	1	0	0	1	1	0	0	0	1	1	1	0	1	0	8
DSTN	1	1	1	0	1	0	0	1	1	0	0	0	1	0	1	8
EIF4A3	0	0	1	0	1	1	1	1	0	1	0	0	1	0	1	8
EIF4G2	0	0	1	0	1	1	1	1	0	1	1	0	1	0	0	8
EPS8L1	1	0	1	0	0	0	0	1	1	1	1	1	1	0	0	8
ERH	0	0	1	0	1	1	1	0	0	1	1	0	0	1	1	8
FBP1	1	0	1	0	1	1	0	0	0	1	1	1	0	0	1	8
FDFT1	0	1	1	0	1	1	1	0	0	1	1	1	0	0	0	8
FH	1	0	1	0	1	0	1	1	0	0	0	1	1	0	1	8
FKBP4	0	1	0	0	1	1	0	1	1	0	1	1	1	0	0	8
GARS1	1	0	1	1	0	0	0	0	1	0	1	1	0	1	1	8
GPRC5C	0	0	1	0	1	1	0	1	0	1	1	0	1	1	0	8
HEATR3	0	0	0	1	0	1	1	1	0	1	1	0	1	0	1	8
HMGA1	0	0	1	1	0	1	0	1	0	1	1	0	1	0	1	8
IARS2	0	0	1	0	1	1	0	1	0	1	1	1	1	0	0	8
IGKV1-37	0	0	0	1	1	0	0	1	1	0	1	0	1	1	1	8
IRF2BPL	1	0	1	1	1	0	0	0	0	1	1	1	0	0	1	8
IRX5	1	1	1	0	0	0	1	1	0	0	1	0	1	0	1	8
KPNA4	1	0	1	0	1	1	0	1	0	0	0	1	1	0	1	8
KRT13	1	0	1	1	1	0	0	0	0	1	1	1	0	1	0	8
LARP4B	1	0	1	0	1	1	1	1	0	1	0	0	1	0	0	8
LYPLA2	0	0	0	0	1	1	1	0	1	0	1	1	0	1	1	8
MCM7	1	1	1	0	1	1	1	0	0	0	1	1	0	0	0	8
METTL16	0	1	0	1	1	1	0	0	1	0	1	1	0	1	0	8
MMAB	1	0	0	1	0	0	0	1	1	1	1	0	1	1	0	8
MSI1	1	0	1	1	0	1	0	0	0	1	1	0	0	1	1	8
NAP1L1	1	0	0	0	1	1	1	0	1	1	1	0	0	1	0	8
NCBP3	1	1	0	0	1	1	1	0	0	1	1	0	0	1	0	8
NEBL	0	0	1	1	1	0	1	1	0	0	1	1	1	0	0	8
NEDD9	0	0	1	1	0	1	0	1	0	0	1	1	1	1	0	8
NELFB	1	1	0	0	1	1	0	0	0	1	1	1	0	1	0	8
NRIP1	1	0	1	0	1	1	1	0	0	0	0	1	0	1	1	8
NUDC	0	1	0	0	1	1	0	1	0	1	1	1	1	0	0	8
PCBP1	0	0	0	1	0	1	1	1	1	1	1	0	1	0	0	8
PGAM5	0	1	1	1	0	0	1	1	0	1	0	0	1	0	1	8
POLR2H	0	1	1	1	1	1	0	0	0	1	1	0	0	1	0	8
PPA2	0	1	1	1	0	0	1	1	0	1	0	0	1	0	1	8
PPIG	0	0	1	1	1	1	1	0	0	1	1	0	0	0	1	8
PPM1G	0	1	0	1	1	0	0	1	1	0	1	0	1	0	1	8
PRKAR2A	1	0	1	0	0	1	0	1	0	0	0	1	1	1	1	8
PRPF4B	0	0	0	0	1	1	0	1	0	0	1	1	1	1	1	8
PSMB1	1	0	0	0	1	0	0	1	1	0	0	1	1	1	1	8
RAPGEF2	1	0	1	0	1	1	1	0	0	1	1	0	0	1	0	8
RBM15B	1	0	0	1	0	1	0	0	1	1	1	1	0	1	0	8
RBM42	0	0	1	0	1	1	1	0	0	1	1	1	0	1	0	8
RBM5	1	0	1	0	0	1	0	1	0	1	1	1	1	0	0	8
RBM6	1	1	1	1	0	0	1	1	1	0	0	0	1	0	0	8
RPL23A	0	0	1	1	1	1	1	0	1	0	0	1	0	0	1	8
RPL30	0	0	1	1	0	1	1	0	1	1	1	0	0	0	1	8
RPLP1	0	0	1	0	1	1	0	1	0	1	0	1	1	1	0	8
SCAF8	1	0	1	1	0	1	0	1	0	0	1	1	1	0	0	8
SGTA	0	1	1	1	1	0	1	1	0	0	0	0	1	1	0	8
SNRNP200	1	0	0	0	1	1	1	1	0	1	1	0	1	0	0	8
SREK1	1	0	1	0	1	0	0	1	0	1	1	0	1	0	1	8
SRSF10	0	0	0	0	0	1	1	1	0	1	1	0	1	1	1	8
STOM	1	0	0	0	1	1	1	1	0	0	0	0	1	1	1	8
TBK1	1	0	1	0	0	0	1	1	1	0	0	1	1	0	1	8
TECR	1	0	1	0	1	1	0	1	0	0	0	1	1	1	0	8
TKT	1	0	1	0	1	1	0	1	0	0	0	1	1	0	1	8
TLK2	1	1	0	0	1	1	0	0	0	0	1	1	0	1	1	8
TP53BP1	1	1	0	0	0	1	0	1	0	1	1	0	1	1	0	8
UBE2L3	1	0	0	0	0	1	0	1	1	0	1	1	1	1	0	8
USP39	0	0	1	1	1	1	0	1	0	1	0	1	1	0	0	8
VAPA	0	1	0	0	1	0	1	1	0	1	1	0	1	1	0	8
WDR33	0	0	1	0	1	1	0	1	0	1	0	1	1	1	0	8
WDR82	1	0	1	0	0	1	1	0	0	1	1	0	0	1	1	8
WWP1	1	0	0	0	1	0	1	1	1	0	0	1	1	0	1	8
YTHDF1	1	1	0	0	1	1	1	0	0	1	1	1	0	0	0	8
ZCRB1	0	0	0	1	1	0	1	0	1	1	1	1	0	0	1	8
ZNF830	0	0	1	0	1	1	1	0	1	1	1	0	0	1	0	8
ACP1	0	0	1	1	0	1	0	1	0	0	0	1	1	0	1	7
ADIRF	0	0	1	0	0	1	1	1	1	1	0	0	1	0	0	7
AGO1	0	1	0	1	1	0	1	0	1	0	0	1	0	0	1	7
AHNAK2	1	0	0	0	1	1	0	0	1	0	0	1	0	1	1	7
AHSA1	1	1	0	0	1	1	1	0	1	0	0	0	0	1	0	7
AKAP9	0	0	0	0	1	1	1	0	0	1	0	1	0	1	1	7
ALDOC	0	0	0	0	1	1	0	1	0	1	1	0	1	1	0	7
AP1G1	0	1	0	1	0	0	1	1	0	0	0	1	1	0	1	7
APEX1	0	0	0	1	0	0	0	1	0	1	1	1	1	0	1	7
ARL3	0	1	0	0	0	1	1	0	1	0	0	1	0	1	1	7
ATP5F1D	0	1	0	1	1	1	1	0	0	0	1	0	0	0	1	7
BCLAF1	0	0	0	0	1	1	1	0	0	1	1	0	0	1	1	7
BRAT1	1	0	0	1	1	0	1	0	0	0	1	1	0	0	1	7
CCT7	0	1	1	0	1	0	0	1	1	0	1	0	1	0	0	7
CDC16	1	0	1	0	0	1	1	0	1	1	0	0	0	0	1	7
CDH1	1	0	1	0	0	1	1	0	1	1	0	1	0	0	0	7
CLK4	0	1	1	0	1	0	0	0	1	1	0	1	0	1	0	7
CLTA	1	1	1	1	0	0	0	0	1	0	0	1	0	0	1	7
COL12A1	0	1	1	1	0	1	0	0	1	1	0	0	0	0	1	7
COPE	1	0	0	1	1	0	0	1	0	0	0	1	1	1	0	7
CPEB4	0	1	1	0	0	0	0	1	1	0	1	0	1	0	1	7
CUL9	1	0	0	0	0	1	1	1	0	0	0	1	1	0	1	7
DCLRE1A	1	0	0	0	1	0	1	1	1	0	0	0	1	0	1	7
DDX3X	0	1	0	0	1	1	1	0	0	1	1	0	0	0	1	7
DDX50	0	0	1	0	0	0	1	1	0	1	0	0	1	1	1	7
DLG5	0	1	0	0	1	1	0	0	0	1	1	0	0	1	1	7
DNAJC17	1	0	1	0	1	1	0	0	1	0	1	1	0	0	0	7
DNAJC7	1	1	0	0	1	1	1	0	0	0	0	1	0	0	1	7
DNMT1	1	0	0	0	1	1	1	0	0	0	0	1	0	1	1	7
DSC2	0	0	0	1	0	0	0	1	1	1	1	0	1	0	1	7
EIF2S3	0	0	1	1	0	1	0	0	0	1	1	1	0	0	1	7
EIF3B	1	0	1	0	1	0	1	1	0	1	0	0	1	0	0	7
EPS15L1	1	0	0	1	0	1	1	0	0	0	1	1	0	1	0	7
ERLIN2	0	0	0	1	1	1	1	0	1	0	1	1	0	0	0	7
ESRP1	0	0	1	0	1	0	1	0	1	0	0	1	0	1	1	7
FAF2	0	0	0	1	1	1	0	1	0	0	1	1	1	0	0	7
FARP1	0	1	0	1	0	1	1	0	1	1	1	0	0	0	0	7
FCHO2	1	1	1	0	0	1	1	0	0	0	0	0	0	1	1	7
GEMIN7	0	0	0	0	0	1	1	1	0	1	1	0	1	1	0	7
GLYR1	1	0	1	0	0	0	1	1	0	0	1	0	1	0	1	7
GSTM3	0	0	0	0	1	1	0	1	1	0	0	0	1	1	1	7
HAL	0	0	0	1	1	0	0	1	0	0	1	1	1	0	1	7
HK1	0	0	0	0	1	1	1	1	1	0	0	1	1	0	0	7
HLTF	1	0	1	0	0	1	1	0	1	0	1	0	0	1	0	7
HSP90B1	0	0	1	0	1	0	1	1	0	0	0	0	1	1	1	7
IPO5	0	1	1	1	0	1	0	1	0	1	0	0	1	0	0	7
KARS1	0	1	0	0	1	0	1	0	1	1	1	1	0	0	0	7
KPNA2	0	0	0	0	1	0	1	1	0	0	0	1	1	1	1	7
LDB1	1	1	1	1	1	0	0	0	0	0	0	1	0	1	0	7
LDHB	1	1	0	0	0	1	0	1	0	0	0	1	1	1	0	7
LGALS1	0	1	0	1	0	1	1	0	1	0	0	1	0	0	1	7
LGALS8	1	1	0	0	0	1	1	0	1	1	0	0	0	0	1	7
LLGL2	1	0	0	0	1	0	1	1	0	0	1	1	1	0	0	7
MAPKAPK2	1	0	0	0	0	1	1	1	0	1	1	0	1	0	0	7
MAZ	0	1	0	0	1	1	0	0	0	0	1	1	0	1	1	7
MCRIP2	1	0	0	1	0	1	0	1	0	0	1	0	1	0	1	7
MTHFD1	0	0	1	1	0	1	1	0	0	1	1	0	0	0	1	7
MYO1C	1	1	0	1	1	0	0	0	1	0	0	1	0	0	1	7
NEURL4	1	0	0	1	1	0	1	0	1	0	0	1	0	1	0	7
NGDN	1	1	0	0	0	1	1	0	0	0	0	1	0	1	1	7
PABPC4	0	0	0	0	1	0	1	1	1	1	0	0	1	0	1	7
PDCD6	0	0	0	1	0	1	1	1	1	1	0	0	1	0	0	7
PKP4	0	0	0	0	0	1	1	0	1	1	1	0	0	1	1	7
PNISR	0	1	1	0	1	1	1	0	0	1	0	0	0	0	1	7
PNN	1	0	0	0	1	1	1	0	0	1	1	1	0	0	0	7
POF1B	0	0	1	0	0	1	1	0	0	1	1	0	0	1	1	7
POLR2A	0	1	1	0	1	1	1	0	0	1	1	0	0	0	0	7
PPIH	0	0	0	0	1	1	1	0	0	1	1	1	0	0	1	7
PPP1CA	0	0	1	1	1	0	1	0	0	0	0	1	0	1	1	7
PPP1R21	1	1	1	0	1	1	0	0	0	0	0	0	0	1	1	7
PRPF3	0	0	0	1	1	1	0	1	0	1	1	0	1	0	0	7
PSMD2	1	0	0	1	1	0	0	1	0	0	1	0	1	1	0	7
RAI14	0	0	1	0	1	0	0	0	0	1	1	1	0	1	1	7
RALBP1	0	0	1	0	1	1	0	0	0	1	1	0	0	1	1	7
RNPC3	1	1	1	0	0	1	0	0	0	1	1	0	0	1	0	7
RO60	0	0	1	0	1	1	0	0	1	1	1	1	0	0	0	7
RPS27L	1	0	1	1	1	0	1	0	0	0	0	1	0	0	1	7
RPSA	0	0	1	1	0	0	1	1	1	0	0	0	1	0	1	7
RRP1B	0	1	0	0	0	1	0	1	1	1	0	0	1	1	0	7
RTF1	1	0	1	1	1	0	0	0	0	1	1	0	0	1	0	7
SBNO2	0	1	0	0	0	1	1	1	0	0	1	1	1	0	0	7
SCAF11	0	1	1	0	1	0	0	1	0	1	1	0	1	0	0	7
SCRIB	1	0	0	0	1	1	1	0	1	0	0	1	0	0	1	7
SEC16A	0	1	1	0	0	1	0	1	1	1	0	0	1	0	0	7
SEC31A	0	0	1	0	1	0	1	1	0	1	0	0	1	0	1	7
SLC7A5	0	0	0	0	0	1	1	0	1	1	1	1	0	0	1	7
SMARCA5	1	0	0	0	1	1	1	0	0	0	0	1	0	1	1	7
SMC1A	0	0	1	0	1	1	1	0	0	1	0	1	0	0	1	7
SPEN	0	1	1	0	0	1	0	1	0	1	0	0	1	0	1	7
SPOUT1	1	0	1	0	0	0	1	1	0	0	0	1	1	1	0	7
SPTBN1	0	0	1	1	1	1	0	0	0	1	1	0	0	1	0	7
SPTBN2	0	0	0	1	1	0	1	0	1	1	0	1	0	0	1	7
SRSF5	1	1	1	1	1	1	0	0	0	1	0	0	0	0	0	7
TFRC	1	1	1	1	0	1	1	0	0	0	0	1	0	0	0	7
THOC5	0	0	0	0	1	0	0	1	1	0	1	1	1	1	0	7
THOC6	1	0	0	0	1	1	0	0	1	1	1	1	0	0	0	7
TNKS1BP1	1	0	0	0	0	1	0	0	0	1	1	1	0	1	1	7
TRAF2	1	0	0	0	1	1	1	0	1	0	1	0	0	1	0	7
TRMT112	0	0	0	0	1	1	1	0	0	1	1	1	0	1	0	7
TTK	0	1	0	0	0	1	1	1	0	0	0	1	1	1	0	7
UEVLD	0	1	1	0	0	0	1	1	0	1	0	0	1	0	1	7
UFC1	0	1	0	1	0	1	1	0	1	1	1	0	0	0	0	7
USO1	0	1	1	0	1	1	1	0	1	0	0	0	0	0	1	7
VAV3	1	0	1	0	1	1	0	0	0	0	1	0	0	1	1	7
VDAC3	1	0	1	0	1	1	1	0	0	0	0	0	0	1	1	7
VPS16	1	0	0	0	0	0	1	1	0	1	0	1	1	1	0	7
WDR3	0	0	1	0	1	1	1	0	0	0	0	1	0	1	1	7
XPO7	1	0	1	1	0	1	0	0	0	1	1	0	0	0	1	7
ZNF281	0	0	1	0	1	0	0	1	0	0	1	1	1	0	1	7
AAK1	0	1	1	0	0	1	0	0	1	0	0	0	0	1	1	6
ABHD11	1	0	0	0	0	0	0	1	1	0	1	0	1	1	0	6
ADK	1	0	0	1	1	1	0	0	1	1	0	0	0	0	0	6
ALDH16A1	0	1	1	0	0	1	0	1	0	0	0	0	1	1	0	6
ALDH4A1	0	0	1	0	1	0	1	1	0	1	0	0	1	0	0	6
ANXA11	0	0	0	0	1	1	1	1	0	1	0	0	1	0	0	6
ATP5PO	0	0	0	0	1	1	0	1	0	1	0	1	1	0	0	6
BCKDHB	1	0	0	0	1	1	1	0	0	0	0	1	0	1	0	6
BTBD10	0	1	0	0	0	0	0	1	0	1	1	1	1	0	0	6
CAPN1	0	0	0	1	0	0	1	1	0	1	0	1	1	0	0	6
CASC3	0	1	1	0	1	0	0	0	0	1	0	0	0	1	1	6
CBX1	1	1	1	0	0	0	0	1	0	0	0	1	1	0	0	6
CCDC6	0	0	1	0	0	0	1	1	0	0	0	1	1	0	1	6
CCT4	0	0	1	0	1	0	0	1	1	0	0	0	1	0	1	6
CFL1	0	0	0	0	0	1	1	1	1	0	0	0	1	0	1	6
CLPB	0	1	1	0	0	1	0	1	0	0	1	0	1	0	0	6
CNN3	1	1	0	0	0	0	0	1	0	1	0	0	1	0	1	6
COMMD9	1	0	1	0	1	1	0	0	0	0	1	1	0	0	0	6
CRABP2	1	1	0	0	0	0	1	0	1	0	0	1	0	0	1	6
CTBP2	0	1	0	1	0	0	0	1	0	0	0	1	1	0	1	6
CTR9	1	1	0	1	1	0	0	0	0	0	1	0	0	1	0	6
CUL4B	0	0	1	0	0	0	1	0	1	1	1	0	0	0	1	6
DCP1B	0	0	0	0	0	1	0	1	0	0	1	0	1	1	1	6
DDX27	1	0	0	1	1	0	1	0	0	0	1	0	0	1	0	6
DDX41	0	0	1	0	1	1	1	0	0	0	0	0	0	1	1	6
DDX56	0	0	0	1	1	1	0	0	0	1	1	0	0	1	0	6
DERPC	0	1	0	1	0	1	0	0	1	1	1	0	0	0	0	6
DHX38	0	1	0	0	1	1	0	1	0	0	0	1	1	0	0	6
ECH1	0	1	0	1	0	1	1	1	0	0	0	0	1	0	0	6
EEA1	0	1	0	0	1	1	1	0	1	0	0	1	0	0	0	6
EIF2AK2	0	0	1	0	1	1	0	0	0	1	1	0	0	1	0	6
EIF4B	0	0	0	1	1	1	0	0	0	1	1	0	0	1	0	6
EP300	0	1	0	0	0	0	0	1	1	1	1	0	1	0	0	6
EP400	0	1	1	1	1	1	0	0	0	0	0	1	0	0	0	6
GATA3	0	0	0	0	1	1	0	0	0	0	1	1	0	1	1	6
GIPC1	1	1	0	0	1	1	0	0	0	1	0	1	0	0	0	6
GJA1	0	1	0	0	1	0	0	0	1	0	1	0	0	1	1	6
GLUL	0	0	0	0	0	1	1	0	0	1	1	0	0	1	1	6
GOLGA5	0	0	1	0	0	1	0	1	1	0	1	0	1	0	0	6
GSDMA	1	0	0	0	0	1	0	0	1	0	1	0	0	1	1	6
GTPBP4	0	0	0	0	1	0	1	1	0	1	0	0	1	0	1	6
HMBS	0	0	0	1	1	0	1	0	1	0	1	1	0	0	0	6
HSBP1	1	0	0	1	0	0	0	1	0	0	0	1	1	1	0	6
IGF2BP2	1	1	0	0	1	0	0	0	1	0	0	1	0	1	0	6
IGFBP5	0	0	0	0	1	0	1	0	0	1	1	1	0	0	1	6
IMPDH2	0	1	0	0	1	1	1	0	0	0	0	1	0	0	1	6
IWS1	0	0	1	1	1	1	0	0	0	0	1	0	0	0	1	6
LARP4	0	1	1	0	1	0	0	0	0	1	0	1	0	1	0	6
LDHA	0	0	1	1	0	0	0	1	1	0	0	0	1	0	1	6
LSM14B	1	1	1	0	0	1	0	0	0	0	1	0	0	0	1	6
LSR	0	0	0	0	1	0	1	0	0	1	1	1	0	1	0	6
LYPLAL1	0	0	0	1	1	0	1	0	0	0	1	1	0	0	1	6
MAPK14	1	0	0	0	0	1	1	1	0	0	0	1	1	0	0	6
MEI1	0	0	0	0	1	0	1	1	0	0	0	1	1	1	0	6
MIA3	0	0	0	0	1	1	0	1	0	1	1	0	1	0	0	6
MISP	1	1	1	0	1	1	0	0	0	0	0	1	0	0	0	6
MNAT1	0	1	0	0	0	1	1	0	1	0	1	0	0	0	1	6
MOCS3	1	1	0	0	1	1	0	0	0	0	1	0	0	1	0	6
MRPL44	1	1	0	1	0	0	0	1	0	0	1	0	1	0	0	6
MRTO4	0	0	0	0	1	0	1	0	1	1	0	0	0	1	1	6
NAP1L4	1	0	0	0	0	1	0	1	0	0	1	0	1	0	1	6
NCKAP1	0	1	0	0	1	0	0	0	0	1	1	1	0	1	0	6
NFS1	0	1	0	1	1	0	1	0	0	0	1	0	0	1	0	6
NPLOC4	1	1	1	0	0	1	0	0	0	0	1	0	0	1	0	6
NR2C2	0	1	0	0	1	0	1	0	1	0	0	1	0	0	1	6
PA2G4	1	0	1	0	0	0	1	1	1	0	0	0	1	0	0	6
PEG10	1	0	0	0	1	0	1	1	0	0	0	0	1	1	0	6
PFDN4	0	0	1	0	1	0	0	1	0	0	1	1	1	0	0	6
PHB2	0	0	1	0	0	0	1	1	0	0	0	1	1	0	1	6
PHKA1	0	1	1	0	0	0	0	1	0	0	1	1	1	0	0	6
PIAS3	1	0	1	0	1	0	0	0	0	0	1	1	0	0	1	6
PIAS4	0	1	0	0	1	1	0	0	0	1	1	0	0	1	0	6
PLAA	0	1	0	0	0	0	0	1	1	0	1	1	1	0	0	6
PLEKHA5	0	1	0	0	0	1	1	0	0	1	1	0	0	1	0	6
PLPBP	1	0	0	0	0	0	1	0	1	0	1	1	0	0	1	6
PNKP	0	0	1	1	1	1	0	0	0	0	0	1	0	1	0	6
PPAN	1	0	1	0	1	0	1	1	0	0	0	0	1	0	0	6
PPIA	0	0	0	0	0	0	1	1	1	0	0	1	1	0	1	6
PRDX5	0	0	0	1	1	0	0	0	1	1	1	0	0	1	0	6
PSMA5	0	0	0	0	0	1	0	1	0	1	0	0	1	1	1	6
RAB6A	1	1	0	0	0	1	0	0	0	0	1	1	0	1	0	6
RAD54L2	1	0	0	0	1	1	0	0	0	0	1	1	0	1	0	6
RAN	1	0	0	0	0	0	1	1	1	0	0	0	1	0	1	6
RBM39	0	0	0	0	0	1	1	1	0	1	1	0	1	0	0	6
RNH1	0	0	0	0	1	1	0	0	0	1	1	0	0	1	1	6
RPF2	0	0	0	0	1	1	0	0	0	1	1	1	0	1	0	6
RPL22L1	1	0	1	1	1	0	1	0	0	1	0	0	0	0	0	6
RPRD1B	0	0	1	0	0	1	0	1	0	1	0	1	1	0	0	6
RUVBL1	0	0	1	0	0	1	0	1	1	1	0	0	1	0	0	6
SDAD1	1	0	1	1	0	0	0	0	0	0	1	1	0	0	1	6
SEMG1	1	1	1	0	0	0	0	0	0	1	1	0	0	1	0	6
SH3GLB2	0	0	0	0	1	1	0	0	1	0	1	0	0	1	1	6
SNRNP27	0	1	0	0	0	1	1	0	0	1	1	1	0	0	0	6
SNRNP35	0	0	1	0	0	1	1	1	0	0	1	0	1	0	0	6
SNX27	1	0	1	0	1	1	1	0	0	1	0	0	0	0	0	6
SON	1	0	1	1	0	0	1	0	1	0	0	0	0	0	1	6
SPECC1	0	1	0	0	1	0	0	0	1	1	0	1	0	1	0	6
SRRM1	1	0	0	0	1	1	0	0	0	1	1	0	0	0	1	6
SUMO2	1	1	0	0	0	1	1	0	0	0	0	1	0	0	1	6
SUMO3	0	0	1	1	1	0	0	0	0	0	1	1	0	0	1	6
TBC1D31	0	0	1	1	1	1	1	0	0	0	0	0	0	1	0	6
TIA1	1	0	0	0	0	1	0	0	0	0	1	1	0	1	1	6
TPI1	1	1	1	0	0	1	1	0	0	0	0	1	0	0	0	6
TUFM	0	0	1	0	0	1	0	1	1	0	0	0	1	0	1	6
UBR4	0	1	1	0	0	0	1	1	0	1	0	0	1	0	0	6
UQCRC2	1	0	1	0	1	0	0	0	1	1	1	0	0	0	0	6
USP10	0	0	0	0	1	1	1	0	1	0	0	1	0	1	0	6
USP5	1	0	0	1	0	1	1	0	0	0	0	1	0	1	0	6
ZGPAT	0	0	1	0	1	0	0	1	0	0	1	0	1	1	0	6
ZMYM3	1	0	1	1	0	0	1	0	0	1	0	0	0	1	0	6
ZNF185	1	0	0	0	0	0	1	1	1	0	0	1	1	0	0	6
ACAA1	1	0	0	0	0	0	0	1	0	0	0	1	1	1	0	5
ACIN1	0	0	0	0	1	1	0	0	0	1	1	1	0	0	0	5
ACOX1	1	0	0	1	0	1	0	0	0	0	0	0	0	1	1	5
ACTR2	0	0	1	1	0	0	0	1	0	1	0	0	1	0	0	5
AGFG1	1	0	0	0	1	0	1	0	0	0	0	0	0	1	1	5
AHCYL2	1	1	1	0	1	0	0	0	0	1	0	0	0	0	0	5
ALYREF	0	0	0	0	0	1	1	1	0	1	0	0	1	0	0	5
ANXA5	1	1	0	0	0	0	0	0	1	1	0	0	0	1	0	5
AP3D1	0	0	0	0	0	1	0	1	0	0	1	0	1	1	0	5
ARFIP1	0	0	0	0	0	0	1	1	0	1	0	0	1	0	1	5
ARPC1A	0	0	0	0	0	0	0	1	1	1	0	1	1	0	0	5
ARRB1	0	1	0	0	1	0	0	1	1	0	0	0	1	0	0	5
ATP1A1	0	0	0	0	0	0	1	1	0	0	0	1	1	1	0	5
AZGP1	1	1	1	1	0	1	0	0	0	0	0	0	0	0	0	5
BAZ2A	1	0	0	0	0	0	1	0	1	0	0	1	0	0	1	5
BCAS2	0	0	0	0	1	0	1	0	0	0	0	1	0	1	1	5
BHLHE41	1	0	0	0	1	1	0	0	0	1	0	1	0	0	0	5
BRD9	1	0	1	0	0	0	0	1	0	0	0	1	1	0	0	5
CAMSAP3	1	0	0	0	1	0	1	0	1	0	1	0	0	0	0	5
CEBPZ	0	1	0	0	0	0	0	0	1	1	1	1	0	0	0	5
COPZ1	1	0	0	0	0	0	0	1	0	0	0	1	1	0	1	5
CORO7	0	1	0	1	1	0	0	0	1	1	0	0	0	0	0	5
CP	0	0	0	0	0	0	0	1	0	0	0	1	1	1	1	5
CPNE3	0	1	0	1	1	0	0	0	0	1	0	0	0	1	0	5
CTSD	1	1	0	1	0	0	0	0	1	1	0	0	0	0	0	5
DEK	0	0	0	1	0	1	0	1	0	1	0	0	1	0	0	5
DHRS2	1	0	0	1	0	0	1	0	0	1	0	0	0	0	1	5
DUSP3	0	0	1	0	1	0	1	0	1	0	0	0	0	0	1	5
ECHS1	0	0	0	1	0	1	1	0	1	0	0	1	0	0	0	5
EDF1	0	0	0	1	0	0	1	1	0	0	0	0	1	0	1	5
EEF1G	0	1	0	1	0	0	1	0	1	0	0	0	0	0	1	5
EHMT1	0	0	0	1	0	1	0	0	0	0	1	1	0	1	0	5
EPRS1	1	0	1	0	1	1	0	0	0	0	0	1	0	0	0	5
EPS15	0	1	0	0	0	0	0	0	1	0	0	1	0	1	1	5
EPS8	0	0	0	1	1	0	0	1	0	0	0	1	1	0	0	5
ESYT1	1	0	0	0	0	0	1	1	0	0	0	1	1	0	0	5
EXOSC2	0	0	1	0	1	0	1	0	0	0	0	1	0	0	1	5
FLAD1	1	0	0	1	0	0	0	1	0	0	1	0	1	0	0	5
GIGYF2	0	0	0	0	1	1	1	0	0	1	1	0	0	0	0	5
GNAI3	0	1	0	0	1	0	0	0	0	1	1	0	0	1	0	5
GOLGA1	0	1	1	1	0	0	0	0	0	0	0	1	0	1	0	5
GOLGB1	0	0	1	0	0	0	1	0	0	0	1	1	0	0	1	5
GRWD1	0	0	0	1	0	1	1	0	1	0	0	0	0	1	0	5
H1-10	0	0	0	0	0	1	0	1	0	1	0	0	1	1	0	5
HARS1	0	1	0	1	0	0	0	0	0	1	0	1	0	1	0	5
HGH1	0	0	0	1	0	1	0	1	0	0	0	0	1	1	0	5
INTS6	0	0	1	0	0	0	0	1	0	0	1	0	1	1	0	5
ITCH	1	0	0	1	0	0	1	0	0	0	1	1	0	0	0	5
ITSN2	0	1	1	0	0	0	1	0	1	1	0	0	0	0	0	5
KCMF1	0	0	0	0	0	0	0	1	0	0	1	1	1	0	1	5
KHDRBS3	0	0	1	1	0	0	1	1	0	0	0	0	1	0	0	5
KLC1	0	0	1	0	0	1	0	0	0	1	1	0	0	1	0	5
LASP1	1	0	0	0	0	0	1	0	1	0	0	1	0	0	1	5
LRRC59	0	0	0	0	1	1	0	0	0	1	1	1	0	0	0	5
MAP4	0	0	0	1	0	1	1	0	1	1	0	0	0	0	0	5
MCM5	0	1	1	0	0	1	1	0	0	0	0	0	0	0	1	5
MCM6	1	0	0	1	0	0	0	0	0	1	1	1	0	0	0	5
MDC1	0	0	0	1	1	0	1	0	0	0	0	1	0	0	1	5
MED14	1	0	1	0	1	0	1	0	0	0	1	0	0	0	0	5
MYO6	0	0	0	1	1	0	1	1	0	0	0	0	1	0	0	5
NACA4P	0	0	1	1	1	0	1	0	0	0	0	0	0	1	0	5
[truncated: 709 more rows]
